# Supplementary material for: Comparing ecological relevance of climate velocity indices
Source: Sci Rep. 2026 Feb 13;16:8797. doi: 10.1038/s41598-025-32377-0 (PMC12982492; doi:10.1038/s41598-025-32377-0)
Supplement: Supplementary file 1 — Supplementary Information 1. [file 41598_2025_32377_MOESM1_ESM.zip]

Archive with 59 entries (56 files):
- MATCH_SUPP_MAT/
- MATCH_SUPP_MAT/.DS_Store
- __MACOSX/MATCH_SUPP_MAT/._.DS_Store
- MATCH_SUPP_MAT/DATA_FISH/
- __MACOSX/MATCH_SUPP_MAT/._DATA_FISH
- MATCH_SUPP_MAT/CODE_SUPP_MAT.py
- __MACOSX/MATCH_SUPP_MAT/._CODE_SUPP_MAT.py
- MATCH_SUPP_MAT/DATA_BIRDS/
- __MACOSX/MATCH_SUPP_MAT/._DATA_BIRDS
- MATCH_SUPP_MAT/DATA_FISH/NE_84_04.csv
- __MACOSX/MATCH_SUPP_MAT/DATA_FISH/._NE_84_04.csv
- MATCH_SUPP_MAT/DATA_FISH/NE_94_14.csv
- __MACOSX/MATCH_SUPP_MAT/DATA_FISH/._NE_94_14.csv
- MATCH_SUPP_MAT/DATA_FISH/ALA_TOTAL.csv
- __MACOSX/MATCH_SUPP_MAT/DATA_FISH/._ALA_TOTAL.csv
- MATCH_SUPP_MAT/DATA_FISH/SE_99_17.csv
- __MACOSX/MATCH_SUPP_MAT/DATA_FISH/._SE_99_17.csv
- MATCH_SUPP_MAT/DATA_FISH/WC_86_04.csv
- __MACOSX/MATCH_SUPP_MAT/DATA_FISH/._WC_86_04.csv
- MATCH_SUPP_MAT/DATA_FISH/WC_TOTAL.csv
- __MACOSX/MATCH_SUPP_MAT/DATA_FISH/._WC_TOTAL.csv
- MATCH_SUPP_MAT/DATA_FISH/SE_TOTALcsv.csv
- __MACOSX/MATCH_SUPP_MAT/DATA_FISH/._SE_TOTALcsv.csv
- MATCH_SUPP_MAT/DATA_FISH/MEX_TOTAL.csv
- __MACOSX/MATCH_SUPP_MAT/DATA_FISH/._MEX_TOTAL.csv
- MATCH_SUPP_MAT/DATA_FISH/SE_89_09.csv
- __MACOSX/MATCH_SUPP_MAT/DATA_FISH/._SE_89_09.csv
- MATCH_SUPP_MAT/DATA_FISH/ALA_94_14.csv
- __MACOSX/MATCH_SUPP_MAT/DATA_FISH/._ALA_94_14.csv
- MATCH_SUPP_MAT/DATA_FISH/ALA_84_04.csv
- __MACOSX/MATCH_SUPP_MAT/DATA_FISH/._ALA_84_04.csv
- MATCH_SUPP_MAT/DATA_FISH/NE_TOTAL.csv
- __MACOSX/MATCH_SUPP_MAT/DATA_FISH/._NE_TOTAL.csv
- MATCH_SUPP_MAT/DATA_FISH/WC_77_95.csv
- __MACOSX/MATCH_SUPP_MAT/DATA_FISH/._WC_77_95.csv
- MATCH_SUPP_MAT/DATA_BIRDS/WEST_TOTAL.csv
- __MACOSX/MATCH_SUPP_MAT/DATA_BIRDS/._WEST_TOTAL.csv
- MATCH_SUPP_MAT/DATA_BIRDS/WEST_50_70.csv
- __MACOSX/MATCH_SUPP_MAT/DATA_BIRDS/._WEST_50_70.csv
- MATCH_SUPP_MAT/DATA_BIRDS/WEST_60_80csv.csv
- __MACOSX/MATCH_SUPP_MAT/DATA_BIRDS/._WEST_60_80csv.csv
- MATCH_SUPP_MAT/DATA_BIRDS/EAST_70_90.csv
- __MACOSX/MATCH_SUPP_MAT/DATA_BIRDS/._EAST_70_90.csv
- MATCH_SUPP_MAT/DATA_BIRDS/EAST_90_10.csv
- __MACOSX/MATCH_SUPP_MAT/DATA_BIRDS/._EAST_90_10.csv
- MATCH_SUPP_MAT/DATA_BIRDS/EAST_80_00.csv
- __MACOSX/MATCH_SUPP_MAT/DATA_BIRDS/._EAST_80_00.csv
- MATCH_SUPP_MAT/DATA_BIRDS/EAST_60_80.csv
- __MACOSX/MATCH_SUPP_MAT/DATA_BIRDS/._EAST_60_80.csv
- MATCH_SUPP_MAT/DATA_BIRDS/WEST_70_90.csv
- __MACOSX/MATCH_SUPP_MAT/DATA_BIRDS/._WEST_70_90.csv
- MATCH_SUPP_MAT/DATA_BIRDS/WEST_90_10.csv
- __MACOSX/MATCH_SUPP_MAT/DATA_BIRDS/._WEST_90_10.csv
- MATCH_SUPP_MAT/DATA_BIRDS/WEST_80_00.csv
- __MACOSX/MATCH_SUPP_MAT/DATA_BIRDS/._WEST_80_00.csv
- MATCH_SUPP_MAT/DATA_BIRDS/EAST_50_70.csv
- __MACOSX/MATCH_SUPP_MAT/DATA_BIRDS/._EAST_50_70.csv
- MATCH_SUPP_MAT/DATA_BIRDS/EAST_TOTAL.csv
- __MACOSX/MATCH_SUPP_MAT/DATA_BIRDS/._EAST_TOTAL.csv
