# Supplementary material for: Comparing ecological relevance of climate velocity indices
Source: Sci Rep. 2026 Feb 13;16:8797. doi: 10.1038/s41598-025-32377-0 (PMC12982492; doi:10.1038/s41598-025-32377-0)
Supplement: Supplementary file 1 — Supplementary Information 1. [file 41598_2025_32377_MOESM1_ESM.zip › MATCH_SUPP_MAT/CODE_SUPP_MAT.py]

#!/usr/bin/env python
# coding: utf-8

# In[1]:


get_ipython().run_line_magic('pylab', 'inline')


# In[2]:


import numpy as np
import pandas as pd
import matplotlib.pyplot as plt
from scipy.spatial import ConvexHull as ch
from mpl_toolkits.basemap import Basemap
import geopip
from matplotlib.patches import Polygon
from matplotlib.collections import PatchCollection
import numpy.linalg as lin
#import haversine as hs   


# In[3]:


# Fonction permettant de tenir compte de la rotondité de la terre lors du calcul de moyenne 
# https://www.ffi.no/en/research/n-vector/#example_7 
# On utilise geo_average pour corriger notre moyenne pondérée

E = np.array([[0, 0, 1],
              [0, 1, 0],
              [-1, 0, 0]])

def lat_long2n_E(latitude,longitude):
    res = [np.sin(np.deg2rad(latitude)),
           np.sin(np.deg2rad(longitude)) * np.cos(np.deg2rad(latitude)),
           -np.cos(np.deg2rad(longitude)) * np.cos(np.deg2rad(latitude))]
    return np.dot(E.T,np.array(res))

def n_E2lat_long(n_E):
    n_E = np.dot(E, n_E)
    longitude=np.arctan2(n_E[1],-n_E[2]);
    equatorial_component = np.sqrt(n_E[1]**2 + n_E[2]**2 );
    latitude=np.arctan2(n_E[0],equatorial_component);
    return np.rad2deg(latitude), np.rad2deg(longitude)

def geo_average(coords, weights=None):
    res = []
    for lat,lon in coords:
        res.append(lat_long2n_E(lat,lon))
    res = np.array(res)
    m = np.average(res,weights=weights,axis=0)
    m = m / lin.norm(m)
    return n_E2lat_long(m)

def geo_interp(start,end,N):
    start_n_E = lat_long2n_E(start[0],start[1])
    end_n_E = lat_long2n_E(end[0],end[1])
    x_new = np.linspace(start_n_E, end_n_E, N)
    return np.array(n_E2lat_long(x_new.T))

#geo_average([[0,-179],[0,100]], weights=[0.5,1])
#u = geo_interp([37.7749, -122.4194], [40.7128,-74.0060],100)

# Fonction qui filtre les données pour n'avoir que les USA et le Canada 
# Denière fonction filtre l'île d'Hawaii

def filter_by_countries(row, countries=['United States','Canada']):
    res = False
    for c in countries:
        try:
            if (geopip.search(row["longitude"], row["latitude"])['NAME'] == c):
                res = True
                break
        except:
            pass
    return res

def filter_and_exclude_hawaii(data, min_how_many=1):
    data_mask = data.apply(filter_by_countries, axis=1)
    data_filtered_tmp = data[data_mask]
    data_filtered = data_filtered_tmp[data_filtered_tmp.how_many>=min_how_many]
    data_filtered = data_filtered[~data_filtered.abbrev.str.startswith('HI')]
    return data_filtered

# Fonction nous donnant l'angle entre deux vecteurs

def unit_vector(vector):
    """ Returns the unit vector of the vector.  """
    return vector / np.linalg.norm(vector)

def angle_between(v1, v2):
    """ Returns the angle in radians between vectors 'v1' and 'v2'::

            >>> angle_between((1, 0, 0), (0, 1, 0))
            1.5707963267948966
            >>> angle_between((1, 0, 0), (1, 0, 0))
            0.0
            >>> angle_between((1, 0, 0), (-1, 0, 0))
            3.141592653589793
    """
    v1_u = unit_vector(v1)
    v2_u = unit_vector(v2)
    return np.arccos(np.clip(np.dot(v1_u, v2_u), -1.0, 1.0))


# In[4]:


#Importation du fichier Audubon
data_brut = pd.read_csv("insert_name.csv", low_memory=False)


# In[5]:


#data_brut.loc[data_brut['subnational_code'] == 'US-HI']
data_brut = data_brut.drop(data_brut[data_brut['subnational_code'] == 'US-HI'].index)


# In[6]:


data1 = data_brut.loc[data_brut['country_code'].isin(['US','CA', 'us', 'ca'])]


# In[107]:


#Masque enlevant les observations en un point pour une espèces qui sont inférieurs à 2
mask_0 = data1['how_many'] > 2
mask_1 = data1['longitude'] < -100
data2 = data1[mask_0]
data = data2[mask_1]


# ## Filtrage des données 

# In[111]:


#Création des set de données avec les années qui nous intéressent 
data_50s = []
data_60s = []
data_70s = []
data_80s = []
data_90s = []
data_00s = []
data_10s = []


for year in range(50,60+1):
    data_50s.append(data[data.count_yr==year].copy())
    
for year in range(60,70+1):
    data_60s.append(data[data.count_yr==year].copy())

for year in range(70,80+1):
    data_70s.append(data[data.count_yr==year].copy())

for year in range(80,90+1):
    data_80s.append(data[data.count_yr==year].copy())    
    
for year in range(90,100+1):
    data_90s.append(data[data.count_yr==year].copy())

for year in range(100,110+1):
    data_00s.append(data[data.count_yr==year].copy())    
    
for year in range(104,114+1):
    data_10s.append(data[data.count_yr==year].copy())
    


# In[135]:


tmp_list = []
for d in range(0,10):
    #tmp_list.append(list(np.unique(data_50s[d].abbrev)))
    #tmp_list.append(list(np.unique(data_60s[d].abbrev)))
    #tmp_list.append(list(np.unique(data_70s[d].abbrev)))
    #tmp_list.append(list(np.unique(data_80s[d].abbrev)))
    tmp_list.append(list(np.unique(data_90s[d].abbrev)))
    tmp_list.append(list(np.unique(data_00s[d].abbrev)))
    #tmp_list.append(list(np.unique(data_10s[d].abbrev)))
    
unique_lists = map(set, tmp_list)
common_spot = set.intersection(*unique_lists)
len(common_spot)


# In[136]:


data50=[]
data60=[]
data70=[]
data80=[]
data90=[]
data00=[]
data10=[]


for d in range (0,10):
    data50.append(data_50s[d][data_50s[d]["abbrev"].isin(common_spot)])

for d in range (0,10):
    data60.append(data_60s[d][data_60s[d]["abbrev"].isin(common_spot)])
    
for d in range (0,10):
    data70.append(data_70s[d][data_70s[d]["abbrev"].isin(common_spot)])

for d in range (0,10):
    data80.append(data_80s[d][data_80s[d]["abbrev"].isin(common_spot)])
    
for d in range (0,10):
    data90.append(data_90s[d][data_90s[d]["abbrev"].isin(common_spot)])
    
for d in range (0,10):
    data00.append(data_00s[d][data_00s[d]["abbrev"].isin(common_spot)])
    
for d in range (0,10):
    data10.append(data_10s[d][data_10s[d]["abbrev"].isin(common_spot)])

    


# In[96]:


tmp_list = []
for d in range(0,10):
    tmp_list.append(list(np.unique(data50[d].com_name)))
    tmp_list.append(list(np.unique(data60[d].com_name)))
    #tmp_list.append(list(np.unique(data70[d].com_name)))
    #tmp_list.append(list(np.unique(data80[d].com_name)))
    #tmp_list.append(list(np.unique(data90[d].com_name)))
    #tmp_list.append(list(np.unique(data00[d].com_name)))
    #tmp_list.append(list(np.unique(data10[d].com_name)))
    
unique_lists = map(set, tmp_list)
common_spe = set.intersection(*unique_lists)
len(common_spe)


# In[20]:


#Spot commun a toutes les années

plt.figure(figsize=(10,10))
m = Basemap(projection='lcc', resolution='c',
            width=9E6, height=9E6, 
            lat_0=45.0, lon_0=-120.0,)
m.shadedrelief(scale=0.5)
plt.axis("on")
    

# Map (long, lat) to (x, y) for plotting
x1, y1 = m(spot.longitude, spot.latitude)

plt.scatter(x1, y1, color ='black')

#plt.savefig('/Users/laure/Desktop/MATCH/spot_50_10.pdf')              


# In[124]:


# Pour corriger la moyenne, on la pondère en divisant le nombre d'observation d'un oiseau (how_many) 
# à un endroit donné  par le nombre d'observation à cet endroit (count) qui nous renvoir how_many_pondere

def ponderation(data):
    data['count'] = data['how_many'].groupby(data['abbrev']).transform('count')
    data['how_many_pondere'] = data['how_many'].div(data['count'].values)
    


# In[137]:


# Calcul de la pondération pour chaque plages de données qui nous intéressent 
for d in range (0,10):
    ponderation(data50[d])
    ponderation(data60[d])
    ponderation(data70[d])
    ponderation(data80[d])
    ponderation(data90[d])
    ponderation(data00[d])
    ponderation(data10[d])


# ## Calcul des moyennes 

# In[138]:


#Créer la liste commune des espèces: espèces présente chaque année d'observtaion
tmp_list = []
for d in range(0,10):
    #tmp_list.append(list(np.unique(data50[d].com_name)))
    #tmp_list.append(list(np.unique(data60[d].com_name)))
    #tmp_list.append(list(np.unique(data70[d].com_name)))
    #tmp_list.append(list(np.unique(data80[d].com_name)))
    tmp_list.append(list(np.unique(data90[d].com_name)))
    tmp_list.append(list(np.unique(data00[d].com_name)))
    #tmp_list.append(list(np.unique(data10[d].com_name)))
    
unique_lists = map(set, tmp_list)
common_species = set.intersection(*unique_lists)


# In[140]:


#Calcul le nombre de fois que les espèces ont été vu chaque année 

grouped_species_list = []

for d in range(0,10):
    #grouped_species_list.append(data50[d].groupby("com_name").sum().sort_values("how_many",ascending=False))
    #grouped_species_list.append(data60[d].groupby("com_name").sum().sort_values("how_many",ascending=False))
    #grouped_species_list.append(data70[d].groupby("com_name").sum().sort_values("how_many",ascending=False))
    #grouped_species_list.append(data80[d].groupby("com_name").sum().sort_values("how_many",ascending=False))
    grouped_species_list.append(data90[d].groupby("com_name").sum().sort_values("how_many",ascending=False))
    grouped_species_list.append(data00[d].groupby("com_name").sum().sort_values("how_many",ascending=False))
    #grouped_species_list.append(data10[d].groupby("com_name").sum().sort_values("how_many",ascending=False))


# In[141]:


# Enleve les espèces ayant un minimum d'observation par année inférieur à 20
filtered_common_species = []

for s in common_species:
    minobs = 9e9
    blah = " ["
    for t in grouped_species_list:
        tmp = float(t[t.index == s].how_many)
        blah = blah + str(int(tmp)) + ", "
        if tmp < minobs:
            minobs = tmp
    blah = blah + "]"
    if (minobs < 5):
        print(s + "min=" + str(int(minobs)) + blah)
    else:
        filtered_common_species.append(s)


# In[103]:


# Calcul de la moyenne pondérée tenant compte de la rotondité pour chaque espèce dans la liste des espèces communes

sp_list = []
sp_1950s_latlons = []
sp_1960s_latlons = []
sp_1970s_latlons = []
sp_1980s_latlons = []
sp_1990s_latlons = []
sp_2000s_latlons = []
sp_2010s_latlons = []

for species in filtered_common_species:
    # On crée un array avec pour chaque bloc de 10 ans la position moyenne pondérées pour chaque année :
    species_1950s_wavg_latlons = []
    species_1960s_wavg_latlons = []
    species_1970s_wavg_latlons = []
    species_1980s_wavg_latlons = []
    species_1990s_wavg_latlons = []
    species_2000s_wavg_latlons = []
    species_2010s_wavg_latlons = []
    
    for d in range(0,10):
        tmp_50s = new_avg(data50[d][data50[d].com_name==species])
        tmp_60s = new_avg(data60[d][data60[d].com_name==species])
        #tmp_70s = new_avg(data70[d][data70[d].com_name==species])
        #tmp_80s = new_avg(data80[d][data80[d].com_name==species])
        #tmp_90s = new_avg(data90[d][data90[d].com_name==species])
        #tmp_00s = new_avg(data00[d][data00[d].com_name==species])
        #tmp_10s = new_avg(data10[d][data10[d].com_name==species])

        species_1950s_wavg_latlons.append(tmp_50s)
        species_1960s_wavg_latlons.append(tmp_60s)
        #species_1970s_wavg_latlons.append(tmp_70s)
        #species_1980s_wavg_latlons.append(tmp_80s)
        #species_1990s_wavg_latlons.append(tmp_90s)
        #species_2000s_wavg_latlons.append(tmp_00s)
        #species_2010s_wavg_latlons.append(tmp_10s)


# On calcul la moyenne de la position de l'espèce sur 10 ans en tenant compte de la rotondité de la terre

    species_1950s_global_avg_latlon = geo_average(species_1950s_wavg_latlons)
    species_1960s_global_avg_latlon = geo_average(species_1960s_wavg_latlons)
    #species_1970s_global_avg_latlon = geo_average(species_1970s_wavg_latlons)
    #species_1980s_global_avg_latlon = geo_average(species_1980s_wavg_latlons)
    #species_1990s_global_avg_latlon = geo_average(species_1990s_wavg_latlons)
    #species_2000s_global_avg_latlon = geo_average(species_2000s_wavg_latlons)
    #3species_2010s_global_avg_latlon = geo_average(species_2010s_wavg_latlons)

    sp_list.append(species)
    sp_1950s_latlons.append(species_1950s_global_avg_latlon)
    sp_1960s_latlons.append(species_1960s_global_avg_latlon)
    #sp_1970s_latlons.append(species_1970s_global_avg_latlon)
    #sp_1980s_latlons.append(species_1980s_global_avg_latlon)
    #sp_1990s_latlons.append(species_1990s_global_avg_latlon)
    #sp_2000s_latlons.append(species_2000s_global_avg_latlon)
    #sp_2010s_latlons.append(species_2010s_global_avg_latlon)
    
    #print(species + ": " + " "*(33-len(species))  + str(np.round(species_1950s_global_avg_latlon,6)) + " -> " + str(np.round(species_1990s_global_avg_latlon,6)) + " -> " + str(np.round(species_2010s_global_avg_latlon,6)))

 


# ## MATCH + Gradient + carte climatique

# In[28]:


# Vu que on a la carte des déplacements des espèces, là comparer avec les cartes climatique de
# MATCH et gradient 


# In[88]:


# MATCH + interpolation

import fast_cubic_spline as _spline
from scipy.linalg import solve_banded
import h5py as h5


interpolate_2d = _spline.interpolate_2d

def cal_coefs(a, b, y, c=None, alpha=0, beta=0):
    '''
    Return spline coefficients 
    Parameters
    ----------
    a : float
        lower bound of the grid.
    b : float
        upper bound of the grid.
    y : ndarray
        actual function value at grid points.
    c : (y.shape[0] + 2, ) ndarray, optional
        ndarry to be written
    alpha : float
        Second-order derivative at a. Default is 0.
    beta : float
        Second-order derivative at b. Default is 0.
    Returns
    -------
    out : ndarray
        Array of coefficients.
    '''
    n = y.shape[0] - 1
    h = (b - a)/n

    if c is None:
        c = np.zeros((n + 3, ))
        ifreturn = True
    else:
        assert(c.shape[0] == n + 3)
        ifreturn = False

    c[1] = 1/6 * (y[0] - (alpha * h**2)/6)
    c[n + 1] = 1/6 * (y[n] - (beta * h**2)/6)

    # ab matrix here is just compressed banded matrix
    ab = np.ones((3, n - 1))
    ab[0, 0] = 0
    ab[1, :] = 4
    ab[-1, -1] = 0

    B = y[1:-1].copy()
    B[0] -= c[1]
    B[-1] -=  c[n + 1]

    c[2:-2] = solve_banded((1, 1), ab, B)

    c[0] = alpha * h**2/6 + 2 * c[1] - c[2]
    c[-1] = beta * h**2/6 + 2 * c[-2] - c[-3]

    if ifreturn:
        return(c)


# In[89]:


# Importation du fichier avec les données des températures: annuelles et mensuelles (décembre + janvier)
hf_50_70 = h5.File("tas_1950_1960_decjan_results.hdf5",'r')
hf_60_80 = h5.File("tas_1960_1970_decjan_results.hdf5",'r')
hf_70_90 = h5.File("tas_1970_1980_decjan_results.hdf5",'r')
hf_80_00 = h5.File("tas_1980_1990_decjan_results.hdf5",'r')
hf_90_10 = h5.File("tas_1990_2000_decjan_results.hdf5",'r')
hf_50_10 = h5.File("tas_1950_2010_decjan_results.hdf5",'r')


# In[65]:


# Fonctions qui nous font une équivalence entre pixels et valeurs de latitude/longitude

def cal_lon(px):
    return (0.5*px+180)%360-180+0.25

def cal_x(lon):
    return (720*((lon+180)/360.0)+360)%720-0.5

def cal_lat(px):
    return 0.5*px-90+0.25

def cal_y(lat):
    return 360*(lat+90)/180.0-0.5


# In[66]:


# Prend les résultats du code et le mets dans un array (en fonction du nombe d'itération)

tmp_dx_50 = np.array(hf_50_70["last_dx_m"])
tmp_dy_50 = np.array(hf_50_70["last_dy_m"])

tmp_dx_60 = np.array(hf_60_80["last_dx_m"])
tmp_dy_60 = np.array(hf_60_80["last_dy_m"])

tmp_dx_70 = np.array(hf_70_90["last_dx_m"])
tmp_dy_70 = np.array(hf_70_90["last_dy_m"])

tmp_dx_80 = np.array(hf_80_00["last_dx_m"])
tmp_dy_80 = np.array(hf_80_00["last_dy_m"])

tmp_dx_90 = np.array(hf_90_10["last_dx_m"])
tmp_dy_90 = np.array(hf_90_10["last_dy_m"])

tmp_dx_tot = np.array(hf_55_14["last_dx_m"])
tmp_dy_tot = np.array(hf_55_14["last_dy_m"])


# In[34]:


def get_match(lat, lon):
    
    dx_interp = interpolate_2d(cal_y(lat),cal_x(lon),a1_dx,b1_dx,a2_dx,b2_dx,c_dx)
    dy_interp = interpolate_2d(cal_y(lat),cal_x(lon),a1_dy,b1_dy,a2_dy,b2_dy,c_dy)

    lon_interp = cal_lon(dx_interp)
    lat_interp = cal_lat(dy_interp)
    return [lat_interp, lon_interp]


def get_gradient(lat, lon):
    
    gx_interp = interpolate_2d(cal_y(lat),cal_x(lon),a1_gx,b1_gx,a2_gx,b2_gx,c_gx)
    gy_interp = interpolate_2d(cal_y(lat),cal_x(lon),a1_gy,b1_gy,a2_gy,b2_gy,c_gy)

    lon_interp = cal_lon(gx_interp+cal_x(lon))
    lat_interp = cal_lat(gy_interp+cal_y(lat))
    return [lat_interp, lon_interp]


# In[90]:


# Permet d'avoir les pixels pour 50-60 à 60-70

tmp_dx = []
tmp_dy = []

tmp_dx = tmp_dx_tot
tmp_dy = tmp_dy_tot

a1_dx, a2_dx = 0, 0
b1_dx, b2_dx = tmp_dy.shape[0]-1, tmp_dy.shape[1]-1
n1_dx, n2_dx = tmp_dy.shape[0]-1, tmp_dy.shape[1]-1
c_tmp_dx = np.zeros((n1_dx + 3, n2_dx + 1))
cal_coefs(a1_dx, b1_dx, tmp_dx, c_tmp_dx)
c_dx = np.zeros((n1_dx + 3, n2_dx + 3))
cal_coefs(a2_dx, b2_dx, c_tmp_dx.T, c_dx.T)

a1_dy, a2_dy = 0, 0
b1_dy, b2_dy = tmp_dy.shape[0]-1, tmp_dy.shape[1]-1
n1_dy, n2_dy = tmp_dy.shape[0]-1, tmp_dy.shape[1]-1
c_tmp_dy = np.zeros((n1_dy + 3, n2_dy + 1))
cal_coefs(a1_dy, b1_dy, tmp_dy, c_tmp_dy)
c_dy = np.zeros((n1_dy + 3, n2_dy + 3))
cal_coefs(a2_dy, b2_dy, c_tmp_dy.T, c_dy.T)


match_50_10 = []

for i in range(len(sp_list)):
    match_50_10.append(get_match(sp_1950s_latlons[i][0],sp_1950s_latlons[i][1]))
    


# In[92]:


tmp_dx = []
tmp_dy = []

tmp_dx = tmp_dx_tot
tmp_dy = tmp_dy_tot


startimg = []
endimg = []

startimg = np.copy(hf_50_10["moving_image"])
endimg = np.copy(hf_50_10["fixed_image"])

grad = []
uvecs = []
prefactor = []
final_grad = []

grad = np.gradient(startimg)
uvecs = (grad / np.linalg.norm(grad,axis=0))
prefactor = (endimg-startimg)*0.5/np.linalg.norm(grad,axis=0)
final_grad = -uvecs*prefactor[np.newaxis,:,:]
final_grad[np.isnan(final_grad)] = 0
final_grad[~np.isfinite(final_grad)] = 0

a1_gx, a2_gx = 0, 0
b1_gx, b2_gx = tmp_dy.shape[0]-1, tmp_dy.shape[1]-1
n1_gx, n2_gx = tmp_dy.shape[0]-1, tmp_dy.shape[1]-1
c_tmp_gx = np.zeros((n1_gx + 3, n2_gx + 1))
cal_coefs(a1_gx, b1_gx, final_grad[1], c_tmp_gx)
c_gx = np.zeros((n1_gx + 3, n2_dx + 3))
cal_coefs(a2_gx, b2_gx, c_tmp_gx.T, c_gx.T)

a1_gy, a2_gy = 0, 0
b1_gy, b2_gy = tmp_dy.shape[0]-1, tmp_dy.shape[1]-1
n1_gy, n2_gy = tmp_dy.shape[0]-1, tmp_dy.shape[1]-1
c_tmp_gy = np.zeros((n1_gy + 3, n2_gy + 1))
cal_coefs(a1_gy, b1_gy, final_grad[0], c_tmp_gy)
c_gy = np.zeros((n1_gy + 3, n2_gy + 3))
cal_coefs(a2_gy, b2_gy, c_tmp_gy.T, c_gy.T)


gradient_50_10 = []

for i in range(len(sp_list)):
    gradient_50_10.append(get_gradient(sp_1950s_latlons[i][0],sp_1950s_latlons[i][1]))
    


# In[104]:


# Permet d'avoir les pixels pour 50-60 à 60-70

tmp_dx = []
tmp_dy = []

tmp_dx = tmp_dx_50
tmp_dy = tmp_dy_50

a1_dx, a2_dx = 0, 0
b1_dx, b2_dx = tmp_dy.shape[0]-1, tmp_dy.shape[1]-1
n1_dx, n2_dx = tmp_dy.shape[0]-1, tmp_dy.shape[1]-1
c_tmp_dx = np.zeros((n1_dx + 3, n2_dx + 1))
cal_coefs(a1_dx, b1_dx, tmp_dx, c_tmp_dx)
c_dx = np.zeros((n1_dx + 3, n2_dx + 3))
cal_coefs(a2_dx, b2_dx, c_tmp_dx.T, c_dx.T)

a1_dy, a2_dy = 0, 0
b1_dy, b2_dy = tmp_dy.shape[0]-1, tmp_dy.shape[1]-1
n1_dy, n2_dy = tmp_dy.shape[0]-1, tmp_dy.shape[1]-1
c_tmp_dy = np.zeros((n1_dy + 3, n2_dy + 1))
cal_coefs(a1_dy, b1_dy, tmp_dy, c_tmp_dy)
c_dy = np.zeros((n1_dy + 3, n2_dy + 3))
cal_coefs(a2_dy, b2_dy, c_tmp_dy.T, c_dy.T)


match_50_70 = []

for i in range(len(sp_list)):
    match_50_70.append(get_match(sp_1950s_latlons[i][0],sp_1950s_latlons[i][1]))
    


# In[105]:


# Permet d'avoir les pixels pour 50-60 à 60-70

tmp_dx = []
tmp_dy = []

tmp_dx = tmp_dx_50
tmp_dy = tmp_dy_50


startimg = []
endimg = []

startimg = np.copy(hf_50_70["moving_image"])
endimg = np.copy(hf_50_70["fixed_image"])

grad = []
uvecs = []
prefactor = []
final_grad = []

grad = np.gradient(startimg)
uvecs = (grad / np.linalg.norm(grad,axis=0))
prefactor = (endimg-startimg)*0.5/np.linalg.norm(grad,axis=0)
final_grad = -uvecs*prefactor[np.newaxis,:,:]
final_grad[np.isnan(final_grad)] = 0
final_grad[~np.isfinite(final_grad)] = 0

a1_gx, a2_gx = 0, 0
b1_gx, b2_gx = tmp_dy.shape[0]-1, tmp_dy.shape[1]-1
n1_gx, n2_gx = tmp_dy.shape[0]-1, tmp_dy.shape[1]-1
c_tmp_gx = np.zeros((n1_gx + 3, n2_gx + 1))
cal_coefs(a1_gx, b1_gx, final_grad[1], c_tmp_gx)
c_gx = np.zeros((n1_gx + 3, n2_dx + 3))
cal_coefs(a2_gx, b2_gx, c_tmp_gx.T, c_gx.T)

a1_gy, a2_gy = 0, 0
b1_gy, b2_gy = tmp_dy.shape[0]-1, tmp_dy.shape[1]-1
n1_gy, n2_gy = tmp_dy.shape[0]-1, tmp_dy.shape[1]-1
c_tmp_gy = np.zeros((n1_gy + 3, n2_gy + 1))
cal_coefs(a1_gy, b1_gy, final_grad[0], c_tmp_gy)
c_gy = np.zeros((n1_gy + 3, n2_gy + 3))
cal_coefs(a2_gy, b2_gy, c_tmp_gy.T, c_gy.T)


gradient_50_70 = []

for i in range(len(sp_list)):
    gradient_50_70.append(get_gradient(sp_1950s_latlons[i][0],sp_1950s_latlons[i][1]))
    


# In[49]:


# Permet d'avoir les pixels pour 50-60 à 60-70

tmp_dx = []
tmp_dy = []

tmp_dx = tmp_dx_60
tmp_dy = tmp_dy_60

a1_dx, a2_dx = 0, 0
b1_dx, b2_dx = tmp_dy.shape[0]-1, tmp_dy.shape[1]-1
n1_dx, n2_dx = tmp_dy.shape[0]-1, tmp_dy.shape[1]-1
c_tmp_dx = np.zeros((n1_dx + 3, n2_dx + 1))
cal_coefs(a1_dx, b1_dx, tmp_dx, c_tmp_dx)
c_dx = np.zeros((n1_dx + 3, n2_dx + 3))
cal_coefs(a2_dx, b2_dx, c_tmp_dx.T, c_dx.T)

a1_dy, a2_dy = 0, 0
b1_dy, b2_dy = tmp_dy.shape[0]-1, tmp_dy.shape[1]-1
n1_dy, n2_dy = tmp_dy.shape[0]-1, tmp_dy.shape[1]-1
c_tmp_dy = np.zeros((n1_dy + 3, n2_dy + 1))
cal_coefs(a1_dy, b1_dy, tmp_dy, c_tmp_dy)
c_dy = np.zeros((n1_dy + 3, n2_dy + 3))
cal_coefs(a2_dy, b2_dy, c_tmp_dy.T, c_dy.T)

match_60_80 = []

for i in range(len(sp_list)):
    match_60_80.append(get_match(sp_1960s_latlons[i][0],sp_1960s_latlons[i][1]))
    


# In[50]:


# Permet d'avoir les pixels pour 50-60 à 60-70

tmp_dx = []
tmp_dy = []

tmp_dx = tmp_dx_60
tmp_dy = tmp_dy_60


startimg = []
endimg = []

startimg = np.copy(hf_60_80["moving_image"])
endimg = np.copy(hf_60_80["fixed_image"])

grad = []
uvecs = []
prefactor = []
final_grad = []

grad = np.gradient(startimg)
uvecs = (grad / np.linalg.norm(grad,axis=0))
prefactor = (endimg-startimg)*0.5/np.linalg.norm(grad,axis=0)
final_grad = -uvecs*prefactor[np.newaxis,:,:]
final_grad[np.isnan(final_grad)] = 0
final_grad[~np.isfinite(final_grad)] = 0

a1_gx, a2_gx = 0, 0
b1_gx, b2_gx = tmp_dy.shape[0]-1, tmp_dy.shape[1]-1
n1_gx, n2_gx = tmp_dy.shape[0]-1, tmp_dy.shape[1]-1
c_tmp_gx = np.zeros((n1_gx + 3, n2_gx + 1))
cal_coefs(a1_gx, b1_gx, final_grad[1], c_tmp_gx)
c_gx = np.zeros((n1_gx + 3, n2_dx + 3))
cal_coefs(a2_gx, b2_gx, c_tmp_gx.T, c_gx.T)

a1_gy, a2_gy = 0, 0
b1_gy, b2_gy = tmp_dy.shape[0]-1, tmp_dy.shape[1]-1
n1_gy, n2_gy = tmp_dy.shape[0]-1, tmp_dy.shape[1]-1
c_tmp_gy = np.zeros((n1_gy + 3, n2_gy + 1))
cal_coefs(a1_gy, b1_gy, final_grad[0], c_tmp_gy)
c_gy = np.zeros((n1_gy + 3, n2_gy + 3))
cal_coefs(a2_gy, b2_gy, c_tmp_gy.T, c_gy.T)


gradient_60_80 = []

for i in range(len(sp_list)):
    gradient_60_80.append(get_gradient(sp_1960s_latlons[i][0],sp_1960s_latlons[i][1]))
    


# In[28]:


# Permet d'avoir les pixels pour 50-60 à 60-70

tmp_dx = []
tmp_dy = []

tmp_dx = tmp_dx_70
tmp_dy = tmp_dy_70

a1_dx, a2_dx = 0, 0
b1_dx, b2_dx = tmp_dy.shape[0]-1, tmp_dy.shape[1]-1
n1_dx, n2_dx = tmp_dy.shape[0]-1, tmp_dy.shape[1]-1
c_tmp_dx = np.zeros((n1_dx + 3, n2_dx + 1))
cal_coefs(a1_dx, b1_dx, tmp_dx, c_tmp_dx)
c_dx = np.zeros((n1_dx + 3, n2_dx + 3))
cal_coefs(a2_dx, b2_dx, c_tmp_dx.T, c_dx.T)

a1_dy, a2_dy = 0, 0
b1_dy, b2_dy = tmp_dy.shape[0]-1, tmp_dy.shape[1]-1
n1_dy, n2_dy = tmp_dy.shape[0]-1, tmp_dy.shape[1]-1
c_tmp_dy = np.zeros((n1_dy + 3, n2_dy + 1))
cal_coefs(a1_dy, b1_dy, tmp_dy, c_tmp_dy)
c_dy = np.zeros((n1_dy + 3, n2_dy + 3))
cal_coefs(a2_dy, b2_dy, c_tmp_dy.T, c_dy.T)

match_70_90 = []

for i in range(len(sp_list)):
    match_70_90.append(get_match(sp_1970s_latlons[i][0],sp_1970s_latlons[i][1]))
    


# In[29]:


# Permet d'avoir les pixels pour 50-60 à 60-70

tmp_dx = []
tmp_dy = []

tmp_dx = tmp_dx_70
tmp_dy = tmp_dy_70


startimg = []
endimg = []

startimg = np.copy(hf_70_90["moving_image"])
endimg = np.copy(hf_70_90["fixed_image"])

grad = []
uvecs = []
prefactor = []
final_grad = []

grad = np.gradient(startimg)
uvecs = (grad / np.linalg.norm(grad,axis=0))
prefactor = (endimg-startimg)*0.5/np.linalg.norm(grad,axis=0)
final_grad = -uvecs*prefactor[np.newaxis,:,:]
final_grad[np.isnan(final_grad)] = 0
final_grad[~np.isfinite(final_grad)] = 0

a1_gx, a2_gx = 0, 0
b1_gx, b2_gx = tmp_dy.shape[0]-1, tmp_dy.shape[1]-1
n1_gx, n2_gx = tmp_dy.shape[0]-1, tmp_dy.shape[1]-1
c_tmp_gx = np.zeros((n1_gx + 3, n2_gx + 1))
cal_coefs(a1_gx, b1_gx, final_grad[1], c_tmp_gx)
c_gx = np.zeros((n1_gx + 3, n2_dx + 3))
cal_coefs(a2_gx, b2_gx, c_tmp_gx.T, c_gx.T)

a1_gy, a2_gy = 0, 0
b1_gy, b2_gy = tmp_dy.shape[0]-1, tmp_dy.shape[1]-1
n1_gy, n2_gy = tmp_dy.shape[0]-1, tmp_dy.shape[1]-1
c_tmp_gy = np.zeros((n1_gy + 3, n2_gy + 1))
cal_coefs(a1_gy, b1_gy, final_grad[0], c_tmp_gy)
c_gy = np.zeros((n1_gy + 3, n2_gy + 3))
cal_coefs(a2_gy, b2_gy, c_tmp_gy.T, c_gy.T)


gradient_70_90 = []

for i in range(len(sp_list)):
    gradient_70_90.append(get_gradient(sp_1970s_latlons[i][0],sp_1970s_latlons[i][1]))


# In[32]:


# Permet d'avoir les pixels pour 50-60 à 60-70

tmp_dx = []
tmp_dy = []

tmp_dx = tmp_dx_90
tmp_dy = tmp_dy_90

a1_dx, a2_dx = 0, 0
b1_dx, b2_dx = tmp_dy.shape[0]-1, tmp_dy.shape[1]-1
n1_dx, n2_dx = tmp_dy.shape[0]-1, tmp_dy.shape[1]-1
c_tmp_dx = np.zeros((n1_dx + 3, n2_dx + 1))
cal_coefs(a1_dx, b1_dx, tmp_dx, c_tmp_dx)
c_dx = np.zeros((n1_dx + 3, n2_dx + 3))
cal_coefs(a2_dx, b2_dx, c_tmp_dx.T, c_dx.T)

a1_dy, a2_dy = 0, 0
b1_dy, b2_dy = tmp_dy.shape[0]-1, tmp_dy.shape[1]-1
n1_dy, n2_dy = tmp_dy.shape[0]-1, tmp_dy.shape[1]-1
c_tmp_dy = np.zeros((n1_dy + 3, n2_dy + 1))
cal_coefs(a1_dy, b1_dy, tmp_dy, c_tmp_dy)
c_dy = np.zeros((n1_dy + 3, n2_dy + 3))
cal_coefs(a2_dy, b2_dy, c_tmp_dy.T, c_dy.T)

match_90_10 = []

for i in range(len(sp_list)):
    match_90_10.append(get_match(sp_1990s_latlons[i][0],sp_1990s_latlons[i][1]))
    


# In[91]:


len(grad[0])


# In[88]:


# Permet d'avoir les pixels pour 50-60 à 60-70

tmp_dx = []
tmp_dy = []

tmp_dx = tmp_dx_90
tmp_dy = tmp_dy_90


startimg = []
endimg = []

startimg = np.copy(hf_90_10["moving_image"])
endimg = np.copy(hf_90_10["fixed_image"])

grad = []
uvecs = []
prefactor = []
final_grad = []

grad = np.gradient(startimg)
uvecs = (grad / np.linalg.norm(grad,axis=0))
prefactor = (endimg-startimg)*0.5/np.linalg.norm(grad,axis=0)
final_grad = -uvecs*prefactor[np.newaxis,:,:]
final_grad[np.isnan(final_grad)] = 0
final_grad[~np.isfinite(final_grad)] = 0

a1_gx, a2_gx = 0, 0
b1_gx, b2_gx = tmp_dy.shape[0]-1, tmp_dy.shape[1]-1
n1_gx, n2_gx = tmp_dy.shape[0]-1, tmp_dy.shape[1]-1
c_tmp_gx = np.zeros((n1_gx + 3, n2_gx + 1))
cal_coefs(a1_gx, b1_gx, final_grad[1], c_tmp_gx)
c_gx = np.zeros((n1_gx + 3, n2_dx + 3))
cal_coefs(a2_gx, b2_gx, c_tmp_gx.T, c_gx.T)

a1_gy, a2_gy = 0, 0
b1_gy, b2_gy = tmp_dy.shape[0]-1, tmp_dy.shape[1]-1
n1_gy, n2_gy = tmp_dy.shape[0]-1, tmp_dy.shape[1]-1
c_tmp_gy = np.zeros((n1_gy + 3, n2_gy + 1))
cal_coefs(a1_gy, b1_gy, final_grad[0], c_tmp_gy)
c_gy = np.zeros((n1_gy + 3, n2_gy + 3))
cal_coefs(a2_gy, b2_gy, c_tmp_gy.T, c_gy.T)


gradient_90_10 = []

for i in range(len(sp_list)):
    gradient_90_10.append(get_gradient(sp_1990s_latlons[i][0],sp_1990s_latlons[i][1]))


# In[35]:


# Permet d'avoir les pixels pour 50-60 à 60-70

tmp_dx = []
tmp_dy = []

tmp_dx = tmp_dx_80
tmp_dy = tmp_dy_80

a1_dx, a2_dx = 0, 0
b1_dx, b2_dx = tmp_dy.shape[0]-1, tmp_dy.shape[1]-1
n1_dx, n2_dx = tmp_dy.shape[0]-1, tmp_dy.shape[1]-1
c_tmp_dx = np.zeros((n1_dx + 3, n2_dx + 1))
cal_coefs(a1_dx, b1_dx, tmp_dx, c_tmp_dx)
c_dx = np.zeros((n1_dx + 3, n2_dx + 3))
cal_coefs(a2_dx, b2_dx, c_tmp_dx.T, c_dx.T)

a1_dy, a2_dy = 0, 0
b1_dy, b2_dy = tmp_dy.shape[0]-1, tmp_dy.shape[1]-1
n1_dy, n2_dy = tmp_dy.shape[0]-1, tmp_dy.shape[1]-1
c_tmp_dy = np.zeros((n1_dy + 3, n2_dy + 1))
cal_coefs(a1_dy, b1_dy, tmp_dy, c_tmp_dy)
c_dy = np.zeros((n1_dy + 3, n2_dy + 3))
cal_coefs(a2_dy, b2_dy, c_tmp_dy.T, c_dy.T)

match_80_00 = []

for i in range(len(sp_list)):
    match_80_00.append(get_match(sp_1980s_latlons[i][0],sp_1980s_latlons[i][1]))
    


# In[36]:


# Permet d'avoir les pixels pour 50-60 à 60-70

tmp_dx = []
tmp_dy = []

tmp_dx = tmp_dx_80
tmp_dy = tmp_dy_80


startimg = []
endimg = []

startimg = np.copy(hf_80_00["moving_image"])
endimg = np.copy(hf_80_00["fixed_image"])

grad = []
uvecs = []
prefactor = []
final_grad = []

grad = np.gradient(startimg)
uvecs = (grad / np.linalg.norm(grad,axis=0))
prefactor = (endimg-startimg)*0.5/np.linalg.norm(grad,axis=0)
final_grad = -uvecs*prefactor[np.newaxis,:,:]
final_grad[np.isnan(final_grad)] = 0
final_grad[~np.isfinite(final_grad)] = 0

a1_gx, a2_gx = 0, 0
b1_gx, b2_gx = tmp_dy.shape[0]-1, tmp_dy.shape[1]-1
n1_gx, n2_gx = tmp_dy.shape[0]-1, tmp_dy.shape[1]-1
c_tmp_gx = np.zeros((n1_gx + 3, n2_gx + 1))
cal_coefs(a1_gx, b1_gx, final_grad[1], c_tmp_gx)
c_gx = np.zeros((n1_gx + 3, n2_dx + 3))
cal_coefs(a2_gx, b2_gx, c_tmp_gx.T, c_gx.T)

a1_gy, a2_gy = 0, 0
b1_gy, b2_gy = tmp_dy.shape[0]-1, tmp_dy.shape[1]-1
n1_gy, n2_gy = tmp_dy.shape[0]-1, tmp_dy.shape[1]-1
c_tmp_gy = np.zeros((n1_gy + 3, n2_gy + 1))
cal_coefs(a1_gy, b1_gy, final_grad[0], c_tmp_gy)
c_gy = np.zeros((n1_gy + 3, n2_gy + 3))
cal_coefs(a2_gy, b2_gy, c_tmp_gy.T, c_gy.T)


gradient_80_00 = []

for i in range(len(sp_list)):
    gradient_80_00.append(get_gradient(sp_1980s_latlons[i][0],sp_1980s_latlons[i][1]))


# In[236]:


lat_90_10 = []
lon_90_10 = []

for i in range(0,350):
    lat_90_10.append(sp_1990s_latlons[i][0])
    
for i in range(0,350):
    lon_90_10.append(sp_1990s_latlons[i][1])


# In[239]:


lat_90 = []
lon_90 = []
latd = []
lond = []

for i in range(0,350):
    lat_90.append(sp_1990s_latlons[i][0])
    lon_90.append(sp_1990s_latlons[i][1])
    latd.append(sp_2000s_latlons[i][0])
    lond.append(sp_2000s_latlons[i][1])


# In[240]:


indice_pocean = []
for i in range(0,350):
    indice_pocean.append(i)


# In[241]:


dict = {'indice': indice_pocean,'species': sp_list, 'Latitude': lat_90, 'Longitude': lon_90,'Latitude_2': latd, 'Longitude_2': lond}

enlever_ocean = pd.DataFrame(dict)
enlever_ocean


# In[242]:


alt_1 = df_altitude.round(1)
elever_ocean_1 = enlever_ocean.round(1)
elever_ocean_1


# In[299]:


alt_1


# In[251]:


dfenleverocean = pd.merge(elever_ocean_1, alt_1,  how='left', left_on=['Latitude','Longitude'], right_on = ['lat','lon'])


# In[252]:


dfenleverocean_faux = dfenleverocean.drop(dfenleverocean[dfenleverocean['z'] > 0].index)


# In[405]:


dfenleverocean_faux['z_1'] = dfenleverocean_faux['z']


# In[254]:


dfenleverocean_faux = dfenleverocean_faux.drop_duplicates(subset=['indice'])


# In[128]:


# Carte de la zone de répartition des points pour une espèce données
#sp_1950s = np.array([spec_lons50,spec_lats50])
#sp_1960s = np.array([spec_lons60,spec_lats60])
sp_1970s = np.array([spec_lons70,spec_lats70])
sp_1980s = np.array([spec_lons80,spec_lats80])
#sp_1990s = np.array([spec_lons90,spec_lats90])
#sp_2000s = np.array([spec_lons00,spec_lats00])
#sp_2010s = np.array([spec_lons10,spec_lats10])


plt.figure(figsize=(20,20))
m = Basemap(projection='lcc', resolution='c',
            width=8E6, height=8E6, 
            lat_0=45, lon_0=-100,)
m.shadedrelief(scale=0.5)

try:
    #xy50 = sp_1950s.T[ch(sp_1950s.T).vertices]
    #xy60 = sp_1960s.T[ch(sp_1960s.T).vertices]
    xy70 = sp_1970s.T[ch(sp_1970s.T).vertices]
    xy80 = sp_1980s.T[ch(sp_1980s.T).vertices]
    #xy90 = sp_1990s.T[ch(sp_1990s.T).vertices]
    #xy00 = sp_2000s.T[ch(sp_2000s.T).vertices]
    #xy10 = sp_2010s.T[ch(sp_2010s.T).vertices]

    for i in range(xy50.shape[0]):
        startx = xy50[i-1,0]
        endx = xy50[i,0]
        starty = xy50[i-1,1]
        endy = xy50[i,1]
        u = geo_interp([starty, startx], [endy, endx],100)
        m.plot(u[1,:],u[0,:], 'y', latlon=True)
        
    for i in range(xy60.shape[0]):
        startx = xy60[i-1,0]
        endx = xy60[i,0]
        starty = xy60[i-1,1]
        endy = xy60[i,1]
        u = geo_interp([starty, startx], [endy, endx],100)
        m.plot(u[1,:],u[0,:], 'red', latlon=True)
        
   # for i in range(xy70.shape[0]):
    #    startx = xy70[i-1,0]
     #   endx = xy70[i,0]
      #  starty = xy70[i-1,1]
       # endy = xy70[i,1]
        #u = geo_interp([starty, startx], [endy, endx],100)
        #m.plot(u[1,:],u[0,:], 'green', latlon=True)
    
    for i in range(xy80.shape[0]):
        startx = xy80[i-1,0]
        endx = xy80[i,0]
        starty = xy80[i-1,1]
        endy = xy80[i,1]
        u = geo_interp([starty, startx], [endy, endx],100)
        m.plot(u[1,:],u[0,:], 'c', latlon=True)

    for i in range(xy90.shape[0]):
        startx = xy90[i-1,0]
        endx = xy90[i,0]
        starty = xy90[i-1,1]
        endy = xy90[i,1]
        u = geo_interp([starty, startx], [endy, endx],100)
        m.plot(u[1,:],u[0,:], 'blue', latlon=True)
        
   # for i in range(xy00.shape[0]):
    #    startx = xy00[i-1,0]
     #   endx = xy00[i,0]
      #  starty = xy00[i-1,1]
       # endy = xy00[i,1]
        #u = geo_interp([starty, startx], [endy, endx],100)
        #m.plot(u[1,:],u[0,:], 'm', latlon=True)
        
    #for i in range(xy10.shape[0]):
     #   startx = xy10[i-1,0]
      #  endx = xy10[i,0]
      #  starty = xy10[i-1,1]
      #  endy = xy10[i,1]
      #  u = geo_interp([starty, startx], [endy, endx],100)
       # m.plot(u[1,:],u[0,:], 'k', latlon=True)   
except:
    pass

m.scatter(np.array(sp_1950s[0]), np.array(sp_1950s[1]), zorder=1, alpha=0.6,c='yellow', latlon=True)#m.scatter(np.array(sp_1960s[0]), np.array(sp_1960s[1]), zorder=1, alpha=0.6,c='red', latlon=True) 
#m.scatter(np.array(sp_1970s[0]), np.array(sp_1970s[1]), zorder=1, alpha=0.6,c='green', latlon=True) 
#m.scatter(np.array(sp_1980s[0]), np.array(sp_1980s[1]), zorder=1, alpha=0.6,c='c', latlon=True) 
#m.scatter(np.array(sp_1990s[0]), np.array(sp_1990s[1]), zorder=1, alpha=0.6,c='blue', latlon=True)
#m.scatter(np.array(sp_2000s[0]), np.array(sp_2000s[1]), zorder=1, alpha=0.6,c='m', latlon=True) 
#m.scatter(np.array(sp_2010s[0]), np.array(sp_2010s[1]), zorder=1, alpha=0.6,c='k', latlon=True)


#plt.title("Polygones de répartitions d'une espèce pour les trois blocs de temps \n jaune(1950-1960), orange(1980-1990) et rouge(2009-2019)",fontsize=32)
plt.show()
plt.tight_layout()
#plt.savefig(species_common_1980_2020[species_index] + "  (" + np.array(data_species_1980.sci_name)[0] + ").pdf")


# In[186]:


f = []
for species_index in range(len(sp_list)):
    f=data50[0].com_name==sp_list[species_index]


# In[198]:


tmp_species_list50 = []
for index in range(len(sp_list)):
    
    

    
    for w in range (0,10): 
        tmp_species_list50.append(data50[w][data50[w].com_name==sp_list[index]])


# In[306]:


# Calcul de l'aire de chacun des polygons pour les trois plages de temps
from geographiclib.geodesic import Geodesic
import math
geod = Geodesic.WGS84

a50s = []
#a60s = []
#a70s = []
#a80s = []
#a90s = []
#a00s = []
a10s = []


for species_index in range(len(sp_list)):
    
    tmp_species_list50 = []
    #tmp_species_list60 = []
    #tmp_species_list70 = []
    #tmp_species_list80 = []
    #tmp_species_list90 = []
    #tmp_species_list00 = []
    tmp_species_list10 = []
    
    for w in range (0,10): 
        tmp_species_list50.append(data50[w][data50[w].com_name==sp_list[species_index]])
        #tmp_species_list60.append(data60[w][data60[w].com_name==sp_list[species_index]])
        #tmp_species_list70.append(data70[w][data70[w].com_name==sp_list[species_index]])
        #tmp_species_list80.append(data80[w][data80[w].com_name==sp_list[species_index]])
        #tmp_species_list90.append(data90[w][data90[w].com_name==sp_list[species_index]])
        #tmp_species_list00.append(data00[w][data00[w].com_name==sp_list[species_index]])
        tmp_species_list10.append(data10[w][data10[w].com_name==sp_list[species_index]])
    
    
   
    spec_lats50 = []
    spec_lons50 = []

    for sl in tmp_species_list50:
        lats = np.array(sl.latitude)
        lons = np.array(sl.longitude)
        for i in range(len(lons)):
            spec_lats50.append(lats[i])
            spec_lons50.append(lons[i])
        

    
    spec_lats60 = []
    spec_lons60 = []

    #for sl in tmp_species_list60:
     #   lats = np.array(sl.latitude)
      #  lons = np.array(sl.longitude)
       # for i in range(len(lons)):
        #    spec_lats60.append(lats[i])
         #   spec_lons60.append(lons[i])
        

    spec_lats70 = []
    spec_lons70 = []

    #for sl in tmp_species_list70:
     #   lats = np.array(sl.latitude)
      #  lons = np.array(sl.longitude)
       # for i in range(len(lons)):
        #    spec_lats70.append(lats[i])
         #   spec_lons70.append(lons[i])
    
    spec_lats80 = []
    spec_lons80 = []

    #for sl in tmp_species_list80:
     #   lats = np.array(sl.latitude)
      #  lons = np.array(sl.longitude)
       # for i in range(len(lons)):
        #    spec_lats80.append(lats[i])
         #   spec_lons80.append(lons[i])
    
    spec_lats90 = []
    spec_lons90 = []

    for sl in tmp_species_list90:
        lats = np.array(sl.latitude)
        lons = np.array(sl.longitude)
        for i in range(len(lons)):
            spec_lats90.append(lats[i])
            spec_lons90.append(lons[i])
    
    spec_lats00 = []
    spec_lons00 = []

    #for sl in tmp_species_list00:
     #   lats = np.array(sl.latitude)
      #  lons = np.array(sl.longitude)
       # for i in range(len(lons)):
        #    spec_lats00.append(lats[i])
         #   spec_lons00.append(lons[i])
    
    spec_lats10 = []
    spec_lons10 = []

    for sl in tmp_species_list10:
        lats = np.array(sl.latitude)
        lons = np.array(sl.longitude)
        for i in range(len(lons)):
            spec_lats10.append(lats[i])
            spec_lons10.append(lons[i])
        
    #sp_1960s = 0
    #sp_2000s= 0
    sp_1950s = np.array([spec_lons50,spec_lats50])
    #sp_1960s = np.array([spec_lons60,spec_lats60])
    #sp_1970s = np.array([spec_lons70,spec_lats70])
    #sp_1980s = np.array([spec_lons80,spec_lats80])
    #sp_1990s = np.array([spec_lons90,spec_lats90])
    #sp_2000s = np.array([spec_lons00,spec_lats00])
    sp_2010s = np.array([spec_lons10,spec_lats10])

    
    area50 = 0
    area60 = 0
    area70 = 0
    area80 = 0
    area90 = 0
    area00 = 0
    area10 = 0

    try:
        xy50 = sp_1950s.T[ch(sp_1950s.T).vertices]
        #xy60 = sp_1960s.T[ch(sp_1960s.T).vertices]
        #xy70 = sp_1970s.T[ch(sp_1970s.T).vertices]
        #xy80 = sp_1980s.T[ch(sp_1980s.T).vertices]
        #xy90 = sp_1990s.T[ch(sp_1990s.T).vertices]
        #xy00 = sp_2000s.T[ch(sp_2000s.T).vertices]
        xy10 = sp_2010s.T[ch(sp_2010s.T).vertices]

        p = geod.Polygon()

        for pnt in xy50:
            p.AddPoint(pnt[1], pnt[0])

        num, perim, area50 = p.Compute()
        
        
        #p = geod.Polygon()
        
        #for pnt in xy60:
        #    p.AddPoint(pnt[1], pnt[0])

        #num, perim, area60 = p.Compute()
        
        
        #p = geod.Polygon()

        #for pnt in xy70:
        #    p.AddPoint(pnt[1], pnt[0])

        #num, perim, area70 = p.Compute()
        
        
        #p = geod.Polygon()
        
        #for pnt in xy80:
        #    p.AddPoint(pnt[1], pnt[0])

        #num, perim, area80 = p.Compute()
        
        #p = geod.Polygon()
        
        #for pnt in xy90:
        #    p.AddPoint(pnt[1], pnt[0])

        #num, perim, area90 = p.Compute()
        
       # p = geod.Polygon()
        
        #for pnt in xy00:
        #    p.AddPoint(pnt[1], pnt[0])

        #num, perim, area00 = p.Compute()
        
        p = geod.Polygon()
        
        for pnt in xy10:
            p.AddPoint(pnt[1], pnt[0])

        num, perim, area10 = p.Compute()
        
    except:
        pass
    a50s.append(area50)
    #a60s.append(area60)
    #a70s.append(area70)
    #a80s.append(area80)
    #a90s.append(area90)
    #a00s.append(area00)
    a10s.append(area10)
    print("'" + sp_list[species_index] + "' Aire 50s: " 
          #+ str(np.round((area50/1000000)*100/9834000,1)) + ", Aire 80s: " 
          + str(np.round((area50/1000000)*100/9834000,1)) + ", Aire 10s: "
          + str(np.round((area10/1000000)*100/9834000,1)))
          
          


# In[307]:


# Filtrage des aires par leur taille vis-à-vis de la taille des Etas-Unis
a50s1 = np.array(a50s)
#a60s1 = np.array(a60s)
#a70s1 = np.array(a70s)
#a80s1 = np.array(a80s)
#a90s1 = np.array(a90s)
#a00s1 = np.array(a00s)
a10s1 = np.array(a10s)

a50p = ((a50s1/1000000)/9834000)*100
#a60p = ((a60s1/1000000)/9834000)*100
#a70p = ((a70s1/1000000)/9834000)*100
#a80p = ((a80s1/1000000)/9834000)*100
#a90p = ((a90s1/1000000)/9834000)*100
#a00p = ((a00s1/1000000)/9834000)*100
a10p = ((a10s1/1000000)/9834000)*100

filtered_species_index = np.where(np.array((a50p<25)*(a10p<25)))[0]
filtered_species_index_name = np.array((a50p<25)*(a10p<25))
len(filtered_species_index)


# In[124]:


#Altitude

df_altitude = pd.read_csv('ETOPO_2022_v1_60s_N90W180_bed.csv')  


# In[ ]:


df_altitude_2 = df_altitude.round({'lat': 2, 'lon': 2})


# In[ ]:


spe_lat_dep = []
spe_lon_dep = []

#for i in range(0,174):
for i in range(len(splist_80_00)):
    spe_lat_dep.append(sp_1980s_latlons_d[i][0])
    spe_lon_dep.append(sp_1980s_latlons_d[i][1])

spe_lat_arr = []
spe_lon_arr = []

#for i in range(0,174):
for i in range(len(splist_80_00)):
    spe_lat_arr.append(sp_1990s_latlons_a[i][0])
    spe_lon_arr.append(sp_1990s_latlons_a[i][1])
    

match_lat_arr = []
match_lon_arr = []

#for i in range(0,174):
for i in range(len(splist_80_00)):
    match_lat_arr.append(match_80_00[i][0])
    match_lon_arr.append(match_80_00[i][1])
    
grad_lat_arr = []
grad_lon_arr = []

#for i in range(0,174):
for i in range(len(splist_80_00)):
    grad_lat_arr.append(gradient_80_00[i][0])
    grad_lon_arr.append(gradient_80_00[i][1])


# In[ ]:


dict = {'species': splist_80_00, 'Lat_esp': spe_lat_dep, 'Lon_esp':spe_lon_dep}

espece_dep = pd.DataFrame(dict)
espece_dep_2 = espece_dep.round({'Lat_esp': 2, 'Lon_esp': 2})
especes_depart = pd.merge(espece_dep_2, df_altitude_2,  how='left', left_on=['Lat_esp','Lon_esp'], right_on = ['lat','lon'])
especes_dep = especes_depart.groupby('species')['z'].mean()
esp_d = np.array(especes_dep)


dict = {'species': splist_80_00, 'Lat_esp': spe_lat_arr, 'Lon_esp':spe_lon_arr}

espece_arr = pd.DataFrame(dict)
espece_arr_2 = espece_arr.round({'Lat_esp': 2, 'Lon_esp': 2})
especes_arrive = pd.merge(espece_arr_2, df_altitude_2,  how='left', left_on=['Lat_esp','Lon_esp'], right_on = ['lat','lon'])
especes_arr = especes_arrive.groupby('species')['z'].mean()
esp_a = np.array(especes_arr)

dict = {'species': splist_80_00, 'Lat_match': match_lat_arr, 'Lon_match':match_lon_arr}

match_arr = pd.DataFrame(dict)
match_arr_2 = match_arr.round({'Lat_match': 2, 'Lon_match': 2})
match_arrive = pd.merge(match_arr_2, df_altitude_2,  how='left', left_on=['Lat_match','Lon_match'], right_on = ['lat','lon'])
match_arr = match_arrive.groupby('species')['z'].mean()
match_a = np.array(match_arr)

dict = {'species': splist_80_00, 'Lat_gradient': grad_lat_arr, 'Lon_gradient':grad_lon_arr}

gradient_arr = pd.DataFrame(dict)
gradient_arr_2 = gradient_arr.round({'Lat_gradient': 2, 'Lon_gradient': 2})
gradient_arrive = pd.merge(gradient_arr_2, df_altitude_2,  how='left', left_on=['Lat_gradient','Lon_gradient'], right_on = ['lat','lon'])
gradient_arr = gradient_arrive.groupby('species')['z'].mean()
grad_a = np.array(gradient_arr)


# In[ ]:


spe_diff_80_00= []
match_diff_80_00= []
grad_diff_80_00 = []


for i in range(len(grad_a)):
    spe_diff_80_00.append(esp_a[i]-esp_d[i])#*c_vitesse_lat)
    match_diff_80_00.append(match_a[i]-esp_d[i])#*c_vitesse_lat)
    grad_diff_80_00.append(grad_a[i]-esp_d[i])#*c_vitesse_lat)
