# Supplementary material for: Comparing ecological relevance of climate velocity indices
Source: Sci Rep. 2026 Feb 13;16:8797. doi: 10.1038/s41598-025-32377-0 (PMC12982492; doi:10.1038/s41598-025-32377-0)
Supplement: Supplementary file 1 — Supplementary Information 1. [file 41598_2025_32377_MOESM1_ESM.zip › MATCH_SUPP_MAT/DATA_FISH/NE_84_04.csv]

	North East 1984-1994 --> 1994-2004
	Species name	Species start latitude (°)	Species start longitude (°)	Species end latitude (°)	Species end longitude (°)	Gradient end latitude (°)	Gradient end longitude (°)	MATCH end latitude (°)	MATCH end longitude (°)
	Amblyraja radiata (Thorny skate)'	42.68188086	-68.37391116	42.82835161	-68.52121668	145.06733201	47.20749084	42.33128932	-68.82501161
	'Lepophidium profundorum (Fawn cusk-eel)'	39.70187266	-71.02565635	39.6998084	-70.85617248	39.69915281	-71.02550315	39.66780476	-71.27636916
	'Leucoraja erinacea (Little skate)'	40.50376018	-70.86284968	40.45003075	-70.99642713	40.54940251	-70.84646561	40.36439302	-71.15683855
	'Paralichthys dentatus (Summer flounder)'	38.62937189	-73.14935705	38.76988485	-72.97021506	38.63557948	-73.1533204	38.60821712	-73.21641482
	'Hemitripterus americanus (Sea raven)'	41.67067983	-69.03207414	41.74978269	-68.87869294	41.92786207	-68.60139109	41.55758997	-68.54022291
	'Scophthalmus aquosus (Windowpane)'	40.43652624	-70.89881307	40.63338909	-70.42334932	40.47296514	-70.88909805	40.36180978	-71.13017761
	'Limanda ferruginea (Yellowtail flounder)'	41.06361918	-70.28491157	41.35713881	-69.54800191	41.14151723	-70.1477078	40.91125856	-69.95045605
	'Squalus acanthias (Spiny dogfish)'	40.03621321	-71.15614449	40.29871403	-70.87434508	40.04269581	-71.15637154	40.04816297	-71.29371646
	'Gadus morhua (Atlantic cod)'	41.91929122	-68.56673883	42.14250856	-68.23267161	42.69711289	-67.88083777	41.5568235	-68.69746003
	'Clupea harengus (Atlantic herring)'	40.80519552	-71.15032226	40.77482523	-70.88678018	40.91320125	-71.11265689	40.6967167	-70.83234991
	'Scomber scombrus (Atlantic mackerel)'	39.1747461	-72.89297889	39.9916598	-71.41522448	39.17815857	-72.89473644	39.03364129	-73.13522878
	'Raja eglanteria (Clearnose skate)'	36.44836282	-75.08981135	36.4284025	-75.10596723	36.45403421	-75.09361118	36.64025219	-74.9786319
	'Urophycis chuss (Red hake)'	41.37125905	-69.94347376	41.74910161	-69.40430575	41.08373121	-69.54255253	41.1896583	-69.90053712
	'Alosa aestivalis (Blueback herring)'	39.22846912	-73.38831861	40.0502966	-72.34530344	39.22974343	-73.38856595	39.3155144	-73.33103611
	'Lophius americanus (Goosefish)'	40.99158007	-70.41005511	41.31719756	-70.16917943	41.06534088	-70.2990983	40.91535258	-70.14378145
	'Illex illecebrosus (Northern shortfin squid)'	39.10406308	-71.48419455	38.86057566	-71.90258864	39.07378489	-71.47149567	39.03016392	-71.49675593
	'Hippoglossoides platessoides (American plaice)'	42.61191931	-68.60074013	42.56929029	-68.52108349	15.68350102	-99.14012532	42.4098352	-69.03100855
	'Placopecten magellanicus (Sea scallop)'	40.28487596	-71.20809368	40.59747252	-70.94575171	40.31574315	-71.20520788	40.28469924	-70.91867233
	'Melanogrammus aeglefinus (Haddock)'	41.76100948	-67.8121395	42.0853308	-67.93759689	39.74571223	-70.01000131	41.18376983	-68.20021033
	'Malacoraja senta (Smooth skate)'	42.75712249	-68.2078624	42.92457106	-68.31374064	67.61766479	-40.2221731	42.14377498	-68.73484374
	'Prionotus carolinus (Northern searobin)'	38.45213172	-73.19742505	38.63533932	-72.9222837	38.45717743	-73.2008211	38.46169925	-73.19555147
	'Glyptocephalus cynoglossus (Witch flounder)'	42.14521859	-69.17846242	42.25754272	-69.07236893	42.45438894	-69.02777795	42.05996825	-69.18354161
	'Homarus americanus (American lobster)'	41.40526675	-69.71420786	41.98420608	-69.3703933	41.06532445	-69.87887755	41.29716421	-69.82877842
	'Paralichthys oblongus (American fourspot flounder)'	39.79143769	-71.67235843	39.9143666	-71.1996912	39.79220863	-71.67255516	39.85231003	-71.5321876
	'Anarhichas lupus (Atlantic wolffish)'	42.30717418	-68.72490113	42.60969002	-69.04806282	43.13982499	-67.89496758	41.93605446	-68.96165749
	'Tautogolabrus adspersus (Cunner)'	41.28612512	-69.53957972	41.47025566	-69.28584754	41.08422235	-69.65259253	41.12116868	-69.70319296
	'Stenotomus chrysops (Scup)'	38.29713946	-73.58076875	38.46905958	-73.36454435	38.30276735	-73.58477811	38.26951884	-73.64586208
	'Myoxocephalus octodecemspinosus (Longhorn sculpin)'	41.59147517	-69.02437582	41.74379399	-68.68401504	41.50264381	-68.90210645	41.54006594	-68.39469345
	'Zoarces americanus (Ocean pout)'	41.06029055	-70.26742052	41.17676326	-70.16481493	41.13712035	-70.13152684	40.89684725	-69.93047389
	'Leucoraja ocellata (Winter skate)'	40.88900904	-70.09166001	40.79667011	-70.08597985	40.91647679	-70.03036788	40.73733026	-69.92858812
	'Pollachius virens (Pollock)'	42.39261013	-67.94878677	42.65798124	-67.95779359	-130.06814762	97.05940368	41.76330527	-68.43301793
	'Merluccius bilinearis (Silver hake)'	40.83561224	-70.52818207	41.28063107	-69.9971659	40.89724194	-70.45821171	40.71323384	-70.14987543
	'Cancer irroratus (Atlantic rock crab)'	39.44061205	-73.23894435	40.02546368	-72.03866148	39.45364345	-73.2429392	39.48823804	-72.96764289
	'Urophycis tenuis (White hake)'	42.14462681	-68.70767068	42.56818959	-68.61729151	41.58487519	-69.43603462	41.70851629	-68.75060684
	'Helicolenus dactylopterus (Blackbelly rosefish)'	40.29557329	-69.89847346	41.08581031	-68.8681362	40.31972449	-69.89184797	40.44242687	-69.99648703
	'Peprilus triacanthus (American butterfish)'	38.81589007	-72.37558395	38.91382782	-72.28256437	38.82566921	-72.38091941	38.79530415	-72.46717595
	'Sebastes fasciatus (Acadian redfish)'	42.76420234	-68.39545291	42.83376842	-68.60548985	7.87601497	-107.97988395	42.40596267	-68.88134216
	'Urophycis regia (Spotted hake)'	37.99279828	-73.67486881	38.49623998	-73.35370715	38.00267835	-73.68191468	37.8487745	-73.95611244
	'Alosa sapidissima (American shad)'	40.4690183	-71.09009677	40.88269227	-70.4000245	40.52351857	-71.0782312	40.38562427	-71.29163405
	'Brosme brosme (Cusk)'	42.79536071	-67.97701127	42.49447938	-67.76164589	-318.84066557	-116.85162352	42.06198943	-68.75038196
	'Alosa pseudoharengus (Alewife)'	40.9886171	-70.8191377	41.31957195	-70.31963799	41.00868934	-70.81005822	40.91512822	-70.92594705
	'Pseudopleuronectes americanus (Winter flounder)'	41.42793616	-70.30138343	41.44385532	-70.32525646	41.35653921	-70.3317019	41.63752047	-70.02099838
	'Centropristis striata (Black sea bass)'	37.63662628	-74.10206814	38.05535927	-73.85883271	37.65214573	-74.11106213	37.66466027	-74.09832945
	'Doryteuthis (Amerigo) pealeii (Longfin inshore squid)'	38.72912834	-72.56362746	38.83762925	-72.45526866	38.74058251	-72.56988475	38.66149242	-72.73416833
	Paralichthys oblongus (American fourspot flounder)'	40.11787696	-70.9660509	40.21362018	-70.62622722	40.12270746	-70.96605341	40.13101867	-70.9518662
	'Citharichthys arctifrons (Gulf stream flounder)'	40.06554222	-70.90097453	39.8443355	-71.26906553	40.06722995	-70.90094868	40.08602754	-71.08976756
	'Cancer borealis (Jonah crab)'	40.80393001	-70.07352113	41.63904671	-69.60840692	40.85295259	-70.02255917	40.73601568	-69.89595963
	'Cancer irroratus (Atlantic rock crab)'	40.20149066	-71.12899281	40.25133238	-70.98267442	40.21766953	-71.12831117	40.22998819	-70.86905544
	'Centropristis striata (Black sea bass)'	38.05498917	-74.64994001	38.36577949	-74.43438505	38.07827213	-74.66916954	38.04063469	-74.58582543
	'Pomatomus saltatrix (Bluefish)'	39.90931789	-71.83040476	39.78492014	-72.32928663	39.92073399	-71.83210891	39.92163383	-72.2491984
	'Enchelyopus cimbrius (Fourbeard rockling)'	42.7339534	-69.29572754	42.47818779	-69.35790549	42.99253173	-69.05851214	42.70158951	-69.53201146
	'Scophthalmus aquosus (Windowpane)'	40.52811818	-70.91986887	40.60176197	-70.72553494	40.58074729	-70.90162852	40.38171726	-71.1684926
	'Lophius americanus (Goosefish)'	41.45903376	-69.87671937	41.4999195	-69.96957146	41.06961195	-69.60041793	41.16311038	-69.97241452
	'Helicolenus dactylopterus (Blackbelly rosefish)'	41.22763086	-68.71509914	41.34031342	-68.52639121	40.94090204	-69.14839706	41.06025474	-69.49928926
	'Hemitripterus americanus (Sea raven)'	42.00392612	-68.6769127	41.96555733	-68.66155932	42.1819802	-68.60552754	41.57773904	-68.68174042
	'Stenotomus chrysops (Scup)'	39.11196738	-73.57689465	38.85700343	-73.91083821	39.11854191	-73.58084354	39.17326473	-73.40799106
	'Urophycis tenuis (White hake)'	42.45488594	-68.33384611	42.74653235	-68.54052719	19.19304694	-94.72020106	42.098275	-68.75177287
	'Gadus morhua (Atlantic cod)'	42.46195406	-68.36702051	42.41937522	-68.24448048	22.25944819	-91.29870126	42.15339945	-68.79396043
	'Melanogrammus aeglefinus (Haddock)'	42.04456244	-67.78008112	42.21443797	-68.08745759	64.95457559	-41.92665499	41.43540052	-68.33800463
	'Sebastes fasciatus (Acadian redfish)'	42.7893004	-68.3915599	42.82287127	-68.5886068	-69.93672588	164.04437989	42.41133474	-68.88442772
	'Paralichthys dentatus (Summer flounder)'	39.2184021	-73.47899674	39.59103707	-73.00742096	39.22029384	-73.47979458	39.29706046	-73.35931343
	'Squalus acanthias (Spiny dogfish)'	41.93264296	-68.79794689	41.76611359	-69.54785199	42.08094314	-68.7677286	41.59489843	-68.71843817
	'Placopecten magellanicus (Sea scallop)'	40.64172632	-70.58799609	40.61135231	-70.69079191	40.69401043	-70.55243621	40.41867233	-70.73840408
	'Zoarces americanus (Ocean pout)'	41.82880019	-69.05231612	41.69815752	-69.15019849	42.38490193	-68.46899128	41.65869392	-68.81336896
	'Prionotus carolinus (Northern searobin)'	38.97786757	-73.55642345	38.88549206	-73.57399892	38.98511096	-73.56075288	39.06191926	-73.37862466
	'Crustacea shrimp (Crustaceans)'	42.18807557	-69.13893417	42.23840201	-69.15841457	42.29958341	-69.10864224	42.06299416	-69.16497504
	'Urophycis regia (Spotted hake)'	38.78773616	-73.08093452	39.0970152	-72.85504978	38.79331827	-73.08426481	38.75894368	-73.14555122
	'Scomber scombrus (Atlantic mackerel)'	41.63897491	-69.24247417	41.72666841	-68.69878939	41.23297433	-69.6289918	41.62121787	-68.9711001
	'Pseudopleuronectes americanus (Winter flounder)'	41.34355644	-70.09213093	41.47058402	-69.76407961	41.23737457	-69.7057883	41.31766561	-69.7931172
	'Illex illecebrosus (Northern shortfin squid)'	40.85154028	-69.88376461	40.89165509	-69.9187579	41.01055559	-69.74366112	40.80779829	-69.83391437
	'Merluccius bilinearis (Silver hake)'	41.38141018	-69.57750289	41.57891245	-69.47219179	41.13661541	-69.73309863	41.368591	-69.73877195
	'Amblyraja radiata (Thorny skate)'	42.70712154	-68.36133835	42.6387706	-68.30231491	126.5432908	26.24874975	42.32379646	-68.81842808
	'Urophycis chuss (Red hake)'	41.69151075	-69.31703098	41.8875366	-69.13936864	41.21200364	-69.80205382	41.83847703	-68.99502153
	'Doryteuthis (Amerigo) pealeii (Longfin inshore squid)'	39.64793969	-71.98917768	39.75007177	-71.92929284	39.64548155	-71.98851425	39.51550184	-72.22603585
	'Glyptocephalus cynoglossus (Witch flounder)'	42.7446636	-68.8097792	42.72074987	-68.82127696	43.75922239	-67.73693093	42.37701597	-69.09322195
	'Brosme brosme (Cusk)'	42.70400716	-68.16404581	42.60412916	-68.12795189	-187.01362918	32.13790968	42.10311382	-68.66961875
	'Malacoraja senta (Smooth skate)'	42.60682108	-68.40171756	42.69651483	-68.36102767	118.95257022	17.76654176	42.33627571	-68.84703451
	'Alosa pseudoharengus (Alewife)'	43.13364758	-68.51898844	42.79475793	-68.62670076	92.8535752	-12.47241435	42.56360082	-69.207724
	'Homarus americanus (American lobster)'	41.02071398	-70.04227906	41.28177119	-69.68585591	41.07795218	-69.93190691	40.84365524	-69.9046329
	'Raja eglanteria (Clearnose skate)'	37.6680504	-75.06678004	37.89282594	-74.88111796	37.68295486	-75.07489556	37.67265438	-75.27100239
	'Limanda ferruginea (Yellowtail flounder)'	41.15023862	-69.4403473	41.2523081	-69.10386509	41.06841286	-69.74164614	40.95407135	-69.70106494
	'Etrumeus teres (Round herring)'	39.30684548	-72.8852832	38.83173159	-73.62059082	39.31395001	-72.88844693	39.17419719	-73.11640817
	'Leucoraja erinacea (Little skate)'	40.81650766	-69.93686723	40.71648752	-70.34775117	40.91434971	-69.85116242	40.79904709	-69.82313297
	'Leucoraja garmani (Rosette skate)'	37.83515208	-73.95006685	37.56552381	-74.00803074	37.85372351	-73.9613687	37.82428934	-74.09050834
	'Hippoglossoides platessoides (American plaice)'	42.81903906	-68.74915034	42.74664877	-68.72520633	43.31303072	-68.27530487	42.35479878	-69.01534285
	'Leucoraja ocellata (Winter skate)'	41.50068145	-68.24895854	41.36674136	-68.62265939	41.85481822	-67.97380556	41.50623227	-68.17649681
	'Lepophidium profundorum (Fawn cusk-eel)'	39.5822062	-71.10832721	39.36847089	-71.48686346	39.57632143	-71.10776542	39.55137025	-71.22454263
	'Micropogonias undulatus (Atlantic croaker)'	37.05545669	-75.3302898	37.66192584	-75.06026373	37.04645599	-75.32103231	37.0830969	-75.13826787
	'Mustelus canis (Smooth dogfish)'	39.79586375	-73.36993638	39.76955999	-73.20803283	39.82362117	-73.37762654	39.57172738	-73.2024494
	'Myoxocephalus octodecemspinosus (Longhorn sculpin)'	41.88780127	-68.38051007	41.98160422	-68.25793082	40.11706977	-70.52266535	41.71543496	-68.62730359
	'Tautogolabrus adspersus (Cunner)'	41.39220993	-69.30993644	41.63016548	-69.0657938	41.31667158	-69.33725854	41.30455533	-69.56579888
	'Peprilus triacanthus (American butterfish)'	39.9411264	-71.48522427	40.03127418	-71.55483431	39.94891018	-71.48621887	39.96881114	-71.45909536
	'Clupea harengus (Atlantic herring)'	42.44070426	-68.8531151	42.55321756	-68.53937363	40.61956791	-71.00054827	42.08199034	-69.10739178
	'Ovalipes ocellatus (Lady crab)'	39.76687914	-72.17322286	41.02177475	-69.18507284	39.7751776	-72.17552641	39.78473057	-72.35513953
	'Pollachius virens (Pollock)'	42.68508487	-68.36710898	42.65666244	-68.0810971	145.8730204	48.12027072	42.32115975	-68.81635252
