# Supplementary material for: Comparing ecological relevance of climate velocity indices
Source: Sci Rep. 2026 Feb 13;16:8797. doi: 10.1038/s41598-025-32377-0 (PMC12982492; doi:10.1038/s41598-025-32377-0)
Supplement: Supplementary file 1 — Supplementary Information 1. [file 41598_2025_32377_MOESM1_ESM.zip › MATCH_SUPP_MAT/DATA_FISH/NE_94_14.csv]

	North East 1994-2004 --> 2004-2014
	Species name	Species start latitude (°)	Species start longitude (°)	Species end latitude (°)	Species end longitude (°)	Gradient end latitude (°)	Gradient end longitude (°)	MATCH end latitude (°)	MATCH end longitude (°)
	Paralichthys oblongus (American fourspot flounder)'	40.21362018	-70.62622722	40.05468176	-70.93709979	40.30363091	-70.60787873	40.28950779	-70.29167383
	'Citharichthys arctifrons (Gulf stream flounder)'	39.8443355	-71.26906553	39.70939547	-71.47269355	39.93497803	-71.27852932	39.99925592	-71.42813613
	'Cancer borealis (Jonah crab)'	41.63904671	-69.60840692	41.02353424	-69.90716605	41.6874633	-69.5432097	41.10988018	-69.27329593
	'Cancer irroratus (Atlantic rock crab)'	40.25133238	-70.98267442	39.55060954	-71.89190142	40.34528939	-70.96285777	40.36646795	-71.33410459
	'Centropristis striata (Black sea bass)'	38.36577949	-74.43438505	39.08459915	-73.70299337	38.47160901	-74.50554591	38.37722456	-74.30258042
	'Pandalus borealis (Northern shrimp)'	42.93009362	-69.12102655	42.9851158	-68.96878333	43.1127508	-69.01400251	42.78617633	-68.91766022
	'Pomatomus saltatrix (Bluefish)'	39.78492014	-72.32928663	39.43673437	-72.83615721	39.91780843	-72.36615268	39.97900742	-72.68747656
	'Enchelyopus cimbrius (Fourbeard rockling)'	42.47818779	-69.35790549	42.68064092	-68.97659868	42.76655603	-69.15629046	42.73048977	-69.30577701
	'Scophthalmus aquosus (Windowpane)'	40.60176197	-70.72553494	40.26269345	-71.4699881	40.71560911	-70.64157379	40.45612386	-70.11559067
	'Lophius americanus (Goosefish)'	41.4999195	-69.96957146	41.2800422	-69.9193955	41.35925792	-69.78482409	40.93804393	-69.60563576
	'Helicolenus dactylopterus (Blackbelly rosefish)'	41.34031342	-68.52639121	40.89802587	-69.03204423	42.06110564	-68.43310164	41.29697904	-68.86710435
	'Dipturus laevis (Barndoor skate)'	41.44508316	-67.59586367	41.51970261	-68.05889973	41.27424444	-67.5586832	41.36047732	-67.5876549
	'Hemitripterus americanus (Sea raven)'	41.96555733	-68.66155932	41.72258035	-68.71414485	42.34238182	-68.3412223	42.11845592	-68.56163331
	'Stenotomus chrysops (Scup)'	38.85700343	-73.91083821	38.93455924	-73.77502257	38.97937894	-73.97162839	39.22165002	-73.52472811
	'Urophycis tenuis (White hake)'	42.74653235	-68.54052719	42.53775707	-68.33749341	43.07815828	-68.45645615	42.52981322	-68.69719539
	'Gadus morhua (Atlantic cod)'	42.41937522	-68.24448048	42.41933922	-68.36569651	42.63317132	-68.13988623	42.14577749	-68.44254224
	'Melanogrammus aeglefinus (Haddock)'	42.21443797	-68.08745759	41.94341045	-68.2725446	43.60884298	-67.74176923	42.11093992	-68.31454371
	'Sebastes fasciatus (Acadian redfish)'	42.82287127	-68.5886068	42.78324642	-68.48037954	43.18978135	-68.48331004	42.66548386	-68.68054425
	'Paralichthys dentatus (Summer flounder)'	39.59103707	-73.00742096	39.70896788	-72.53299731	39.75673057	-73.06642802	39.49884749	-73.20588371
	'Squalus acanthias (Spiny dogfish)'	41.76611359	-69.54785199	41.37968979	-69.61531836	41.62976236	-69.72118844	41.2973913	-69.31559484
	'Placopecten magellanicus (Sea scallop)'	40.61135231	-70.69079191	40.514174	-70.64821773	40.7222816	-70.60576288	40.47137531	-70.08516587
	'Zoarces americanus (Ocean pout)'	41.69815752	-69.15019849	41.55790624	-68.94328406	41.07942583	-69.03581627	41.30563821	-69.18958306
	'Prionotus carolinus (Northern searobin)'	38.88549206	-73.57399892	39.21614885	-73.23958	38.99497367	-73.62934401	39.22127565	-73.37438997
	'Crustacea shrimp (Crustaceans)'	42.23840201	-69.15841457	41.55556261	-69.74349961	42.51603427	-68.9478619	41.70994284	-69.14706073
	'Scyliorhinus retifer (Chain catshark)'	38.63697962	-73.00216064	38.79244299	-72.680582	38.70345334	-73.04467923	38.89152465	-72.86347442
	'Urophycis regia (Spotted hake)'	39.0970152	-72.85504978	39.10084227	-72.88474633	39.17175832	-72.89538358	39.37100407	-72.76877785
	'Scomber scombrus (Atlantic mackerel)'	41.72666841	-68.69878939	42.27387056	-68.52146076	42.05539908	-68.08417975	41.21027219	-68.98426092
	'Pseudopleuronectes americanus (Winter flounder)'	41.47058402	-69.76407961	41.43980335	-69.61421934	41.34799816	-69.7770451	41.07414883	-69.50276339
	'Illex illecebrosus (Northern shortfin squid)'	40.89165509	-69.9187579	40.91778715	-69.71349613	40.97799977	-69.82441884	40.83406037	-69.79941316
	'Merluccius bilinearis (Silver hake)'	41.57891245	-69.47219179	41.15093141	-69.91265839	41.49198405	-69.4619911	41.30395519	-69.34058824
	'Amblyraja radiata (Thorny skate)'	42.6387706	-68.30231491	42.53910658	-68.29181748	43.44578934	-67.94793106	42.27803248	-68.54918724
	'Anchoa hepsetus (Striped anchovy)'	37.80476562	-74.87688576	37.39564721	-74.9391522	37.8490151	-74.91456725	37.79965396	-74.70187811
	Urophycis chuss (Red hake)'	41.8875366	-69.13936864	41.50212072	-69.30322996	42.10027248	-68.51231457	41.64355472	-69.57142074
	'Doryteuthis (Amerigo) pealeii (Longfin inshore squid)'	39.75007177	-71.92929284	39.77496884	-71.89846284	39.84896399	-71.95723276	40.00570008	-71.53510751
	'Glyptocephalus cynoglossus (Witch flounder)'	42.72074987	-68.82127696	42.49511491	-68.91008921	42.99350404	-68.71035092	42.64573731	-68.8092255
	'Malacoraja senta (Smooth skate)'	42.69651483	-68.36102767	42.58605148	-68.21917622	43.31083709	-68.10398471	42.31154055	-68.60514474
	'Alosa pseudoharengus (Alewife)'	42.79475793	-68.62670076	43.0882432	-68.82880916	43.13484199	-68.52920096	42.67149977	-68.71160982
	'Homarus americanus (American lobster)'	41.28177119	-69.68585591	41.35635499	-69.24709262	41.14524886	-69.7033734	41.18065253	-69.70270947
	'Raja eglanteria (Clearnose skate)'	37.89282594	-74.88111796	38.17074523	-74.68823764	37.94712484	-74.92373628	37.82107709	-74.7474486
	'Limanda ferruginea (Yellowtail flounder)'	41.2523081	-69.10386509	41.17948896	-68.90328946	41.29915437	-69.20362578	41.05465288	-69.20159165
	'Etrumeus teres (Round herring)'	38.83173159	-73.62059082	38.93471859	-73.69995283	38.93665659	-73.67482133	39.18505493	-73.40348976
	'Leucoraja erinacea (Little skate)'	40.71648752	-70.34775117	40.64302717	-70.38762975	40.78248326	-70.27812822	40.62565995	-69.89870784
	'Leucoraja garmani (Rosette skate)'	37.56552381	-74.00803074	37.99545497	-73.34341722	37.62447298	-74.0434974	37.81799739	-73.86508011
	'Myxine glutinosa (Atlantic hagfish)'	42.46697784	-69.05267788	42.4576119	-68.84685108	42.68484133	-68.91638773	42.55762449	-68.8520126
	'Hippoglossoides platessoides (American plaice)'	42.74664877	-68.72520633	42.68703871	-68.49106152	43.03030578	-68.63487459	42.6857515	-68.77667238
	'Leucoraja ocellata (Winter skate)'	41.36674136	-68.62265939	41.28949528	-68.88892664	41.0614251	-68.41138549	41.23485306	-68.92405497
	'Lepophidium profundorum (Fawn cusk-eel)'	39.36847089	-71.48686346	39.32532005	-71.40550641	39.51589395	-71.5343604	39.65945822	-71.33375684
	'Micropogonias undulatus (Atlantic croaker)'	37.66192584	-75.06026373	37.71982472	-74.96197753	37.70708436	-75.09283455	37.36013834	-74.84191626
	'Mustelus canis (Smooth dogfish)'	39.76955999	-73.20803283	39.80149662	-72.90662493	39.944392	-73.26608449	39.69906605	-73.04463806
	'Myoxocephalus octodecemspinosus (Longhorn sculpin)'	41.98160422	-68.25793082	41.84799964	-68.27315074	42.37870743	-68.07075996	41.91558684	-68.21135847
	'Tautogolabrus adspersus (Cunner)'	41.63016548	-69.0657938	41.74710601	-68.63779277	41.18946481	-68.73003165	41.22714411	-69.20271361
	'Peprilus triacanthus (American butterfish)'	40.03127418	-71.55483431	40.03149435	-71.55897801	40.13045937	-71.55859047	40.15485598	-71.63753591
	'Clupea harengus (Atlantic herring)'	42.55321756	-68.53937363	42.45682976	-68.66714572	42.70363088	-68.48060487	42.44803148	-68.74902866
	'Prionotus evolans (Striped searobin)'	38.92301177	-74.18621456	39.19275494	-74.02147722	39.0316267	-74.24757453	39.28175234	-73.60578394
	'Cynoscion regalis (Weakfish)'	38.33704088	-74.58480196	38.14127251	-74.68777427	38.4239533	-74.65684805	38.34564444	-74.39671076
	'Ovalipes ocellatus (Lady crab)'	41.02177475	-69.18507284	40.26410111	-70.20385917	41.04029955	-69.3177754	40.91405608	-69.36566056
	'Alosa sapidissima (American shad)'	41.81746918	-69.58578937	42.48499067	-69.31012532	41.55310746	-70.00851757	41.38754715	-69.43606423
	'Pollachius virens (Pollock)'	42.65666244	-68.0810971	42.75140683	-68.30219371	41.408884	-68.55978315	42.46899434	-68.48602907
	'Amblyraja radiata (Thorny skate)',	42.82835161	-68.52121668	42.47792603	-68.39833682	43.19505555	-68.44077136	42.58466445	-68.64834673
	'Lepophidium profundorum (Fawn cusk-eel)',	39.6998084	-70.85617248	39.45612732	-71.1596071	39.79112189	-70.85966818	39.81682369	-71.28426678
	'Crustacea shrimp (Crustaceans)',	42.48254054	-69.02250731	42.28805602	-68.70812218	42.71305683	-68.88319019	42.56383412	-68.8277604
	'Leucoraja erinacea (Little skate)',	40.45003075	-70.99642713	40.30762239	-71.08992401	40.55637434	-70.95456414	40.39851011	-71.13975111
	'Paralichthys dentatus (Summer flounder)',	38.76988485	-72.97021506	38.87664185	-72.9732569	38.83437704	-73.00992661	39.10746888	-72.69219564
	'Citharichthys arctifrons (Gulf stream flounder)',	39.96531361	-71.04949034	39.66353189	-71.43495576	40.0485469	-71.04851968	40.16072418	-71.23546539
	'Hemitripterus americanus (Sea raven)',	41.74978269	-68.87869294	41.68581536	-68.78112202	42.13098123	-68.00378523	41.10456583	-69.2801953
	'Scophthalmus aquosus (Windowpane)',	40.63338909	-70.42334932	40.61556885	-70.52326605	40.70795602	-70.36198447	40.56538833	-70.03159349
	'Limanda ferruginea (Yellowtail flounder)',	41.35713881	-69.54800191	41.25947896	-69.43436529	41.25508117	-69.61517177	41.35630692	-69.58456443
	'Squalus acanthias (Spiny dogfish)'	40.29871403	-70.87434508	39.90433015	-71.71265013	40.39480639	-70.84852728	40.34394015	-70.93652054
	, 'Gadus morhua (Atlantic cod)',	42.14250856	-68.23267161	41.98562517	-68.37624646	42.59915109	-68.06739397	42.00026003	-68.3413728
	'Cancer borealis (Jonah crab)',	41.86832424	-69.81280339	41.67400551	-69.83157024	41.56101082	-69.97999338	41.66819602	-69.62815734
	'Clupea harengus (Atlantic herring)',	40.77482523	-70.88678018	40.87270105	-70.68870379	40.89765978	-70.81229025	40.45205521	-70.22954675
	'Scomber scombrus (Atlantic mackerel)',	39.9916598	-71.41522448	40.05573826	-71.68372407	40.08459181	-71.42094244	40.18494725	-71.37935888
	'Raja eglanteria (Clearnose skate)'	36.4284025	-75.10596723	36.64040466	-74.96983142	36.45079764	-75.11900111	36.72694339	-75.06399632
	, 'Urophycis chuss (Red hake)',	41.74910161	-69.40430575	41.42053974	-69.80684606	41.19909673	-69.67999618	41.36932612	-69.27499857
	'Alosa aestivalis (Blueback herring)',	40.0502966	-72.34530344	40.98908225	-71.37002323	40.18252537	-72.36042803	40.12459986	-72.47798498
	'Lophius americanus (Goosefish)',	41.31719756	-70.16917943	41.12808925	-70.29361119	41.30915628	-70.03505084	40.91569757	-69.89411428
	'Illex illecebrosus (Northern shortfin squid)',	38.86057566	-71.90258864	39.0899597	-71.52852258	39.01212359	-71.96501483	39.11434508	-72.0652666
	'Hippoglossoides platessoides (American plaice)',	42.56929029	-68.52108349	42.52765164	-68.45031477	42.79063888	-68.43801168	42.43327351	-68.73762345
	'Placopecten magellanicus (Sea scallop)',	40.59747252	-70.94575171	40.49899357	-70.76226172	40.70626414	-70.88890817	40.38293463	-70.52898365
	'Melanogrammus aeglefinus (Haddock)',	42.0853308	-67.93759689	41.94654828	-67.97018257	41.13254154	-68.09685231	41.92451385	-68.20248477
	'Malacoraja senta (Smooth skate)',	42.92457106	-68.31374064	42.68690195	-68.12809816	43.24350704	-68.4931477	42.29007113	-68.53875339
	'Prionotus carolinus (Northern searobin)',	38.63533932	-72.9222837	38.86859688	-73.06377453	38.70661504	-72.96664236	38.92274271	-72.75151523
	'Glyptocephalus cynoglossus (Witch flounder)',	42.25754272	-69.07236893	41.87787563	-69.34671964	42.50834515	-68.89395465	42.21950684	-68.93394206
	'Homarus americanus (American lobster)',	41.98420608	-69.3703933	42.1179924	-68.96774059	41.89024756	-69.78796317	41.35839073	-69.72793576
	'Paralichthys oblongus (American fourspot flounder)',	39.9143666	-71.1996912	39.83022318	-71.43504806	40.0013362	-71.20428138	40.08824894	-71.32844141
	'Stenotomus chrysops (Scup)',	38.46905958	-73.36454435	38.16966447	-73.71129794	38.52962278	-73.40664115	38.64910318	-73.36097963
	'Myoxocephalus octodecemspinosus (Longhorn sculpin)',	41.74379399	-68.68401504	41.65589304	-68.7468596	42.06914241	-68.12729702	41.30053714	-68.908465
	'Zoarces americanus (Ocean pout)',	41.17676326	-70.16481493	41.30891425	-69.73005875	41.20214209	-70.01550308	40.95100222	-70.01053326
	'Leucoraja ocellata (Winter skate)'	40.79667011	-70.08597985	40.57843591	-70.335715	40.85153067	-70.02963947	40.74520976	-69.76336987
	, 'Pollachius virens (Pollock)',	42.65798124	-67.95779359	42.63290246	-68.3659387	44.93497985	-66.81408896	42.43811868	-68.44869184
	'Prionotus evolans (Striped searobin)',	37.829601	-73.93069347	38.10197485	-73.77909401	37.8869206	-73.96412979	37.99427773	-73.89467871
	'Merluccius bilinearis (Silver hake)',	41.28063107	-69.9971659	40.87172446	-70.55258484	41.26154314	-69.8614469	40.85750816	-69.74994507
	'Cancer irroratus (Atlantic rock crab)',	40.02546368	-72.03866148	39.44746787	-72.37370747	40.14837189	-72.04334651	40.0419119	-72.46134007
	'Urophycis tenuis (White hake)',	42.56818959	-68.61729151	42.44380414	-68.39544473	42.65608143	-68.58525518	42.53136895	-68.79031335
	'Helicolenus dactylopterus (Blackbelly rosefish)',	41.08581031	-68.8681362	40.91467337	-69.13719741	40.68157286	-69.24324174	41.05311422	-69.24048092
	'Peprilus triacanthus (American butterfish)',	38.91382782	-72.28256437	39.167788	-72.20401839	39.02071189	-72.33462776	39.22578939	-72.16728795
	'Sebastes fasciatus (Acadian redfish)',	42.83376842	-68.60548985	42.78760945	-68.56070201	43.19755104	-68.49722612	42.69440044	-68.68240762
	'Urophycis regia (Spotted hake)',	38.49623998	-73.35370715	38.71962825	-73.40047944	38.55688292	-73.39584583	38.67648044	-73.34080685
	'Alosa sapidissima (American shad)',	40.88269227	-70.4000245	41.76832526	-69.69506089	40.95365493	-70.27708657	40.72665051	-69.95268507
	'Alosa pseudoharengus (Alewife)',	41.31957195	-70.31963799	41.70225819	-70.03861633	41.29762127	-70.26816265	41.1119135	-70.15722677
	'Pseudopleuronectes americanus (Winter flounder)',	41.44385532	-70.32525646	41.41332704	-70.20556956	41.41186101	-70.35333557	41.18410531	-70.03158568
	'Centropristis striata (Black sea bass)',	38.05535927	-73.85883271	38.74227674	-73.23224601	38.11331767	-73.89312105	38.3231238	-73.65816863
	'Doryteuthis (Amerigo) pealeii (Longfin inshore squid)'	38.83762925	-72.45526866)	39.13446431	-72.12315913	38.93385085	-72.50569072	39.12930967	-72.34646389
