# Supplementary material for: Comparing ecological relevance of climate velocity indices
Source: Sci Rep. 2026 Feb 13;16:8797. doi: 10.1038/s41598-025-32377-0 (PMC12982492; doi:10.1038/s41598-025-32377-0)
Supplement: Supplementary file 1 — Supplementary Information 1. [file 41598_2025_32377_MOESM1_ESM.zip › MATCH_SUPP_MAT/DATA_FISH/ALA_TOTAL.csv]

	G. of Alaska 1984-1994 -->2004-2014
	Species name	Species start latitude (°)	Species start longitude (°)	Species end latitude (°)	Species end longitude (°)	Gradient end latitude (°)	Gradient end longitude (°)	MATCH end latitude (°)	MATCH end longitude (°)
	Sarritor frenatus (Sawback poacher)'	55.810883	-158.52205107	55.91080039	-157.62030901	-1312.89815	-6.20987701e+01	55.81135505	-158.52246505
	'Rossia pacifica (Eastern pacific bobtail)'	54.27542997	-163.42267973	55.67107863	-157.99969524	47.8619854	-1.61027662e+02	54.27577667	-163.42272015
	'Fusitriton oregonensis (Oregon triton)'	56.86527239	-154.19463105	56.6616239	-154.9225256	55.0979055	-1.43040769e+02	56.9095643	-154.21477388
	'Sebastes variegatus (Harlequin rockfish)'	57.75420807	-150.6444433	57.67803336	-150.40284544	57.9834848	-1.51195545e+02	58.14470285	-151.17138865
	'Sebastes proriger (Redstripe rockfish)'	56.16121275	-157.7496266	56.16080605	-157.50407091	184.574513	1.66383059e+02	56.1610443	-157.74958508
	'Myoxocephalus polyacanthocephalus (Great sculpin)'	57.04863055	-153.54696815	56.99553367	-153.22586471	57.0764608	-1.53560897e+02	57.06998653	-153.54293619
	'Thaleichthys pacificus (Eulachon)'	56.4791728	-157.45479176	56.44336926	-157.37426271	276.24653	5.61930608e+01	56.47913059	-157.45480135
	'Sebastes ruberrimus (Rasphead rockfish)'	56.09760254	-157.16951	56.14876988	-156.44346297	8679.15307	8.64207713e+01	56.10088209	-157.16882735
	'Hemitripterus bolini (Bigmouth sculpin)'	57.4520048	-137.98906092	57.70851966	-142.26821661	58.9128155	-1.40183686e+02	56.41101731	-139.98867581
	'Sebastes brevispinis (Silvergray rockfish)'	56.83559332	-155.99322301	57.12467088	-154.94871253	-190633.955	-1.27980139e+02	56.83237478	-155.99363819
	'Podothecus accipenserinus (Sturgeon poacher)'	57.07862591	-154.73120025	56.86596375	-155.00861555	60.3213258	-1.73672750e+02	57.10956173	-154.7841583
	'Hexagrammos decagrammus (Kelp greenling)'	57.19267417	-152.80213823	56.56672597	-155.44403743	57.3158386	-1.52815362e+02	57.18389524	-152.81549673
	'Beringraja rhina (Longnose skate)'	57.04130765	-155.52606556	56.11221557	-157.43981822	281.378613	-4.73123132e+01	57.09092366	-155.54420963
	'Sebastes variabilis and S. ciliatus (Dusky and dark rockfish)'	57.03138817	-155.32484189	56.71977146	-156.02505151	-93.3943284	4.66953801e+01	55.91404522	-154.94551208
	'Gadus macrocephalus (Pacific cod)'	55.08745949	-160.49768055	54.38207119	-163.172622	-1915.8444	7.80649023e+01	55.08827315	-160.49727053
	'Malacocottus zonurus (Darkfin sculpin)'	57.98627656	-148.03638882	57.71807112	-149.18166798	56.9737023	-1.48029603e+02	55.19185607	-149.49574473
	'Berryteuthis magister (Magister armhook squid)'	57.41241167	-152.89680586	56.93999635	-154.81187152	57.3776681	-1.52927476e+02	57.48514338	-152.90747293
	'Microgadus proximus (Pacific tomcod)'	57.54223682	-154.62904129	57.09505169	-156.33968836	57.7648264	-1.57189739e+02	57.57449586	-154.62569486
	'Chionoecetes bairdi (Tanner crab)'	57.67272328	-145.85850062	56.94316689	-148.65934209	57.0062239	-1.46219922e+02	55.30474115	-148.18160391
	'Strongylocentrotus droebachiensis (Green sea urchin)'	56.69759913	-152.38734216	56.28542607	-155.07964295	57.3348981	-1.52615402e+02	56.76661485	-152.28303378
	'Sebastolobus alascanus (Shortspine thornyhead)'	57.68538445	-149.68537482	57.50090115	-150.04569067	58.3654015	-1.49960466e+02	58.10996839	-150.5654909
	'Sebastes babcocki (Redbanded rockfish)'	57.51273677	-153.23902534	57.339596	-154.65072701	57.5127923	-1.53227743e+02	57.51079884	-153.23901832
	'Sebastes melanops (Black rockfish)'	57.11592878	-148.23999087	56.55114579	-151.80953321	55.7855501	-1.45801632e+02	54.24370005	-150.09527523
	'Gadus chalcogrammus (Walleye pollock)'	57.46575258	-148.22970971	57.4014123	-149.11202969	55.3937739	-1.47502812e+02	54.30072463	-149.92054582
	'Chauliodus macouni (Pacific viperfish)'	56.42974443	-139.01653795	57.0154101	-142.88462829	55.9009208	-1.39868556e+02	56.08029611	-142.59895654
	'Sebastes elongatus (Greenstriped rockfish)'	56.41761959	-135.9856197	55.74455629	-134.98696593	56.7665258	-1.35481634e+02	56.04048884	-136.11469009
	'Lycodes brevipes (Shortfin eelpout)'	57.2020112	-148.22212032	57.4114398	-151.10694736	55.4214677	-1.45915418e+02	54.25446648	-150.05248534
	'Pandalopsis dispar (Sidestripe shrimp)'	57.31817858	-149.85354444	57.04654631	-151.72846614	56.7622755	-1.52060161e+02	58.31390841	-150.93902144
	'Lycodes beringi (Bering eelpout)'	58.41169026	-141.77331048	58.10424469	-145.17822745	57.8984524	-1.42092115e+02	56.9362999	-143.29854324
	'Oncorhynchus keta (Chum salmon)'	56.75914321	-155.20253426	56.91148189	-154.28719238	-10.939866	-1.04439836e+02	55.57974007	-155.28256616
	'Sebastes borealis (Shortraker rockfish)'	56.36519144	-158.31411671	56.70357865	-157.78263969	-105.098781	-1.09175400e+02	56.36523325	-158.31414081
	'Hydrolagus colliei (Spotted ratfish)'	57.85683241	-146.89264986	56.78014757	-153.64728023	56.5822348	-1.47274262e+02	54.71676847	-148.66622071
	'Oregonia gracilis (Graceful decorator crab)'	57.64120779	-154.00320467	57.56167999	-153.86081343	56.9093774	-1.54972113e+02	57.76336634	-153.86516398
	'Zaprora silenus (Prowfish)'	57.33270415	-152.41153086	57.04037855	-154.7447607	57.5442505	-1.52301851e+02	56.91523251	-152.15013254
	'Anoplopoma fimbria (Sablefish)'	55.80352649	-135.21298059	57.07012252	-137.1014165	56.1264014	-1.35032004e+02	55.75553638	-134.89334734
	'Bathymaster signatus (Searcher)'	57.41807209	-140.82836862	57.47953878	-139.60190621	56.8213293	-1.41376752e+02	56.41941719	-144.74845419
	'Glyptocephalus zachirus (Rex sole)'	58.4225443	-147.58063873	57.84143956	-150.25252451	57.6233436	-1.47623442e+02	55.85971551	-147.992972
	'Trichodon trichodon (Pacific sandfish)'	58.07766213	-148.49101004	57.44252555	-151.50093719	56.91915	-1.49075285e+02	55.41999639	-149.79642178
	'Hippoglossoides elassodon (Flathead sole)'	57.70472183	-149.19288984	57.62660514	-149.21751201	59.7103033	-1.50095304e+02	57.5157106	-150.2267753
	'Pandalus platyceros (Spot shrimp)'	57.64898935	-141.07768494	57.32105172	-142.86416535	56.8131065	-1.41370172e+02	56.26772682	-143.97243566
	'Isopsetta isolepis (Butter sole)'	57.99947478	-151.77118448	57.87363234	-152.33956217	57.6786378	-1.51891587e+02	57.72611781	-151.70109289
	'Triglops macellus (Roughspine sculpin)'	57.5990603	-152.22040693	57.17458972	-153.15216227	58.6389716	-1.52585278e+02	57.39868205	-152.085063
	'Aptocyclus ventricosus (Smooth lumpsucker)'	58.61610138	-151.44043356	58.45039813	-151.33617362	58.2844609	-1.51959610e+02	58.48408279	-151.31610061
	'Bathyagonus nigripinnis (Blackfin poacher)'	57.83417408	-152.57902918	57.54549158	-153.69199381	57.6249671	-1.52533551e+02	57.92100342	-152.64010134
	'Mallotus villosus (Capelin)'	57.39872076	-150.75762635	57.10740009	-152.12353319	57.5194532	-1.51155248e+02	57.9256518	-151.29351689
	'Parophrys vetulus (English sole)'	57.17886883	-154.15451249	56.94437518	-154.95194849	57.5252779	-1.56201898e+02	57.15935316	-154.14824358
