# Supplementary material for: Comparing ecological relevance of climate velocity indices
Source: Sci Rep. 2026 Feb 13;16:8797. doi: 10.1038/s41598-025-32377-0 (PMC12982492; doi:10.1038/s41598-025-32377-0)
Supplement: Supplementary file 1 — Supplementary Information 1. [file 41598_2025_32377_MOESM1_ESM.zip › MATCH_SUPP_MAT/DATA_FISH/SE_99_17.csv]

	South-East coast 1999-2009 --> 2009-2017
	Species name	Species start latitude (°)	Species start longitude (°)	Species end latitude (°)	Species end longitude (°)	Gradient end latitude (°)	Gradient end longitude (°)	MATCH end latitude (°)	MATCH end longitude (°)
	Lagodon rhomboides (Pinfish)'	33.36167376	-78.55780392	33.29759161	-78.58090301	33.36292743	-78.5594264	33.30604659	-78.25280499
	'Prionotus evolans (Striped searobin)'	32.21038414	-79.20486941	31.75189398	-79.66072556	32.217813	-79.20929434	32.00688007	-79.46856141
	'Peprilus triacanthus (American butterfish)'	33.09718826	-78.96190446	32.31449134	-79.81852742	33.11638349	-78.95955289	33.30792939	-78.55181033
	'Menticirrhus americanus (Southern kingfish)'	32.3423177	-79.62238328	32.20033592	-79.69483165	32.34687627	-79.62866653	32.06177548	-79.76800888
	'Gymnura micrura (Smooth butterfly ray)'	32.67554311	-78.86430104	32.56341012	-79.17172241	32.69276101	-78.87207416	32.80824543	-79.21138802
	'Rhinoptera bonasus (Cownose ray)'	32.35780085	-79.5006276	32.62088341	-79.3336287	32.36144615	-79.50431829	32.17197686	-79.54700746
	'Sphyraena guachancho (Guachanche barracuda)'	31.96999138	-79.94513536	31.43034252	-80.07559635	31.98656969	-79.96450194	32.07446655	-79.80960276
	'Achelous spinimanus (Blotched swimming crab)'	33.0542717	-79.00128549	33.03918927	-79.02248176	33.0684804	-79.00051317	33.24799684	-78.61239938
	'Gibbesia neglecta (Lesser mantis shrimp)'	32.22930462	-79.91489357	32.25366083	-79.93437755	32.24906355	-79.94694645	32.21701231	-80.03942043
	'Arenaeus cribrarius (Speckled swimming crab)'	32.46917562	-78.86283399	32.04310056	-79.1287052	32.48266368	-78.86906646	32.32224171	-79.1474712
	'Cynoscion nothus (Silver seatrout)'	32.06918525	-79.98033987	31.97502296	-80.0539259	32.08981822	-80.0077609	32.22528392	-79.85808685
	'Scomberomorus cavalla (King mackerel)'	31.96912965	-79.9519032	31.67995498	-80.15188164	31.98590318	-79.97138443	32.07857134	-79.80842096
	'Chaetodipterus faber (Atlantic spadefish)'	32.05880069	-80.00803496	31.80739587	-80.1194177	32.07963702	-80.03464381	32.23175756	-79.83514875
	'Citharichthys spilopterus (Bay whiff)'	32.49721764	-79.6877358	32.30981071	-79.9283388	32.50007586	-79.69443655	32.20128507	-79.68652681
	'Callinectes similis (Lesser blue crab)'	32.82277862	-79.34352507	32.57676042	-79.63873666	32.81851934	-79.34185135	32.51065617	-79.37095813
	'Prionotus tribulus (Bighead searobin)'	32.74758096	-79.05515289	32.74565299	-79.11717641	32.75698008	-79.05907246	32.55425115	-79.17725813
	'Cynoscion regalis (Weakfish)'	32.5983851	-79.37002533	32.33463225	-79.65284376	32.59821681	-79.36983784	32.51444212	-79.26748594
	'Prionotus scitulus (Leopard searobin)'	32.5959171	-79.2511914	32.89671392	-79.00135989	32.59805731	-79.25272187	32.41261953	-79.25134324
	'Selene vomer (Lookdown)'	31.70607279	-80.08136435	31.50259334	-80.15777159	31.71778056	-80.09714715	31.67967824	-80.02200018
	'Stellifer lanceolatus (Star drum)'	31.97443805	-80.16421951	31.82367422	-80.27136261	31.9963543	-80.18855525	32.14134598	-79.70865182
	'Ovalipes ocellatus (Lady crab)'	33.35662268	-78.641347	33.13952761	-78.96371025	33.3643637	-78.64332818	33.41678621	-78.41228711
	'Trichiurus lepturus (Atlantic cutlassfish)'	31.99166506	-79.91213029	31.88630888	-79.99208404	32.00770166	-79.93174618	32.07955101	-79.81569688
	'Selene setapinnis (Atlantic moonfish)'	32.19072408	-79.72861112	32.0789141	-79.8028487	32.20031396	-79.74122154	31.97968759	-79.9727118
	'Harengula jaguana (Scaled sardine)'	29.9984616	-81.0274708	29.80434397	-81.03232235	30.00301669	-81.03966483	30.56022409	-80.61395366
	'Synodus foetens (Inshore lizardfish)'	33.15234465	-78.9482366	33.17035683	-78.86231072	33.17540089	-78.94330081	33.30969311	-78.54873036
	'Trachinotus carolinus (Florida pompano)'	31.78172891	-79.87656625	31.68558806	-79.95868757	31.79364909	-79.89066932	31.65954493	-79.88565928
	'Centropristis striata (Black sea bass)'	33.55974639	-78.40299892	33.33664217	-78.52884468	33.53900526	-78.39999785	33.41367734	-77.85875733
	'Peprilus paru (Harvestfish)'	32.26422818	-79.77194207	32.10875132	-79.88110801	32.27499049	-79.78793369	32.02761995	-80.03802624
	'Etropus crossotus (Fringed flounder)'	32.28864263	-79.68160216	32.22757758	-79.75079561	32.29534818	-79.69059879	31.99339449	-79.9335912
	'Bairdiella chrysoura (Silver perch)'	32.52744111	-79.14134619	32.31143624	-79.41411143	32.53613111	-79.14602832	32.39787608	-79.18208297
	'Pomatomus saltatrix (Bluefish)'	32.93208358	-79.04066375	32.59317176	-79.2607793	32.94020465	-79.04377091	32.99185165	-78.81312137
	'Portunus gibbesii (Iridescent swimming crab)'	32.44313457	-79.70048918	32.28748518	-79.85328464	32.44719648	-79.70862863	32.10871626	-79.77442615
	'Scomberomorus maculatus (Spanish mackerel)'	31.98659755	-79.96381861	31.94038311	-79.95999573	32.00425194	-79.98456706	32.1178378	-79.80786951
	'Citharichthys macrops (Spotted whiff)'	32.8897883	-79.2356747	32.76918906	-79.25062154	32.88733548	-79.23463564	32.44870089	-79.16367379
	'Symphurus plagiusa (Blackcheek tonguefish)'	32.62629089	-79.7019941	32.44748233	-79.9150665	32.62749183	-79.70519543	32.48252727	-79.67280141
	'Leiostomus xanthurus (Spot)'	32.55769132	-79.37536326	32.33915876	-79.54772621	32.55885775	-79.37573233	32.49382488	-79.2436649
	'Loligo spp. (Loligo squids)'	33.17599879	-78.93864701	33.37618987	-78.66762156	33.20043363	-78.93298233	33.31430778	-78.55095442
	'Rhizoprionodon terraenovae (Atlantic sharpnose shark)'	32.39296963	-79.49116109	32.35862855	-79.51789515	32.39592588	-79.49400338	32.24348501	-79.46580549
	'Pagurus pollicaris (Gray hermit crab)'	32.57341084	-79.75945416	32.29474614	-79.94150545	32.57505806	-79.76413299	32.33236463	-79.77116475
	'Centropristis philadelphica (Rock sea bass)'	32.82353021	-79.50141524	32.73937715	-79.5610796	32.82353421	-79.50145476	32.82637138	-79.53234146
	'Sphyrna tiburo (Bonnethead)'	30.73563451	-80.73327571	30.76937772	-80.87116842	30.73955766	-80.73960809	30.91199425	-80.53846659
	'Prionotus carolinus (Northern searobin)'	33.70462431	-78.14253625	33.9368172	-77.9692666	33.70024846	-78.14402456	33.72082419	-78.06942446
	'Micropogonias undulatus (Atlantic croaker)'	32.73817725	-79.30685196	32.50230315	-79.4840207	32.73340677	-79.30504878	32.44231753	-79.35656558
	'Chloroscombrus chrysurus (Atlantic bumper)'	31.75036127	-80.19179748	31.69358384	-80.16553571	31.76377504	-80.21117516	31.83739619	-80.056421
	'Dasyatis say (Bluntnose stingray)'	32.70849345	-79.19254112	32.55805267	-79.29183704	32.70810137	-79.19258777	32.37618864	-79.28191147
	'Ovalipes stephensoni (Coursehand lady crab)'	33.52646735	-78.46817998	33.67492915	-78.19255205	33.51221235	-78.46790394	33.31503866	-77.88306175
	'Caranx crysos (Blue runner)'	33.02667345	-78.62745503	32.89489666	-78.6801419	33.04470643	-78.63463808	33.06018844	-78.43096129
	'Opisthonema oglinum (Atlantic thread herring)'	32.25431715	-79.54345109	32.19072464	-79.63825689	32.25996295	-79.54939951	31.99188171	-79.76031812
	'Larimus fasciatus (Banded drum)'	32.33823545	-79.58727704	32.13375048	-79.81692744	32.34245651	-79.59263369	32.08425376	-79.7098176
	'Lolliguncula brevis (Atlantic brief squid)'	32.25425508	-79.71189027	32.14281568	-79.78014954	32.26245199	-79.72289717	31.98491358	-79.98702079
	'Chilomycterus schoepfii (Striped burrfish)'	33.04500204	-79.01324056	33.25011676	-78.7446549	33.05796031	-79.0127808	33.22057275	-78.63332302
	'Eucinostomus spp. (Mojarras)'	32.65561521	-79.19619945	32.69911532	-79.16540095	32.65708666	-79.19724998	32.38360099	-79.26835102
	'Trinectes maculatus (Hogchoker)'	32.04920508	-80.01304405	31.8737459	-80.14409921	32.06988081	-80.03885943	32.22531372	-79.82282671
	'Dasyatis sabina (Atlantic stingray)'	33.24451094	-78.74302717	33.06543435	-79.02926771	33.26676484	-78.74505489	33.49412347	-78.46516963
	'Libinia spp. (Spider crabs)'	31.642311	-80.56798719	31.77573227	-80.3540623	31.65866627	-80.60135312	31.51177877	-80.46254238
	'Litopenaeus setiferus (Northern white shrimp)'	32.39270797	-79.6319567	32.23217736	-79.74906475	32.39647247	-79.63814298	32.11118358	-79.70554871
	'Stenotomus spp. (Porgies)'	33.95840702	-77.89637481	34.2275446	-77.55667445	33.96075176	-77.89700752	33.81886408	-77.83445616
	'Orthopristis chrysoptera (Pigfish)'	33.53278866	-78.34984675	33.68929819	-78.13112066	33.50311717	-78.34376845	33.43241866	-77.79027327
	'Menticirrhus littoralis (Gulf kingfish)'	31.03179697	-80.29421816	30.97580054	-80.33256607	31.038176	-80.30314703	31.15813836	-80.26462725
	'Raja eglanteria (Clearnose skate)'	33.58068666	-78.29127939	33.23904591	-78.70968392	33.54997437	-78.28307779	33.54044029	-77.86193823
	'Paralichthys dentatus (Summer flounder)'	33.42348574	-78.58956536	33.07442584	-78.87905748	33.42300051	-78.59128168	33.31860822	-78.23565413
	'Sphoeroides maculatus (Northern puffer)'	33.95440226	-77.9243153	34.17608502	-77.50458963	33.95670204	-77.925111	33.85964813	-77.88687751
	'Scophthalmus aquosus (Windowpane)'	33.84802505	-78.12571272	33.97952824	-77.93084576	33.85686587	-78.13199334	33.89848427	-78.19371179
	'Farfantepenaeus aztecus (Brown shrimp)'	33.04033347	-79.13660067	33.03891884	-79.11710017	33.04569192	-79.13600669	32.89965996	-78.85468882
	'Anchoa spp. (Anchovy)'	32.40582006	-79.57199228	32.35674712	-79.61313422	32.40855307	-79.5760622	32.19894404	-79.560477
	'Paralichthys lethostigma (Southern flounder)'	32.69640786	-79.44079728	32.47978122	-79.63947827	32.6949389	-79.44011765	32.63717833	-79.40284374
	'Squilla empusa (Mantis shrimp)'	32.50265764	-79.81663816	32.34252392	-80.00971122	32.50541149	-79.82295329	32.22829443	-79.88168123
