# Supplementary material for: Comparing ecological relevance of climate velocity indices
Source: Sci Rep. 2026 Feb 13;16:8797. doi: 10.1038/s41598-025-32377-0 (PMC12982492; doi:10.1038/s41598-025-32377-0)
Supplement: Supplementary file 1 — Supplementary Information 1. [file 41598_2025_32377_MOESM1_ESM.zip › MATCH_SUPP_MAT/DATA_FISH/WC_86_04.csv]

	West Coast 1986-1995 -->1995-2004
	Species name	Species start latitude (°)	Species start longitude (°)	Species end latitude (°)	Species end longitude (°)	Gradient end latitude (°)	Gradient end longitude (°)	MATCH end latitude (°)	MATCH end longitude (°)
	'Engraulis mordax (Northern anchovy)'	45.77950148	-124.73287908	45.04380133	-124.66906715	45.85769326	-124.66866303	45.84143702	-125.15231014
	'Microgadus proximus (Pacific tomcod)'	46.62233616	-124.8296471	46.108572	-124.78258988	46.66588318	-124.70304208	46.76131941	-124.97308735
	'Pandalus platyceros (Spot shrimp)'	44.68776918	-124.38293013	44.08306793	-124.2992395	44.6306891	-124.33552051	44.43671386	-124.7048782
	'Sebastes goodei (Chilipepper)'	44.52145321	-124.74970751	43.76652597	-124.63676398	44.45229705	-124.65132449	44.43773434	-125.07426414
	'Sebastes proriger (Redstripe rockfish)'	46.30815239	-125.07013063	45.90239508	-125.06909222	46.37322514	-124.97244629	46.38579942	-125.17689786
	'Sebastes alutus (Pacific ocean perch)'	45.92740549	-124.75035383	45.19493829	-124.69330538	46.00894804	-124.68244817	45.9404748	-125.12856429
	'Bathyraja spp. (Skate complex)'	44.87861417	-124.64791538	44.34891359	-124.63971216	44.78826532	-124.54692146	44.43012047	-125.19468517
	'Sebastes pinniger (Canary rockfish)'	45.05151728	-124.59345499	44.58681484	-124.60553543	44.97607437	-124.46924861	44.41990864	-125.14536509
	'Lycodes diapterus (Black eelpout)'	45.7672151	-124.83461441	45.72324054	-124.84380949	45.83254315	-124.77770822	45.73921734	-125.11173377
	'Thaleichthys pacificus (Eulachon)'	44.344111	-124.41285186	43.86892693	-124.38425294	44.29357889	-124.26887674	44.15900023	-124.612712
	'Sebastes diploproa (Splitnose rockfish)'	44.58571254	-124.41193099	43.65739488	-124.33923593	44.51235877	-124.35019247	44.31130556	-124.72945741
	'Lopholithodes foraminatus (Brown box crab)'	37.84043912	-122.99090951	37.83455646	-122.96964123	37.84872066	-122.99065766	37.81935759	-122.92454195
	'Beringraja rhina (Longnose skate)'	46.89750257	-124.67995523	44.0680594	-124.40768806	46.96247461	-124.48578086	47.0180842	-125.02618606
	'Sebastes entomelas (Widow rockfish)'	45.59710398	-124.65229258	45.9619507	-124.77223344	45.67713687	-124.55808727	45.75630922	-125.20019603
	'Trachurus symmetricus (Jack mackerel)'	45.17258083	-124.69052158	44.53477103	-124.62720885	45.13399664	-124.56081539	44.69094343	-125.1915314
	'Sebastes ruberrimus (Rasphead rockfish)'	41.65897972	-124.29864784	42.32286605	-124.4248492	41.65700321	-124.304389	41.64546343	-124.27523078
	'Atheresthes stomias (Arrowtooth flounder)'	44.40218734	-124.34539214	44.65955346	-124.43452003	44.36955681	-124.2788451	44.28282728	-124.45920977
	'Alosa sapidissima (American shad)'	45.56104829	-124.56103759	44.9812425	-124.51723964	45.63977671	-124.44505305	45.77053665	-125.19248051
	'Squalus suckleyi (Pacific spiny dogfish)'	45.48335482	-124.84152826	44.8012678	-124.73374046	45.5374198	-124.76675116	45.29143149	-125.11609491
	'Sebastes saxicola (Stripetail rockfish)'	44.01313022	-124.55914376	43.55432754	-124.53459655	44.01919023	-124.52379268	44.06132944	-124.64100805
	'Genyonemus lineatus (White croaker)'	44.45014476	-124.25892347	44.43081974	-124.34314311	44.44768207	-124.25493481	44.44120852	-124.26702641
	'Clupea pallasii (Pacific herring)'	44.17711992	-124.47494939	43.18945656	-124.43593666	44.14848541	-124.32227601	44.06017137	-124.63569338
	'Eopsetta jordani (Petrale sole)'	43.692626	-124.60026815	43.84342137	-124.61275251	43.71305099	-124.55387621	43.60432973	-124.73735838
	'Sebastes flavidus (Yellowtail rockfish)'	44.43533883	-124.44455993	43.99998501	-124.41709324	44.35897001	-124.31768265	44.17196795	-124.71536878
	'Merluccius productus (Pacific hake)'	44.61817541	-124.52353944	44.19286476	-124.57204759	44.51071919	-124.43093873	44.22714807	-125.04148093
	'Sebastolobus alascanus (Shortspine thornyhead)'	44.34120695	-124.40259671	44.46210691	-124.53840037	44.29445922	-124.26720046	44.16859311	-124.58738731
	'Sebastes elongatus (Greenstriped rockfish)'	44.44545387	-124.49466333	43.92796384	-124.43794589	44.35394527	-124.35099464	44.14549973	-124.82970323
	'Zalembius rosaceus (Pink seaperch)'	37.68733105	-122.84261002	37.67535731	-122.80889246	37.67120589	-122.84196602	37.70078048	-122.98928234
	'Sebastes helvomaculatus (Rosethorn rockfish)'	45.93979894	-124.78826438	44.29962715	-124.39601747	46.01613033	-124.72092324	45.93003531	-125.1020283
	'Metacarcinus magister (Dungeness crab)'	47.7987728	-125.13623077	48.09008553	-125.24684389	47.82913556	-125.10810795	47.77996115	-125.52481989
	'Gorgonocephalus eucnemis (Basket star)'	45.4188544	-124.44022124	44.17790864	-124.36870833	45.44425478	-124.33033021	45.45095393	-124.9432325
	'Isopsetta isolepis (Butter sole)'	46.18388034	-124.92235004	45.58628302	-124.84886906	46.25329817	-124.83193462	46.31475156	-125.10501686
	'Hippoglossus stenolepis (Pacific halibut)'	47.26186794	-124.88679754	46.8049942	-124.79917326	47.30649802	-124.77079557	47.19161806	-125.44859753
	'Hydrolagus colliei (Spotted ratfish)'	44.87295001	-124.73452594	44.45928415	-124.70043908	44.79274588	-124.64402591	44.58329712	-125.16323575
	'Lycodes cortezianus (Bigfin eelpout)'	44.44948342	-124.5460395	44.67551404	-124.57331838	44.35310284	-124.39668233	44.16005281	-124.91853864
	'Glyptocephalus zachirus (Rex sole)'	37.86168279	-123.00425062	37.84572326	-122.8801561	37.86874425	-123.0036932	37.8412148	-122.93726595
	'Sebastes paucispinis (Bocaccio)'	44.02902144	-124.30943333	43.74544246	-124.34665502	44.02663132	-124.31123052	44.01299791	-124.29590757
	'Doryteuthis (Loligo) opalescens (California market squid)'	44.3151964	-124.39386578	43.70946419	-124.33568151	44.27527271	-124.26145543	44.16392882	-124.55932026
	'Anoplopoma fimbria (Sablefish)'	45.69701572	-124.7286707	45.56865029	-124.7958413	45.77312621	-124.66151607	45.78424719	-125.156065
	'Sebastes melanostictus and S. aleutianus (Blackspotted and rougheye rockfish)'	46.04789802	-124.97261279	44.87644665	-124.73030016	46.11843111	-124.89490618	46.23851452	-125.14872517
	'Sebastes babcocki (Redbanded rockfish)'	44.12730148	-124.34076249	43.80494983	-124.35962417	44.11888315	-124.30353235	44.08286555	-124.36371564
	'Zaniolepis latipinnis (Longspine combfish)'	47.619425	-125.13105971	47.78992119	-125.20664022	47.66188018	-125.08425847	47.7860863	-125.81313422
	'Pleuronichthys decurrens (Curlfin sole)'	43.79760454	-124.24305427	43.43562157	-124.24614231	43.7978435	-124.24236066	43.79728983	-124.24463624
	'Allosmerus elongatus (Whitebait smelt)'	46.10829029	-124.98112243	45.10225958	-124.8579557	46.17869722	-124.8981473	46.29182199	-125.1579837
	'Beringraja binoculata (Big skate)'	44.65028825	-124.71074777	44.05998673	-124.67182271	44.56700426	-124.619577	44.41181741	-125.12912517
	'Sebastes jordani (Shortbelly rockfish)'	46.09758469	-124.72604178	46.41868949	-124.79431523	46.19500422	-124.63867628	46.36594307	-125.09046918
	'Gadus chalcogrammus (Walleye pollock)'	44.2203908	-124.45718719	44.60674805	-124.54915631	44.18434585	-124.28403952	44.07621597	-124.64471775
	'Porichthys notatus (Plainfin midshipman)'	44.35626921	-124.39876921	43.94288565	-124.39229927	44.30846302	-124.27129496	44.18120126	-124.58192073
	'Chilara taylori (Spotted cusk-eel)'	43.97462842	-124.3972422	43.96229276	-124.46454284	43.97128417	-124.42008798	43.95351903	-124.34967728
