# Supplementary material for: Comparing ecological relevance of climate velocity indices
Source: Sci Rep. 2026 Feb 13;16:8797. doi: 10.1038/s41598-025-32377-0 (PMC12982492; doi:10.1038/s41598-025-32377-0)
Supplement: Supplementary file 1 — Supplementary Information 1. [file 41598_2025_32377_MOESM1_ESM.zip › MATCH_SUPP_MAT/DATA_FISH/WC_TOTAL.csv]

	West Coast 1977-1986 -->1995-2004
	Species name	Species start latitude (°)	Species start longitude (°)	Species end latitude (°)	Species end longitude (°)	Gradient end latitude (°)	Gradient end longitude (°)	MATCH end latitude (°)	MATCH end longitude (°)
	Pandalus jordani (Ocean shrimp)'	45.9399186	-124.72341009	45.04380133	-124.66906715	45.98919467	-124.67082014	45.64643371	-125.10889194
	'Sebastes diploproa (Splitnose rockfish)'	43.84417292	-124.49560334	43.55432754	-124.53459655	43.84363904	-124.49347183	43.84347662	-124.47014902
	'Anoplopoma fimbria (Sablefish)'	44.49190234	-124.47887351	44.46210691	-124.53840037	44.48996725	-124.47603553	44.20733551	-124.69941074
	'Lopholithodes foraminatus (Brown box crab)'	45.28568346	-124.71208624	44.87644665	-124.73030016	45.32400178	-124.49630316	44.9582659	-125.16780146
	'Microstomus pacificus (Dover sole)'	44.40506173	-124.4450424	43.94288565	-124.39229927	44.40883869	-124.45466735	44.23303964	-124.62775247
	'Sebastes elongatus (Greenstriped rockfish)'	44.23973059	-124.4382945	43.96229276	-124.46454284	44.24472293	-124.45716052	44.22038879	-124.61687877
	'Zalembius rosaceus (Pink seaperch)'	37.80882939	-122.9595967	37.83455646	-122.96964123	37.83496939	-122.9624407	37.88387658	-122.89176667
	'Sebastes melanostictus and S. aleutianus (Blackspotted and rougheye rockfish)'	46.0913558	-124.74194153	46.108572	-124.78258988	46.11599309	-124.71062808	45.79601011	-125.10920331
	'Beringraja rhina (Longnose skate)'	44.05309787	-124.46093977	43.92796384	-124.43794589	44.05418045	-124.46511281	44.05933988	-124.48364727
	'Sebastes entomelas (Widow rockfish)'	43.70650401	-124.44056101	43.21568881	-124.4836657	43.70601726	-124.44329063	43.69249678	-124.38139629
	'Trachurus symmetricus (Jack mackerel)'	42.04708285	-123.9752193	43.07854762	-124.10102046	42.04708627	-123.97529033	42.04722182	-123.97602624
	'Sebastes brevispinis (Silvergray rockfish)'	43.75892576	-124.68773484	42.9820792	-124.52862246	43.76374741	-124.67250787	43.85655909	-125.18384559
	'Lepidopsetta sp. (Rock soles)'	44.26288457	-124.36501351	43.07998459	-124.03730078	44.26610541	-124.37654849	44.25066712	-124.4744659
	'Sebastes ruberrimus (Rasphead rockfish)'	45.99807305	-124.81308907	45.72324054	-124.84380949	46.04578062	-124.75789162	45.69377283	-125.10820192
	'Sebastes babcocki (Redbanded rockfish)'	44.82786764	-124.64624734	44.45928415	-124.70043908	44.76942071	-124.56152697	44.53822303	-125.12459875
	'Sebastes helvomaculatus (Rosethorn rockfish)'	45.67533028	-124.82874344	44.8012678	-124.73374046	45.77920113	-124.72580538	45.46288412	-125.11582629
	'Microgadus proximus (Pacific tomcod)'	44.48204952	-124.33775989	44.17790864	-124.36870833	44.48216806	-124.33812771	44.37452785	-124.41040255
	'Metacarcinus magister (Dungeness crab)'	44.48069539	-124.31317338	43.51329154	-124.19773346	44.48083019	-124.31351864	44.40836514	-124.36157164
	'Atheresthes stomias (Arrowtooth flounder)'	45.64763277	-124.69010701	45.19493829	-124.69330538	45.74642798	-124.57944217	45.33567355	-125.14856724
	'Sebastes goodei (Chilipepper)'	47.43175034	-125.0042095	47.78992119	-125.20664022	47.45429798	-124.98528943	47.76994098	-125.39382882
	'Gadus macrocephalus (Pacific cod)'	39.04420883	-123.59671432	39.09740096	-123.60289151	39.04403177	-123.5973118	39.0289165	-123.60418592
	'Alosa sapidissima (American shad)'	44.35294545	-124.28056059	44.43081974	-124.34314311	44.35363512	-124.28250343	44.34018806	-124.30256319
	'Squalus suckleyi (Pacific spiny dogfish)'	44.56366618	-124.47851915	43.65739488	-124.33923593	44.55351743	-124.46455121	44.22477482	-124.75416824
	'Citharichthys sordidus (Pacific sanddab)'	43.15662566	-124.10049706	43.0719007	-124.12122224	43.15658505	-124.10130946	43.16736284	-124.11014738
	'Torpedo californica (Pacific electric ray)'	41.77333881	-123.73450279	38.44851308	-123.00384635	41.7733375	-123.73451538	41.77332469	-123.73486517
	'Hippoglossus stenolepis (Pacific halibut)'	46.48071896	-124.87535046	45.56865029	-124.7958413	46.46688023	-124.88729579	46.13238884	-125.10417292
	'Hydrolagus colliei (Spotted ratfish)'	44.85199362	-124.53885063	43.99998501	-124.41709324	44.79320052	-124.46279871	44.54157466	-125.14170982
	'Lycodes cortezianus (Bigfin eelpout)'	43.41725575	-124.42635041	43.18945656	-124.43593666	43.41674245	-124.42551844	43.35481676	-124.36432858
	'Beringraja binoculata (Big skate)'	45.35337802	-124.47714518	42.31875759	-124.07662422	45.38118356	-124.31803364	44.77407268	-125.05028959
	'Sebastes reedi (Yellowmouth rockfish)'	44.27139063	-124.61067205	44.67551404	-124.57331838	44.2759603	-124.62892042	44.13502938	-124.84462678
	'Icelinus filamentosus (Threadfin sculpin)'	43.89506166	-124.29468298	43.43562157	-124.24614231	43.89487923	-124.29431784	43.89392144	-124.27241797
	'Parophrys vetulus (English sole)'	41.19600966	-124.00113836	39.17851662	-123.63454682	41.19599831	-124.00115199	41.19609904	-124.00086044
	'Sebastes proriger (Redstripe rockfish)'	46.20919028	-124.99531352	45.90239508	-125.06909222	46.2683287	-124.93001466	46.07313905	-125.16934659
	'Glyptocephalus zachirus (Rex sole)'	44.4013556	-124.41946067	43.80494983	-124.35962417	44.40494254	-124.42857026	44.25413821	-124.57773906
	'Sebastes jordani (Shortbelly rockfish)'	41.5729542	-124.0648454	41.66300668	-124.11658833	41.57310317	-124.06462288	41.56991404	-124.07252784
	'Sebastes saxicola (Stripetail rockfish)'	37.66270306	-122.75564952	37.67535731	-122.80889246	37.57228985	-122.77947758	37.63810954	-122.98517934
	'Genyonemus lineatus (White croaker)'	44.9236545	-124.44046027	44.08306793	-124.2992395	44.87618867	-124.37561889	44.74006172	-124.94463411
	'Clupea pallasii (Pacific herring)'	44.29034296	-124.45560569	43.86892693	-124.38425294	44.29609975	-124.47547003	44.22784066	-124.66197524
	'Lyopsetta exilis (Slender sole)'	44.82778575	-124.61914343	44.53477103	-124.62720885	44.7691837	-124.53742219	44.51571158	-125.13867836
	'Bathyraja spp. (Skate complex)'	45.8484495	-124.84489837	45.10225958	-124.8579557	45.92576282	-124.76600192	45.56755034	-125.10586728
	'Sebastes alutus (Pacific ocean perch)'	42.01434575	-124.12060774	40.36651682	-123.81913377	42.01432162	-124.12018175	42.01331412	-124.11589665
	'Sebastes paucispinis (Bocaccio)'	47.57566981	-124.99675912	48.09008553	-125.24684389	47.58110452	-124.99184643	47.84249348	-125.53063635
	'Gadus chalcogrammus (Walleye pollock)'	44.94677409	-124.55178032	44.19286476	-124.57204759	44.88171798	-124.44711119	44.70212516	-125.18708434
	'Sebastes pinniger (Canary rockfish)'	38.25763714	-123.09339443	39.15035419	-123.24710832	38.25717084	-123.09405248	38.24676164	-123.0934635
	'Porichthys notatus (Plainfin midshipman)'	44.66008779	-124.41853171	43.53018901	-124.23216203	44.64222237	-124.39803072	44.36820945	-124.72400647
	'Eopsetta jordani (Petrale sole)'	42.62773361	-124.01619721	42.01606079	-123.9231444	42.62769431	-124.01611029	42.6277792	-124.01582141
	'Doryteuthis (Loligo) opalescens (California market squid)'	45.49831927	-124.61266872	45.9619507	-124.77223344	45.5879869	-124.45377735	44.93276141	-125.16898696
	'Sebastes flavidus (Yellowtail rockfish)'	44.38612842	-124.4307493	43.70946419	-124.33568151	44.39032956	-124.44193111	44.24493151	-124.60279955
	'Ophiodon elongatus (Lingcod)'	44.12807283	-124.36759297	43.74544246	-124.34665502	44.12981855	-124.37429085	44.14079841	-124.41803845
	'Merluccius productus (Pacific hake)'	46.78497133	-124.75166303	46.8049942	-124.79917326	46.7232353	-124.79699642	46.89306855	-124.97699862
	'Hippoglossoides elassodon (Flathead sole)'	45.53407353	-124.60699723	46.41868949	-124.79431523	45.62795284	-124.46031086	44.99070937	-125.16852369
	'Thaleichthys pacificus (Eulachon)'	44.70899362	-124.54453312	44.58681484	-124.60553543	44.67118786	-124.49835978	44.317431	-125.03031649
	'Sebastes crameri (Darkblotched rockfish)'	44.87198096	-124.53626796	42.40134029	-124.1221589	44.81144688	-124.45579594	44.5792831	-125.14822224
	'Oncorhynchus tshawytscha (Chinook salmon)'	44.86415952	-124.61006022	44.34891359	-124.63971216	44.80163569	-124.51983428	44.56881662	-125.16468018
	'Sebastolobus alascanus (Shortspine thornyhead)'	45.50155104	-124.76904154	44.05998673	-124.67182271	45.60754786	-124.61844921	45.31425522	-125.13471559
