# Supplementary material for: Comparing ecological relevance of climate velocity indices
Source: Sci Rep. 2026 Feb 13;16:8797. doi: 10.1038/s41598-025-32377-0 (PMC12982492; doi:10.1038/s41598-025-32377-0)
Supplement: Supplementary file 1 — Supplementary Information 1. [file 41598_2025_32377_MOESM1_ESM.zip › MATCH_SUPP_MAT/DATA_FISH/SE_TOTALcsv.csv]

	South-East coast 1989-1999 -->2007-2017
	Species name	Species start latitude (°)	Species start longitude (°)	Species end latitude (°)	Species end longitude (°)	Gradient end latitude (°)	Gradient end longitude (°)	MATCH end latitude (°)	MATCH end longitude (°)
	Lagodon rhomboides (Pinfish)'	33.12977044	-78.98846544	33.29759161	-78.58090301	32.97333493	-78.99917176	32.76153515	-78.9064902
	'Prionotus evolans (Striped searobin)'	32.54080517	-79.20193156	31.75189398	-79.66072556	32.56249603	-79.21818595	32.55736901	-79.09600756
	'Peprilus triacanthus (American butterfish)'	32.65828024	-79.34234617	32.31449134	-79.81852742	32.66672884	-79.34885228	32.6066676	-79.25630499
	'Menticirrhus americanus (Southern kingfish)'	32.47807359	-79.65028283	32.20033592	-79.69483165	32.4957963	-79.67374339	32.33479828	-79.29163067
	'Gymnura micrura (Smooth butterfly ray)'	32.09139028	-79.50540446	32.56341012	-79.17172241	32.121927	-79.53197915	32.31134057	-79.24111338
	'Rhinoptera bonasus (Cownose ray)'	32.47104082	-79.48371467	32.62088341	-79.3336287	32.49837012	-79.51096651	32.43338296	-79.33045944
	'Sphyraena guachancho (Guachanche barracuda)'	32.289112	-79.77413417	31.43034252	-80.07559635	32.30730068	-79.79488332	31.9961483	-79.88795985
	'Achelous spinimanus (Blotched swimming crab)'	32.8354632	-79.31818831	33.03918927	-79.02248176	32.83266323	-79.31737815	32.62268813	-79.11325264
	'Gibbesia neglecta (Lesser mantis shrimp)'	32.04093427	-80.16956635	32.25366083	-79.93437755	32.02627332	-80.16304305	31.65556797	-80.42646196
	'Arenaeus cribrarius (Speckled swimming crab)'	32.28308357	-79.2275656	32.04310056	-79.1287052	32.31773843	-79.25371813	32.31594716	-79.22404797
	'Cynoscion nothus (Silver seatrout)'	32.17935152	-79.95277005	31.97502296	-80.0539259	32.18402287	-79.95666584	31.82388353	-80.22747643
	'Scomberomorus cavalla (King mackerel)'	32.28511792	-79.70205535	31.67995498	-80.15188164	32.30893116	-79.72786668	32.08956487	-79.73397802
	'Chaetodipterus faber (Atlantic spadefish)'	32.46629771	-79.60733923	31.80739587	-80.1194177	32.48765563	-79.63306254	32.35166304	-79.29133852
	'Citharichthys spilopterus (Bay whiff)'	32.55275452	-79.66120325	32.30981071	-79.9283388	32.56448522	-79.67845115	32.43639261	-79.32280456
	'Callinectes similis (Lesser blue crab)'	32.53053985	-79.64560223	32.57676042	-79.63873666	32.54485163	-79.66543472	32.40693055	-79.30114233
	'Prionotus tribulus (Bighead searobin)'	32.7232871	-79.32450027	32.74565299	-79.11717641	32.72482908	-79.32550046	32.63544465	-79.1705448
	'Cynoscion regalis (Weakfish)'	32.57776384	-79.54706103	32.33463225	-79.65284376	32.59316484	-79.56472763	32.50703152	-79.38829887
	'Prionotus scitulus (Leopard searobin)'	32.74783488	-79.2911322	32.89671392	-79.00135989	32.74758545	-79.29094467	32.62200009	-79.09400637
	'Selene vomer (Lookdown)'	32.22756937	-79.73796392	31.50259334	-80.15777159	32.2502505	-79.76156551	31.99600232	-79.92415987
	'Stellifer lanceolatus (Star drum)'	32.14608151	-80.00762363	31.82367422	-80.27136261	32.14772921	-80.00904952	31.81464571	-80.29270872
	'Ovalipes ocellatus (Lady crab)'	32.62605306	-79.66464795	33.13952761	-78.96371025	32.63246552	-79.67472662	32.5583184	-79.44814952
	'Trichiurus lepturus (Atlantic cutlassfish)'	32.47502599	-79.63503791	31.88630888	-79.99208404	32.49398909	-79.65930563	32.34078637	-79.29008019
	'Selene setapinnis (Atlantic moonfish)'	32.4572568	-79.6341694	32.0789141	-79.8028487	32.47742099	-79.6594173	32.32265138	-79.29952463
	'Xiphopenaeus kroyeri (Atlantic seabob)'	31.67487838	-80.39461282	31.78340803	-80.49533919	31.65611606	-80.37325678	32.641913	-78.96942201
	'Synodus foetens (Inshore lizardfish)'	33.01121954	-79.1511508	33.17035683	-78.86231072	32.98644358	-79.14128552	31.99213357	-79.77157364
	'Trachinotus carolinus (Florida pompano)'	32.00363048	-79.72605641	31.68558806	-79.95868757	32.02457923	-79.74651766	33.23148446	-78.75105172
	'Centropristis striata (Black sea bass)'	33.37370374	-78.77442987	33.33664217	-78.52884468	33.31574279	-78.76739948	32.31952797	-79.30833696
	'Peprilus paru (Harvestfish)'	32.48165152	-79.69108848	32.10875132	-79.88110801	32.49631526	-79.71233933	32.19764432	-79.46286203
	'Etropus crossotus (Fringed flounder)'	32.39974038	-79.70778692	32.22757758	-79.75079561	32.41814179	-79.73165605	32.25016879	-79.48340921
	'Bairdiella chrysoura (Silver perch)'	32.26105766	-79.60465722	32.31143624	-79.41411143	32.28973423	-79.63311713	32.43751569	-79.33417575
	'Pomatomus saltatrix (Bluefish)'	32.50941638	-79.5303241	32.59317176	-79.2607793	32.53205253	-79.55485189	32.43340271	-79.31816979
	'Portunus gibbesii (Iridescent swimming crab)'	32.54794599	-79.64365661	32.28748518	-79.85328464	32.56105843	-79.66201774	32.03738575	-79.83085322
	'Scomberomorus maculatus (Spanish mackerel)'	32.27172513	-79.72886194	31.94038311	-79.95999573	32.29413704	-79.75316865	32.6517461	-79.49956519
	'Citharichthys macrops (Spotted whiff)'	32.67607663	-79.54376731	32.76918906	-79.25062154	32.68165806	-79.55031855	32.63034522	-79.48177211
	'Symphurus plagiusa (Blackcheek tonguefish)'	32.661949	-79.53839903	32.44748233	-79.9150665	32.66895752	-79.5464968	32.53286476	-79.40909173
	'Leiostomus xanthurus (Spot)'	32.59091052	-79.51382563	32.33915876	-79.54772621	32.60609072	-79.53020982	32.74389833	-78.93952675
	'Loligo spp. (Loligo squids)'	33.06189446	-79.06555481	33.37618987	-78.66762156	32.98136738	-79.05723112	32.63344917	-78.9454581
	'Rhizoprionodon terraenovae (Atlantic sharpnose shark)'	32.78359731	-79.05109799	32.35862855	-79.51789515	32.78471698	-79.04759915	32.05159361	-79.87633568
	'Pagurus pollicaris (Gray hermit crab)'	32.34560253	-79.85890872	32.29474614	-79.94150545	32.35382764	-79.87036415	32.76914625	-79.51079844
	'Centropristis philadelphica (Rock sea bass)'	32.76409148	-79.50397923	32.73937715	-79.5610796	32.76336817	-79.50319095	33.8205262	-78.10444459
	'Prionotus carolinus (Northern searobin)'	33.75758832	-78.12764451	33.9368172	-77.9692666	33.77245513	-78.1396182	32.58151691	-79.44743067
	'Micropogonias undulatus (Atlantic croaker)'	32.62957147	-79.5410051	32.50230315	-79.4840207	32.63979666	-79.55278246	31.84618906	-80.16294358
	'Chloroscombrus chrysurus (Atlantic bumper)'	32.19798169	-79.87230811	31.69358384	-80.16553571	32.20929651	-79.88343172	32.59393757	-78.97150945
	'Dasyatis say (Bluntnose stingray)'	32.76683284	-79.1894404	32.55805267	-79.29183704	32.76657124	-79.18868949	33.07551127	-78.76981967
	'Ovalipes stephensoni (Coursehand lady crab)'	33.32469842	-78.82104967	33.67492915	-78.19255205	33.21999495	-78.82204978	33.12587459	-78.73837137
	'Caranx crysos (Blue runner)'	33.28720491	-78.58331664	32.89489666	-78.6801419	33.19870936	-78.56039694	32.2725221	-79.39994487
	'Opisthonema oglinum (Atlantic thread herring)'	32.34920757	-79.6111662	32.19072464	-79.63825689	32.37588691	-79.63985247	32.2304899	-79.40561863
	'Larimus fasciatus (Banded drum)'	32.42188405	-79.70239811	32.13375048	-79.81692744	32.43941604	-79.72585625	32.03582056	-79.80396694
	'Lolliguncula brevis (Atlantic brief squid)'	32.31939074	-79.77173112	32.14281568	-79.78014954	32.33664626	-79.79243625	32.66784365	-79.54510744
	'Chilomycterus schoepfii (Striped burrfish)'	32.68764351	-79.59942008	33.25011676	-78.7446549	32.69141973	-79.6045057	32.63867031	-79.13443697
	'Eucinostomus spp. (Mojarras)'	32.79258545	-79.32499493	32.69911532	-79.16540095	32.79020329	-79.32382495	31.81073473	-80.28787217
	'Trinectes maculatus (Hogchoker)'	32.03515848	-79.91791194	31.8737459	-80.14409921	32.04733233	-79.92699071	32.7159284	-78.99754231
	'Dasyatis sabina (Atlantic stingray)'	33.06474473	-79.15212229	33.06543435	-79.02926771	33.02372388	-79.14891134	31.48417761	-80.42423678
	'Libinia spp. (Spider crabs)'	31.9552246	-80.21383844	31.77573227	-80.3540623	31.93242895	-80.19560337	32.19102004	-79.4759851
	'Litopenaeus setiferus (Northern white shrimp)'	32.3989604	-79.71475025	32.23217736	-79.74906475	32.41689574	-79.73821151	33.97395402	-78.01745435
	'Stenotomus spp. (Porgies)' 'Orthopristis chrysoptera (Pigfish)'	33.92803179	-78.01898438	34.2275446	-77.55667445	33.93784583	-78.02447206	33.00975662	-78.75656594
	'Orthopristis chrysoptera (Pigfish)'	33.24486931	-78.72668258	33.68929819	-78.13112066	33.15359478	-78.70310746	31.75271969	-79.98796628
	'Menticirrhus littoralis (Gulf kingfish)'	31.86554788	-79.89539809	30.97580054	-80.33256607	31.8774396	-79.90630409	32.93676947	-78.77872721
	'Raja eglanteria (Clearnose skate)'	33.20478762	-78.74797007	33.23904591	-78.70968392	33.10677345	-78.72644215	32.79056659	-78.94672753
	'Paralichthys dentatus (Summer flounder)'	33.00112534	-79.05400735	33.07442584	-78.87905748	32.95526841	-79.03179669	32.7293006	-78.93712584
	'Dasyatis americana (Southern stingray)'	33.28509098	-78.86659051	32.86258336	-79.0927524	33.13154681	-78.88093833	33.36300492	-78.67119619
	'Sphoeroides maculatus (Northern puffer)'	33.4683095	-78.64166178	34.17608502	-77.50458963	33.37319808	-78.64504044	32.6066066	-78.97301947
	'Scophthalmus aquosus (Windowpane)'	33.54881107	-78.5592033	33.97952824	-77.93084576	33.40035843	-78.56908403	33.40175451	-78.56675498
	'Farfantepenaeus aztecus (Brown shrimp)'	32.89389809	-79.31509728	33.03891884	-79.11710017	32.89255585	-79.31578659	32.61049641	-79.11276537
	Anchoa spp. (Anchovy)'	32.50381253	-79.60112503	32.35674712	-79.61313422	32.52296023	-79.62466683	32.39319472	-79.29587982
	'Paralichthys lethostigma (Southern flounder)'	32.36986315	-79.92992674	32.47978122	-79.63947827	32.37207221	-79.93403504	32.13908818	-79.93854973
	'Squilla empusa (Mantis shrimp)	32.57096454	-79.72300322	32.34252392	-80.00971122	32.57822529	-79.73596549	32.46336317	-79.37300768
