# Supplementary material for: Comparing ecological relevance of climate velocity indices
Source: Sci Rep. 2026 Feb 13;16:8797. doi: 10.1038/s41598-025-32377-0 (PMC12982492; doi:10.1038/s41598-025-32377-0)
Supplement: Supplementary file 1 — Supplementary Information 1. [file 41598_2025_32377_MOESM1_ESM.zip › MATCH_SUPP_MAT/DATA_FISH/MEX_TOTAL.csv]

	G. of Mexico 2008-2012 --> 2013-2017
	Species name	Species start latitude (°)	Species start longitude (°)	Species end latitude (°)	Species end longitude (°)	Gradient end latitude (°)	Gradient end longitude (°)	MATCH end latitude (°)	MATCH end longitude (°)
	Prionotus roseus (Bluespotted searobin)'	28.38815315	-86.33140707	28.24983094	-84.56655963	28.92895262	-86.2999173	29.04194724	-86.09258331
	'Ogcocephalus parvus (Roughback batfish)'	28.17436196	-85.94243924	28.2077193	-84.91501081	28.68106167	-85.86823194	28.61394392	-85.59596873
	'Serranus notospilus (Saddle bass)'	27.65454887	-84.47512402	27.77984003	-84.7829752	27.99254672	-84.19748389	28.40425705	-84.12612849
	'Lepophidium brevibarbe (Blackedge cusk-eel)'	28.23904425	-93.51861886	28.26051465	-93.32287638	28.57116263	-93.55979087	28.54868639	-93.80572442
	'Calamus proridens (Littlehead porgy)'	28.12996613	-83.57798879	27.90804789	-83.54242514	28.46498112	-83.40958171	28.37183684	-83.67058221
	'Astrophyton muricatum (Giant basket star)'	28.31384709	-83.58427551	28.32400164	-84.40143597	28.72599734	-83.41971222	28.58662644	-83.61497873
	'Pristipomoides aquilonaris (Wenchman)'	27.98515476	-93.76217959	27.99550537	-93.62811137	28.37225472	-93.80672173	28.46876604	-94.11592272
	'Bregmaceros atlanticus (Antenna codlet)'	27.96018148	-94.50110762	28.08514221	-93.67149909	28.16131713	-94.52640363	28.25937152	-94.64928156
	'Peprilus paru (Harvestfish)'	28.98786313	-93.36766064	29.01475902	-93.90378271	29.26679469	-93.43048122	28.9814322	-93.77476194
	'Echiophis intertinctus (Spotted spoon-nose eel)'	28.15632489	-84.44651309	27.88288552	-84.2317153	28.43467888	-84.20424413	28.65508721	-84.13250225
	'Prionotus martis (Gulf of mexico barred searobin)'	28.68681487	-84.36871513	28.56708679	-84.10452236	28.99641135	-84.08259644	28.85074892	-84.37487399
	'Orthopristis chrysoptera (Pigfish)'	28.50295805	-86.66586372	28.40151267	-85.55002006	29.15522875	-86.56441985	29.02792888	-86.19375886
	'Scorpaena brasiliensis (Barbfish)'	28.20930497	-84.74082569	27.92465099	-84.28635855	28.47717647	-84.49986685	28.74129212	-84.40406169
	'Scorpaena calcarata (Smoothhead scorpionfish)'	28.15553804	-86.04914823	27.9979834	-85.35616916	28.6815374	-86.00743189	28.68735546	-85.5871348
	'Prionotus tribulus (Bighead searobin)'	28.94845811	-90.92350238	28.96008345	-89.49555533	28.95380002	-90.92751814	28.92685804	-90.93123424
	'Ophiolepis elegans (Elegant brittle star)'	28.76196557	-88.12539625	28.82617399	-88.57870366	29.14718614	-88.04724473	29.3054912	-88.32046743
	'Doryteuthis (Amerigo) pealeii (Longfin inshore squid)'	28.24981852	-90.99665962	28.16169304	-90.41919952	28.51914854	-91.01787832	28.4243186	-91.49161717
	'Prionotus scitulus (Leopard searobin)'	29.17384364	-86.76481069	28.95873313	-85.2183786	29.67961042	-86.47238963	29.43730795	-87.10389124
	'Rypticus maculatus (Whitespotted soapfish)'	28.32331602	-89.31736071	28.04149038	-89.82617062	28.5231936	-89.4262964	28.32146025	-90.03657582
	'Pagurus bullisi (Hermit crab)'	27.9129357	-93.01755386	28.11767643	-92.39327461	28.35748091	-93.15247735	28.40681096	-93.23882933
	'Opisthonema oglinum (Atlantic thread herring)'	28.84831752	-92.58979481	28.84942854	-92.2046267	29.11580083	-92.56020594	29.11385731	-92.91381326
	'Eucinostomus harengulus (Tidewater mojarra)'	28.24156441	-84.02245818	27.72453747	-83.3261674	28.56621825	-83.80955225	28.56801578	-83.93457756
	'Hepatus epheliticus (Calico box crab)'	28.35588936	-93.75850972	28.46850133	-93.34801239	28.62175171	-93.79178558	28.60645408	-93.70897236
	'Stenocionops furcatus (Furcate spider crab)'	28.08542554	-85.43334657	28.17156013	-86.12342229	28.53068717	-85.18630244	28.56176078	-84.64055573
	'Priacanthus arenatus (Atlantic bigeye)'	27.92795407	-90.16486819	27.57293351	-88.00005029	28.40361509	-90.2378969	28.12614196	-90.29871969
	'Selar crumenophthalmus (Bigeye scad)'	28.1240078	-93.9455601	28.30194708	-92.93299762	28.41253289	-93.98725615	28.48896897	-94.1711799
	'Parthenope agonus (Elbow crab)'	27.93887948	-84.42600012	28.09333372	-84.89057676	28.2308104	-84.17292021	28.36521288	-83.96870001
	'Acanthostracion quadricornis (Scrawled cowfish)'	28.05805453	-83.82509722	28.01276129	-83.94426352	28.37934274	-83.65072601	28.3415547	-83.82146822
	'Lagodon rhomboides (Pinfish)'	28.43814014	-90.66596505	28.41753862	-90.25447883	28.67702035	-90.71764111	28.27465584	-90.91490286
	'Pareques umbrosus (Cubbyu)'	28.22153804	-86.81419541	28.05106935	-86.94465813	28.84140836	-86.78395139	29.04648732	-86.25805173
	'Encope aberrans (Sand dollar)'	28.45828039	-84.14435167	28.42318911	-84.01487461	28.80451878	-83.88231382	28.7275178	-84.08779835
	'Stenotomus caprinus (Longspine porgy)'	28.49261112	-92.79942279	28.37246361	-93.14969419	28.76284594	-92.81814188	28.75318302	-92.82797223
	'Xyrichtys novacula (Pearly razorfish)'	28.67523805	-84.82491638	28.71168769	-84.85204828	28.94019277	-84.61979365	28.89465271	-84.67990731
	'Symphurus plagiusa (Blackcheek tonguefish)'	28.50389885	-92.37271488	28.7218219	-91.74726432	28.73699018	-92.3626876	28.69579019	-91.93720642
	'Etrumeus teres (Round herring)'	28.2462424	-91.5297014	28.81867312	-89.40435961	28.49066985	-91.50960357	28.49240586	-91.61595554
	'Cyclopsetta chittendeni (Mexican flounder)'	28.15594254	-93.8860773	28.17962133	-93.85770907	28.44505803	-93.92480401	28.5029616	-94.08097609
	'Serranus atrobranchus (Blackear bass)'	28.02500416	-93.66082527	28.11020457	-93.3349663	28.41628735	-93.70430072	28.4825323	-93.99365718
	'Doryteuthis (Loligo) plei (Slender inshore squid)'	28.56644686	-89.32932494	28.32308401	-87.96375752	28.65751729	-89.37961267	28.60486189	-89.95374341
	'Citharichthys macrops (Spotted whiff)'	28.5615106	-86.68132439	28.33044787	-85.6103573	29.22919895	-86.54831487	29.03809594	-86.23495482
	'Trichiurus lepturus (Atlantic cutlassfish)'	28.51693588	-93.13165492	28.62117743	-93.26274367	28.81998199	-93.1689181	28.93925876	-92.98509717
	'Pecten ravenelli (Ravenel scallop)'	28.52908029	-84.70402083	28.90105614	-86.07228119	28.79121013	-84.46453261	28.84129217	-84.4986716
	'Bellator militaris (Horned searobin)'	27.8782651	-85.2836941	27.90657307	-85.16691536	28.36366268	-84.93333316	28.5189781	-85.0633652
	'Calappa flammea (Flame box crab)'	28.38057306	-84.52790221	28.83067656	-84.96585119	28.65540983	-84.28063643	28.86890536	-84.2590838
	'Chilomycterus schoepfii (Striped burrfish)'	28.79697446	-87.19144315	28.80200926	-88.65391817	29.54867074	-87.00207276	29.37173451	-86.88079136
	'Larimus fasciatus (Banded drum)'	28.6535148	-93.44158854	28.89340902	-93.12575377	28.94575625	-93.50256758	28.92054023	-93.45757862
	'Paralichthys lethostigma (Southern flounder)'	28.58684234	-92.7041281	28.77524495	-91.63793647	28.83703789	-92.71101373	28.84923987	-92.71031777
	'Astropecten cingulatus (Sea star)'	27.86856348	-93.5466592	27.96418483	-93.44797541	28.4065582	-93.61851103	28.45721143	-94.07611589
	'Centropristis striata (Black sea bass)'	28.91275098	-83.9747922	28.86417945	-83.76591743	29.40174429	-83.52018105	28.85845748	-84.09622057
	'Centropristis philadelphica (Rock sea bass)'	28.4259565	-92.97457049	28.36625568	-93.16723861	28.71692571	-93.00718588	28.6534566	-92.87261573
	'Lepophidium jeannae (Mottled cusk-eel)'	27.95394129	-86.05780796	27.87300959	-85.65164778	28.56921925	-85.99574708	28.59470593	-85.66466537
	'Cyclopsetta fimbriata (Spotfin flounder)'	28.0475553	-84.97849748	27.77403719	-83.88554041	28.38163553	-84.69716284	28.71853188	-84.72864256
	'Aluterus schoepfii (Orange filefish)'	28.16844052	-84.422317	28.01137945	-83.69652655	28.4492514	-84.18072422	28.67923996	-84.14663489
	'Gymnothorax saxicola (Honeycomb moray)'	28.20952026	-85.48087665	27.89408067	-84.32216633	28.61321108	-85.28270431	28.62125877	-84.42636246
	'Bollmannia communis (Ragged goby)'	27.85892351	-94.77555433	28.22127048	-93.55463172	28.03565456	-94.80422201	28.13697036	-94.90455428
	'Citharichthys spilopterus (Bay whiff)'	28.78382121	-92.0924594	28.79070488	-92.44900796	28.98608273	-92.05941503	28.94601636	-92.3874605
	'Ophidion welshi (Crested cusk-eel)'	28.78589897	-92.70720136	28.91650855	-91.64169787	29.04387874	-92.69456106	29.01717547	-92.97001644
	'Lachnolaimus maximus (Hogfish)'	27.96086952	-83.14475085	28.31068326	-83.44833622	28.33117507	-83.01188236	27.94411407	-83.1995549
	'Scomberomorus maculatus (Spanish mackerel)'	28.97095267	-91.89763705	29.13075247	-91.94730714	29.18076162	-91.8687285	28.86731082	-92.01438706
	'Leiolambrus nitidus (White elbow crab)'	28.09876581	-93.06149351	28.0417016	-93.52760393	28.46350565	-93.13299191	28.43305805	-92.83295484
	'Synodus foetens (Inshore lizardfish)'	28.41034375	-90.07540893	28.38528229	-89.54587165	28.64070718	-90.09405263	28.52008374	-90.27154847
	'Harengula jaguana (Scaled sardine)'	28.62393125	-91.95867152	28.69480737	-90.20582983	28.82763587	-91.92423131	28.73586264	-92.04106947
	'Urophycis floridana (Southern hake)'	27.98722383	-92.99392584	27.95065783	-92.30266282	28.38809913	-93.09665929	28.41455038	-92.86379352
	'Myropsis quinquespinosa (Fivespine purse crab)'	28.06882773	-92.90860688	27.98857408	-92.48437724	28.42346987	-92.98273146	28.38252491	-92.5821592
	'Chloroscombrus chrysurus (Atlantic bumper)'	28.75692073	-92.37975667	28.82134993	-92.2479577	28.98038355	-92.35292856	28.871359	-92.64823096
	'Farfantepenaeus duorarum (Pink shrimp)'	28.58601667	-89.54686211	28.54868279	-88.62010253	28.69540013	-89.58480576	28.70956291	-89.95788193
	'Ogcocephalus declivirostris (Slantbrow batfish)'	27.70138847	-95.46423584	27.77211252	-95.66852694	27.88263972	-95.50884837	27.9306152	-95.45914868
	'Rhynchoconger flavus (Yellow conger)'	27.71828038	-94.09707837	28.08716961	-92.83915392	28.15021198	-94.08250998	28.22790014	-94.43968838
	'Encope michelini (Notched sand dollar)'	28.36534572	-84.20129476	29.17406345	-85.09905395	28.69283604	-83.95011702	28.81553507	-84.19497211
	'Libinia emarginata (Portly spider crab)'	28.841141	-92.36284265	28.63331154	-93.06274481	29.06917159	-92.33036919	28.95637511	-92.54532567
	'Syacium papillosum (Dusky flounder)'	28.36773374	-85.39452856	28.26687306	-84.93541206	28.69581146	-85.22557094	28.69285227	-84.80173444
	'Prionotus longispinosus (Bigeye searobin)'	28.49087201	-93.19458119	28.53958936	-92.97354985	28.79779544	-93.23561969	28.97888848	-93.00384788
	'Brotula barbata (Bearded brotula)'	28.32252117	-92.50612259	28.34814813	-92.47184819	28.59147265	-92.51585227	28.43610635	-92.33555632
	'Steindachneria argentea (Luminous hake)'	28.96117976	-89.27096332	28.89546595	-89.38752941	28.96221657	-89.27031657	28.95291817	-89.24945167
	'Anchoa mitchilli (Bay anchovy)'	28.95361209	-91.88027178	29.01163998	-92.30982752	29.15986507	-91.85169175	28.83812087	-92.01960052
	'Lagocephalus laevigatus (Smooth puffer)'	28.21731899	-94.30145438	28.23326035	-94.33103431	28.42626339	-94.34114379	28.48099149	-94.32425272
	'Asteroporpa annulata (Brittle star)'	27.50454571	-85.33690019	27.74548504	-86.09085765	28.09321882	-84.92877355	28.4288959	-84.85278464
	'Brevoortia patronus (Gulf menhaden)'	28.71443281	-94.42701626	29.16766453	-93.4630196	28.86586561	-94.4710162	29.03812643	-94.11078223
	'Tonna galea (Giant tun)'	28.05046742	-92.28441937	28.35858723	-90.67225822	28.39047105	-92.29110565	28.34049589	-92.67648397
	'Astropecten duplicatus (Two-spined star fish)'	27.93793357	-93.39763194	28.13252371	-92.70618957	28.42664517	-93.47974188	28.4563049	-94.09356837
	'Eucinostomus gula (Silver jenny)'	28.34040166	-90.05971058	28.15587931	-88.56691182	28.58805703	-90.08771054	28.51622945	-90.0948122
	'Micropogonias undulatus (Atlantic croaker)'	28.70661331	-92.62000245	28.79798209	-92.63474619	28.94323381	-92.61144414	28.97478594	-92.86847103
	'Neomerinthe hemingwayi (Spinycheek scorpionfish)'	28.36509865	-92.25867162	28.16594842	-92.94590687	28.61112493	-92.24732049	28.58616364	-92.13482539
	'Paguristes sericeus (Blue-eyed hermit)'	28.15809229	-84.98083827	27.55895494	-83.52201815	28.4686695	-84.73197755	28.7291968	-84.59628875
	'Ariopsis felis (Hardhead catfish)'	28.8007347	-94.12347552	28.91431042	-92.40669608	28.985323	-94.17722298	28.97764999	-94.1059211
	'Mustelus canis (Smooth dogfish)'	28.47588763	-92.60325475	28.66702482	-91.60262636	28.73103936	-92.61073046	28.63918222	-92.32626692
	'Portunus gibbesii (Iridescent swimming crab)'	28.70234788	-91.77362367	28.7724082	-91.35884228	28.91553197	-91.7432021	28.65798043	-91.94932834
	'Sconsia striata (Royal bonnet)'	27.66238175	-94.02624097	27.94917064	-93.09286898	28.18670884	-93.98417	28.22143493	-94.33703531
	'Holacanthus bermudensis (Blue angelfish)'	27.91192621	-83.91948134	27.82872553	-83.94238332	28.20490751	-83.74738086	28.29798741	-83.88154037
	'Squilla chydaea (Offshore mantis shrimp)'	28.05293037	-93.86172104	28.00308327	-93.94195047	28.38179544	-93.90545722	28.48200323	-94.10130038
	'Parapenaeus politus (Rose shrimp)'	28.09259607	-92.80280189	28.23104031	-92.34687725	28.42744458	-92.8629316	28.37189073	-92.59219446
	'Lutjanus synagris (Lane snapper)'	28.27110077	-87.47396863	28.08452016	-86.38085026	28.8448133	-87.27414526	29.22867861	-87.8111066
	'Upeneus parvus (Dwarf goatfish)'	27.9238734	-93.81416187	27.96580151	-93.92793519	28.33512551	-93.85799544	28.45262075	-94.17966294
	'Paralichthys squamilentus (Broad flounder)'	29.16295739	-90.30995144	28.62700508	-92.11431847	29.12508466	-90.34467135	29.19221982	-90.32830827
	'Pareques iwamotoi (Blackbar drum)'	27.94861641	-93.85252703	28.07971834	-92.51984447	28.33188413	-93.89681826	28.45706956	-94.16159098
	'Ancylopsetta ommata (Ocellated flounder)'	28.69529132	-90.20292671	28.55364183	-90.06207991	28.9401955	-90.17654932	28.47604697	-90.28866055
	'Platylambrus granulata (Bladetooth elbow crab)'	28.59566903	-86.18991313	28.70072417	-86.13980777	29.08503408	-86.12305002	29.12465037	-85.97922539
	'Astropecten articulatus (Royal sea star)'	28.85790935	-85.20462223	29.25458261	-85.37253132	29.06858626	-85.11745473	28.9172576	-84.84082157
	'Tethyaster grandis (Sea star)'	27.7334745	-92.90259317	27.7673695	-89.72740163	28.25628386	-93.14740222	28.33124943	-93.96390941
	'Decapterus punctatus (Round scad)'	28.65717868	-85.01928357	28.514074	-85.64371395	28.92302216	-84.85797716	28.90100732	-84.67498029
	'Litopenaeus setiferus (Northern white shrimp)'	28.89177819	-92.9414659	29.07202812	-92.68213449	29.16155995	-92.93704915	29.02957572	-93.23160927
	'Anasimus latus (Stilt spider crab)'	28.04061959	-92.87390289	28.02141966	-93.10859393	28.40138147	-92.95244421	28.37766343	-92.62472352
	'Prionotus rubio (Blackfin searobin)'	29.01788291	-88.80071775	29.11995061	-87.33872033	29.11616671	-88.88132501	29.34954716	-88.57602923
	'Squilla empusa (Mantis shrimp)'	28.6158502	-92.91102694	28.7541225	-92.73222784	28.89548595	-92.92833799	28.87964514	-92.82458729
	'Gastropsetta frontalis (Shrimp flounder)'	27.60873582	-84.17924426	27.82842314	-84.40732549	27.94638479	-83.9791275	27.8506459	-83.96876963
	'Raja eglanteria (Clearnose skate)'	28.61091479	-85.05995474	28.03144355	-84.57229985	28.87872874	-84.89634854	28.86424824	-84.63934891
	'Sphoeroides spengleri (Bandtail puffer)'	27.75732274	-85.75624865	27.99744984	-85.80609436	28.43830468	-85.45772657	28.51604838	-85.32132404
	'Ovalipes floridanus (Florida lady crab)'	29.28205434	-90.17929573	29.01552563	-90.89848486	29.27684094	-90.16515059	29.28571844	-90.17277214
	'Squatina dumeril (Sand devil)'	27.91479743	-92.2207711	27.86144114	-93.92224779	28.32075878	-92.2220684	28.32198016	-91.82902313
	'Prionotus paralatus (Mexican searobin)'	27.78950988	-94.75237772	27.96359175	-94.26849043	27.97993355	-94.77779344	28.07261844	-95.01508691
	'Pristigenys alta (Short bigeye)'	28.11348684	-84.76783242	28.37568072	-85.39952972	28.39285355	-84.51431032	28.63915721	-84.33750157
	'Antennarius radiosus (Singlespot frogfish)'	28.02999564	-93.13467128	28.10054842	-92.72198309	28.43247742	-93.22051714	28.45569531	-93.33492504
	'Stellifer lanceolatus (Star drum)'	29.06289969	-93.18650747	29.20607048	-93.06498759	29.37117872	-93.21115095	29.04643762	-93.52266877
	'Etropus crossotus (Fringed flounder)'	28.77790456	-92.39092274	28.81075076	-92.22181655	29.00448849	-92.36286207	28.90957999	-92.67615306
	'Sicyonia brevirostris (Brown rock shrimp)'	28.40383656	-89.58891087	28.44496133	-88.52998611	28.59030363	-89.65498908	28.60085014	-90.09210129
	'Haemulon aurolineatum (Tomtate)'	28.40902279	-84.95481701	28.14326623	-84.701485	28.68222098	-84.74477761	28.76382549	-84.46202567
	'Haemulon plumieri (White grunt)'	28.22994409	-83.39953909	28.25283233	-83.36911172	28.79039327	-83.34616273	28.26769477	-83.48683827
	'Rhizoprionodon terraenovae (Atlantic sharpnose shark)'	28.7858879	-91.86152265	28.70866429	-92.14286222	28.99456257	-91.83075066	28.81716828	-92.13184458
	'Macrocoeloma trispinosum (Spongy decorator crab)'	28.27531803	-83.57066731	28.19551769	-83.56607209	28.67869016	-83.4117773	28.57174698	-83.57233895
	'Sphoeroides dorsalis (Marbled puffer)'	27.92928502	-84.77909781	28.05106677	-84.9015545	28.23524776	-84.48502224	28.50277658	-84.3150878
	'Luidia alternata (Banded sea star)'	28.44260596	-85.94659379	28.64574282	-87.3705777	28.87593142	-85.8703776	28.95484008	-85.81680348
	'Equetus lanceolatus (Jackknife-fish)'	28.08188537	-83.78677249	27.80513491	-83.84030941	28.40683739	-83.61359119	28.33671167	-83.82236532
	'Polystira albida (White giant-turris)'	27.81016424	-93.55193819	27.99199052	-93.51165676	28.4090872	-93.63385045	28.43869807	-94.15157591
	'Syacium gunteri (Shoal flounder)'	28.32631606	-93.82591733	28.30625699	-94.04946	28.58642953	-93.85737491	28.60461965	-93.85211306
	'Ogcocephalus pantostictus (Spotted batfish)'	28.24563332	-94.32423916	28.13291241	-93.90444646	28.44628883	-94.3641256	28.48045193	-94.35371226
	'Ophidion holbrookii (Bank cusk-eel)'	28.35323219	-84.92699574	28.34467543	-84.68065091	28.62781324	-84.70835676	28.76461789	-84.46098058
	'Trachinocephalus myops (Snakefish)'	28.15423988	-84.66941505	28.01981217	-84.5269996	28.42303289	-84.42370515	28.6619797	-84.26609161
	'Synodus poeyi (Offshore lizardfish)'	28.08235198	-90.31447344	28.13654914	-89.34990919	28.44705585	-90.36930618	28.2126933	-90.34369639
	'Mullus auratus (Red goatfish)'	28.29728405	-87.14961083	28.04955839	-86.88425357	28.93342538	-87.0219956	29.25958081	-87.7485585
	'Porichthys plectrodon (Atlantic midshipman)'	28.13000431	-91.77960038	28.20263699	-90.66875832	28.42387623	-91.75011561	28.56722975	-92.13133227
	'Diplectrum bivittatum (Dwarf sand perch)'	28.43534024	-93.26479659	28.62154282	-92.62129685	28.74705134	-93.30881521	28.94171607	-92.95110209
	'Podochela sidneyi (Shortfinger neck crab)'	28.46387922	-89.69853715	28.57099817	-90.71927226	28.63712009	-89.74412158	28.57391318	-90.09087363
	'Raninoides louisianensis (Gulf frog crab)'	27.92089579	-93.39273578	27.92812891	-93.67803214	28.4228704	-93.48138769	28.45030404	-94.11462528
	'Lutjanus campechanus (Red snapper)'	28.46507058	-92.90746372	28.44352787	-92.37141704	28.7473398	-92.93408924	28.70229338	-92.880826
	'Achelous spinimanus (Blotched swimming crab)'	28.17129438	-90.38402732	28.41432877	-87.43128529	28.48583608	-90.43435991	28.22507012	-90.34102466
	'Urophycis cirrata (Gulf hake)'	27.79566631	-93.66564694	27.81969132	-94.00486114	28.37876398	-93.71737519	28.4335704	-94.20650979
	'Antennarius ocellatus (Ocellated frogfish)'	27.90584135	-83.84338457	27.69692141	-83.89794839	28.19516847	-83.6712276	28.21339125	-83.88138027
	'Calamus arctifrons (Grass porgy)'	28.36248365	-83.65451714	28.04517175	-83.07253843	28.76323333	-83.47124873	28.57632222	-83.75449727
	'Octopus vulgaris (Common octopus)'	28.14990694	-85.35250218	28.31189384	-85.3506299	28.55139782	-85.12063941	28.60492319	-84.5049347
	'Raja texana (Roundel skate)'	28.120964	-92.88803261	28.22697102	-90.33325885	28.45622042	-92.94956383	28.37668931	-92.56360277
	'Engyophrys senta (Spiny flounder)'	28.0362534	-94.1588917	27.90966617	-94.64673937	28.3046917	-94.19890464	28.52797113	-94.0725851
	'Farfantepenaeus aztecus (Brown shrimp)'	28.45256392	-93.32350976	28.50143185	-93.20208881	28.76165815	-93.36915119	28.91088606	-92.96821102
	'Scyllarides nodifer (Ridged slipper lobster)'	28.22625255	-84.51575521	27.90127552	-84.38333245	28.49785577	-84.27496074	28.7505421	-84.21882524
	'Amusium papyraceum (Paper scallop)'	28.00453683	-93.68922939	28.05214104	-93.58371156	28.40017914	-93.73348052	28.47645481	-94.03720587
	'Sardinella aurita (Spanish sardine)'	28.31282403	-88.75198734	28.14940384	-87.32187141	28.65645397	-88.93223917	28.83876145	-88.72676487
	'Sicyonia burkenroadi (Spiny rock shrimp)'	27.92911459	-92.19021526	27.84872783	-93.9093051	28.32571711	-92.18606843	28.34642955	-91.91911118
	'Callinectes similis (Lesser blue crab)'	28.49199606	-93.63163441	28.63396391	-93.48535685	28.76232444	-93.67676428	28.62782301	-93.36715996
	'Ogcocephalus corniger (Longnose batfish)'	27.40607523	-84.05322987	28.0611599	-84.79639832	27.74842855	-83.84566864	28.02763946	-83.90896638
	'Sphoeroides parvus (Least puffer)'	28.52540411	-93.2325472	28.74523776	-92.43447708	28.83296038	-93.27582479	29.015508	-93.04926798
	'Calappa sulcata (Yellow box crab)'	28.12003956	-93.81291483	28.26560315	-93.32589117	28.43320922	-93.85249337	28.50559294	-93.99116001
	'Paralichthys albigutta (Gulf flounder)'	28.61582825	-84.4204229	28.50858291	-83.98228303	28.91402217	-84.14364455	28.84306755	-84.38171973
	'Hippocampus erectus (Lined seahorse)'	27.78299603	-85.22452405	27.92605434	-85.53624992	28.2783988	-84.83873032	28.55355608	-84.97307199
	'Gymnachirus texae (Fringed sole)'	28.09844483	-93.61267482	28.37168388	-93.27729517	28.46430869	-93.65309019	28.50382791	-93.93199684
	'Nicholsina usta (Emerald parrotfish)'	28.07837401	-83.53980524	28.20268244	-83.50194106	28.42020373	-83.35993483	28.26364059	-83.72171863
	'Arbacia punctulata (Purple-spined sea urchin)'	28.36331594	-84.23793214	28.73592581	-84.2915117	28.68582988	-83.98577869	28.85611105	-84.23412424
	'Leiostomus xanthurus (Spot)'	28.82307929	-92.2211954	28.95124514	-91.95579045	29.02853757	-92.19058097	28.85127693	-92.40400591
	'Synodus intermedius (Sand diver)'	27.96021429	-84.16924173	27.98540962	-83.76359511	28.25766422	-83.96502886	28.32908772	-83.860925
	'Scomberomorus cavalla (King mackerel)'	28.87175255	-92.0222276	27.93559573	-94.89145697	29.07375988	-91.99147467	29.03497351	-92.30252616
	'Achelous spinicarpus (Longspine swimming crab)'	28.07751878	-90.53256821	28.1101762	-90.21963718	28.42466644	-90.58608931	28.12894313	-90.66234545
	'Sicyonia dorsalis (Lesser rock shrimp)'	28.03209074	-94.8951723	28.25921867	-94.44476403	28.18490853	-94.93262107	28.32663514	-94.63578577
	'Diplectrum formosum (Sand perch)'	28.43877514	-84.66577124	28.32918245	-84.43727203	28.70183676	-84.42424354	28.85525433	-84.41064355
	'Prionotus ophryas (Bandtail searobin)'	28.13605563	-85.40039087	27.92798478	-85.40939017	28.55347068	-85.16832199	28.59234778	-84.49511436
	'Luidia clathrata (Lined sea star)'	29.1150128	-90.12101262	28.96402578	-91.17477509	29.25397647	-90.05091751	29.02177446	-90.18500245
	'Saurida normani (Shortjaw lizardfish)'	27.7391521	-84.52474268	27.64013911	-87.30106423	28.05764308	-84.23614655	28.44209199	-84.17422599
	'Trachurus lathami (Rough scad)'	28.3820506	-92.26029011	28.11563926	-93.00074127	28.62483639	-92.24836741	28.60988011	-92.08753692
	'Monacanthus ciliatus (Fringed filefish)'	27.65619929	-83.80722331	27.74330221	-83.86812222	27.91109743	-83.62073406	28.12076387	-83.78533635
	'Selene setapinnis (Atlantic moonfish)'	28.44878431	-93.55018783	28.56327274	-93.41539314	28.73541768	-93.59542058	28.6111471	-93.16807434
	'Trichopsetta ventralis (Sash flounder)'	27.8716385	-93.67849876	27.91746586	-93.68358083	28.37161553	-93.72944605	28.45585642	-94.15918035
	'Ancylopsetta dilecta (Three-eye flounder)'	27.91798511	-93.88177671	28.07834765	-93.11726107	28.31044444	-93.92395848	28.44558222	-94.16780177
	'Chrysaora quinquecirrha (Sea nettle)'	28.9103863	-93.12163524	28.9527554	-93.669497	29.18662446	-93.14088479	29.05902678	-93.35702884
	'Anadara baughmani (Skewed ark)'	27.73813903	-93.89856073	27.89843903	-93.67477365	28.26591749	-93.89685739	28.33293689	-94.22283129
	'Epinephelus morio (Red grouper)'	27.81581514	-83.37457918	27.29444125	-83.21044187	28.04022814	-83.22154608	28.04172714	-83.64090098
	'Sphyraena guachancho (Guachanche barracuda)'	28.70134737	-92.88248142	28.68030818	-93.01808086	28.97566372	-92.89121381	28.94391539	-92.82018749
	'Pitar cordatus ()'	27.73386373	-94.53782443	27.91379766	-94.16607841	27.98165274	-94.54379359	28.09293454	-94.96726829
	'Halieutichthys aculeatus (Pancake batfish)'	27.98299206	-85.11531781	27.66751404	-84.33111382	28.3790697	-84.80543161	28.6773371	-84.95024471
	'Lolliguncula brevis (Atlantic brief squid)'	28.70978985	-93.42378152	28.81018119	-93.1029746	29.00361541	-93.48824918	28.97173782	-93.65169663
	'Stenorhynchus seticornis (Yellowline arrow crab)'	28.17425727	-87.72333358	28.36285583	-89.41544227	28.69986379	-87.50789821	29.04374716	-87.86209308
	'Symphurus diomedeanus (Spottedfin tonguefish)'	27.98840958	-89.54065157	27.94471455	-88.3197677	28.37025868	-89.72906769	28.23441514	-89.81860127
	'Chaetodipterus faber (Atlantic spadefish)'	28.89034018	-90.24552416	28.63262076	-87.21910913	28.99930821	-90.21704581	28.77664388	-90.16468765
	'Caranx crysos (Blue runner)'	28.5921825	-90.60427192	28.69847005	-89.51339112	28.8979746	-90.6555498	28.44471581	-90.68710203
	'Ophidion grayi (Blotched cusk-eel)'	29.21144398	-88.98985585	28.65632673	-84.66146507	29.28820537	-89.06606493	29.36747132	-88.97770843
	'Eucidaris tribuloides (Slate pencil urchin)'	27.99238139	-84.38657173	27.79983796	-84.22174178	28.28162762	-84.14252893	28.37663936	-83.94784715
	'Mithrax pleuracanthus (Shaggy clinging crab)'	28.0585047	-83.58494173	28.22616495	-83.81752076	28.36410249	-83.40573312	28.24953951	-83.77884951
	'Callinectes sapidus (Blue crab)'	28.75600284	-92.94163888	28.95383845	-92.31177794	29.0384371	-92.95057574	28.96962232	-92.8988406
	'Stylocidaris affinis (Pencil urchin)'	27.85227369	-84.49382622	28.31703921	-84.94567932	28.15222424	-84.22114122	28.40160437	-84.07492292
	'Apogon pseudomaculatus (Twospot cardinalfish)'	28.17567637	-84.30462489	28.12196121	-84.88085298	28.46961769	-84.06674021	28.70312959	-84.15551415
	'Pseudorhombila quadridentata (Flecked squareback crab)'	27.93479857	-93.28881213	27.89537643	-93.57821309	28.41711689	-93.39147671	28.43836728	-94.1330962
	'Saurida brasiliensis (Largescale lizardfish)'	28.2373891	-92.47526257	28.21794764	-92.04024157	28.52140955	-92.48838996	28.37215959	-92.54614718
	'Prionotus stearnsi (Shortwing searobin)'	27.88287574	-93.81873995	27.94469218	-93.09911334	28.32236244	-93.85955554	28.44063928	-94.19911286
	'Renilla mulleri (Sea pansy)'	28.12672961	-95.05078179	28.60412982	-94.38596347	28.2760869	-95.09816025	28.25731172	-94.82655912
	'Chaetodon sedentarius (Reef butterflyfish)'	27.77052072	-84.19162054	27.57978172	-84.02640475	28.08870838	-83.98771583	28.13123097	-83.93705471
	'Caulolatilus intermedius (Anchor tilefish)'	27.86351207	-93.47982349	27.88191591	-92.81165213	28.41499881	-93.5679723	28.44872574	-94.090262
	'Menticirrhus americanus (Southern kingfish)'	28.52997017	-94.38022397	28.86221273	-91.58031422	28.6848935	-94.41860417	28.99101288	-93.91656915
	'Echeneis naucrates (Sharksucker)' 'Pagrus pagrus (Red porgy)'	28.6758616	-87.73823829	29.05000425	-87.07153996	29.16652883	-87.56266757	29.3161952	-87.06003672
	'Pagrus pagrus (Red porgy)'	29.28463634	-85.67754949	28.96048788	-85.50965866	29.43033614	-85.59827111	29.47769051	-85.84253798
	'Prionotus alatus (Spiny searobin)'	27.68827796	-85.56698799	27.77538871	-87.74172323	28.32315164	-85.17096939	28.51105837	-85.18001571
	'Hoplunnis macrura (Freckled pike-conger)'	28.15790265	-93.83126902	28.12137663	-93.80083365	28.45571434	-93.86903907	28.515685	-93.97844427
	'Kathetostoma albigutta (Lancer stargazer)'	27.91690674	-91.50887664	28.10826236	-90.12501055	28.30338766	-91.47327512	28.07771055	-91.03569342
	'Balistes capriscus (Gray triggerfish)'	28.38183741	-89.39493727	28.45850734	-88.25166634	28.56976313	-89.48670178	28.5025965	-90.14691228
	'Peprilus burti (Gulf butterfish)'	28.53801981	-93.27651413	28.43280662	-93.59349394	28.84513151	-93.32251303	29.01003839	-93.06302612
	'Centropristis ocyurus (Bank sea bass)'	28.61943594	-84.9909219	28.63818421	-84.80560248	28.88728779	-84.81595333	28.87740945	-84.63506163
	'Rhomboplites aurorubens (Vermilion snapper)'	28.02075467	-86.26729225	27.94683588	-86.12491501	28.59330469	-86.26850968	28.74753056	-85.71966283
	'Aluterus heudelotii (Dotterel filefish)'	28.07621966	-86.48165163	28.20517291	-84.93486154	28.64871872	-86.49477912	28.95185844	-85.92047399
	'Etropus cyclosquamus (Shelf flounder)'	29.41230113	-86.0414297	29.1734849	-86.5287689	29.55405545	-85.92602376	29.42724788	-85.84222162
	'Stephanolepis hispidus (Planehead filefish)'	28.27276217	-87.31844388	28.3080664	-86.30607893	28.88000345	-87.15007659	29.22764783	-87.79071831
	'Anchoa hepsetus (Striped anchovy)'	28.64340994	-93.21748426	28.78229223	-92.62406616	28.9528485	-93.26226001	29.02262645	-93.10777659
	'Argopecten gibbus (Calico scallop)'	29.03206097	-86.6123519	29.15833704	-87.6243653	29.52294508	-86.30811211	29.40043841	-86.67478984
