# Supplementary material for: Comparing ecological relevance of climate velocity indices
Source: Sci Rep. 2026 Feb 13;16:8797. doi: 10.1038/s41598-025-32377-0 (PMC12982492; doi:10.1038/s41598-025-32377-0)
Supplement: Supplementary file 1 — Supplementary Information 1. [file 41598_2025_32377_MOESM1_ESM.zip › MATCH_SUPP_MAT/DATA_FISH/SE_89_09.csv]

	South-East coast 1989-1999 --> 1999-2009
	Species name	Species start latitude (°)	Species start longitude (°)	Species end latitude (°)	Species end longitude (°)	Gradient end latitude (°)	Gradient end longitude (°)	MATCH end latitude (°)	MATCH end longitude (°)
	Lagodon rhomboides (Pinfish)'	33.12977044	-78.98846544	33.36167376	-78.55780392	32.94033284	-79.00128038	32.76153515	-78.9064902
	'Prionotus evolans (Striped searobin)'	32.54080517	-79.20193156	32.21038414	-79.20486941	32.5559135	-79.21326368	32.55736901	-79.09600756
	'Peprilus triacanthus (American butterfish)'	32.65828024	-79.34234617	33.09718826	-78.96190446	32.66930244	-79.35073715	32.6066676	-79.25630499
	'Menticirrhus americanus (Southern kingfish)'	32.47807359	-79.65028283	32.3423177	-79.62238328	32.49103922	-79.66575386	32.33479828	-79.29163067
	'Gymnura micrura (Smooth butterfly ray)'	32.09139028	-79.50540446	32.67554311	-78.86430104	32.11353129	-79.5247077	32.31134057	-79.24111338
	'Rhinoptera bonasus (Cownose ray)'	32.47104082	-79.48371467	32.35780085	-79.5006276	32.49678536	-79.50963797	32.43338296	-79.33045944
	'Sphyraena guachancho (Guachanche barracuda)'	32.289112	-79.77413417	31.96999138	-79.94513536	32.2909375	-79.77693658	31.9961483	-79.88795985
	'Achelous spinimanus (Blotched swimming crab)'	32.8354632	-79.31818831	33.0542717	-79.00128549	32.8371176	-79.32078957	32.62268813	-79.11325264
	'Gibbesia neglecta (Lesser mantis shrimp)'	32.04093427	-80.16956635	32.22930462	-79.91489357	31.99394545	-80.13998309	31.65556797	-80.42646196
	'Arenaeus cribrarius (Speckled swimming crab)'	32.28308357	-79.2275656	32.46917562	-78.86283399	32.31023583	-79.24776338	32.31594716	-79.22404797
	'Cynoscion nothus (Silver seatrout)'	32.17935152	-79.95277005	32.06918525	-79.98033987	32.14465025	-79.91836013	31.82388353	-80.22747643
	'Scomberomorus cavalla (King mackerel)'	32.28511792	-79.70205535	31.96912965	-79.9519032	32.29897274	-79.71643332	32.08956487	-79.73397802
	'Chaetodipterus faber (Atlantic spadefish)'	32.46629771	-79.60733923	32.05880069	-80.00803496	32.48399735	-79.62711548	32.35166304	-79.29133852
	'Citharichthys spilopterus (Bay whiff)'	32.55275452	-79.66120325	32.49721764	-79.6877358	32.56072832	-79.67171176	32.43639261	-79.32280456
	'Callinectes similis (Lesser blue crab)'	32.53053985	-79.64560223	32.82277862	-79.34352507	32.54104208	-79.65868312	32.40693055	-79.30114233
	'Prionotus tribulus (Bighead searobin)'	32.7232871	-79.32450027	32.74758096	-79.05515289	32.72944223	-79.32873507	32.63544465	-79.1705448
	'Cynoscion regalis (Weakfish)'	32.57776384	-79.54706103	32.5983851	-79.37002533	32.59215225	-79.56300755	32.50703152	-79.38829887
	'Prionotus scitulus (Leopard searobin)'	32.74783488	-79.2911322	32.5959171	-79.2511914	32.75272355	-79.29458773	32.62200009	-79.09400637
	'Selene vomer (Lookdown)'	32.22756937	-79.73796392	31.70607279	-80.08136435	32.23658789	-79.74721822	31.99600232	-79.92415987
	'Stellifer lanceolatus (Star drum)'	32.14608151	-80.00762363	31.97443805	-80.16421951	32.10874129	-79.97270872	31.81464571	-80.29270872
	'Ovalipes ocellatus (Lady crab)'	32.62605306	-79.66464795	33.35662268	-78.641347	32.63001243	-79.67043321	32.5583184	-79.44814952
	'Trichiurus lepturus (Atlantic cutlassfish)'	32.47502599	-79.63503791	31.99166506	-79.91213029	32.48963567	-79.65203392	32.34078637	-79.29008019
	'Selene setapinnis (Atlantic moonfish)'	32.4572568	-79.6341694	32.19072408	-79.72861112	32.47284252	-79.65199214	32.32265138	-79.29952463
	'Synodus foetens (Inshore lizardfish)'	33.01121954	-79.1511508	33.15234465	-78.9482366	32.98159073	-79.13953009	32.641913	-78.96942201
	'Trachinotus carolinus (Florida pompano)'	32.00363048	-79.72605641	31.78172891	-79.87656625	32.01154489	-79.73401845	31.99213357	-79.77157364
	'Centropristis striata (Black sea bass)'	33.37370374	-78.77442987	33.55974639	-78.40299892	33.29916653	-78.76608953	33.23148446	-78.75105172
	'Peprilus paru (Harvestfish)'	32.48165152	-79.69108848	32.26422818	-79.77194207	32.49053121	-79.70263987	32.31952797	-79.30833696
	'Etropus crossotus (Fringed flounder)'	32.39974038	-79.70778692	32.28864263	-79.68160216	32.41002837	-79.72009001	32.19764432	-79.46286203
	'Bairdiella chrysoura (Silver perch)'	32.26105766	-79.60465722	32.52744111	-79.14134619	32.28305814	-79.6260604	32.25016879	-79.48340921
	'Pomatomus saltatrix (Bluefish)'	32.50941638	-79.5303241	32.93208358	-79.04066375	32.53077847	-79.55299182	32.43751569	-79.33417575
	'Portunus gibbesii (Iridescent swimming crab)'	32.54794599	-79.64365661	32.44313457	-79.70048918	32.55756755	-79.65579006	32.43340271	-79.31816979
	'Scomberomorus maculatus (Spanish mackerel)'	32.27172513	-79.72886194	31.98659755	-79.96381861	32.28195301	-79.73964545	32.03738575	-79.83085322
	'Citharichthys macrops (Spotted whiff)'	32.67607663	-79.54376731	32.8897883	-79.2356747	32.6809537	-79.54947601	32.6517461	-79.49956519
	'Symphurus plagiusa (Blackcheek tonguefish)'	32.661949	-79.53839903	32.62629089	-79.7019941	32.66833096	-79.54568379	32.63034522	-79.48177211
	'Leiostomus xanthurus (Spot)'	32.59091052	-79.51382563	32.55769132	-79.37536326	32.60575499	-79.52965231	32.53286476	-79.40909173
	'Loligo spp. (Loligo squids)'	33.06189446	-79.06555481	33.17599879	-78.93864701	32.96515295	-79.0559355	32.74389833	-78.93952675
	'Rhizoprionodon terraenovae (Atlantic sharpnose shark)'	32.78359731	-79.05109799	32.39296963	-79.49116109	32.77582441	-79.04065385	32.63344917	-78.9454581
	'Pagurus pollicaris (Gray hermit crab)'	32.34560253	-79.85890872	32.57341084	-79.75945416	32.33241156	-79.84730431	32.05159361	-79.87633568
	'Centropristis philadelphica (Rock sea bass)'	32.76409148	-79.50397923	32.82353021	-79.50141524	32.7633317	-79.50312639	32.76914625	-79.51079844
	'Prionotus carolinus (Northern searobin)'	33.75758832	-78.12764451	33.70462431	-78.14253625	33.76523239	-78.13383443	33.8205262	-78.10444459
	'Micropogonias undulatus (Atlantic croaker)'	32.62957147	-79.5410051	32.73817725	-79.30685196	32.63908329	-79.55170365	32.58151691	-79.44743067
	'Chloroscombrus chrysurus (Atlantic bumper)'	32.19798169	-79.87230811	31.75036127	-80.19179748	32.17762919	-79.85190662	31.84618906	-80.16294358
	'Dasyatis say (Bluntnose stingray)'	32.76683284	-79.1894404	32.70849345	-79.19254112	32.76830701	-79.18989919	32.59393757	-78.97150945
	'Ovalipes stephensoni (Coursehand lady crab)'	33.32469842	-78.82104967	33.52646735	-78.46817998	33.19215635	-78.8220318	33.07551127	-78.76981967
	'Caranx crysos (Blue runner)'	33.28720491	-78.58331664	33.02667345	-78.62745503	33.18907756	-78.55643874	33.12587459	-78.73837137
	'Opisthonema oglinum (Atlantic thread herring)'	32.34920757	-79.6111662	32.25431715	-79.54345109	32.3704211	-79.632971	32.2725221	-79.39994487
	'Larimus fasciatus (Banded drum)'	32.42188405	-79.70239811	32.33823545	-79.58727704	32.4320061	-79.71476579	32.2304899	-79.40561863
	'Lolliguncula brevis (Atlantic brief squid)'	32.31939074	-79.77173112	32.25425508	-79.71189027	32.32169589	-79.77533984	32.03582056	-79.80396694
	'Chilomycterus schoepfii (Striped burrfish)'	32.68764351	-79.59942008	33.04500204	-79.01324056	32.69013379	-79.60291398	32.66784365	-79.54510744
	'Eucinostomus spp. (Mojarras)'	32.79258545	-79.32499493	32.65561521	-79.19619945	32.79519907	-79.32746837	32.63867031	-79.13443697
	'Trinectes maculatus (Hogchoker)'	32.03515848	-79.91791194	32.04920508	-80.01304405	32.02164349	-79.90259312	31.81073473	-80.28787217
	'Dasyatis sabina (Atlantic stingray)'	33.06474473	-79.15212229	33.24451094	-78.74302717	33.01553516	-79.14844555	32.7159284	-78.99754231
	'Libinia spp. (Spider crabs)'	31.9552246	-80.21383844	31.642311	-80.56798719	31.89711836	-80.16481794	31.48417761	-80.42423678
	'Litopenaeus setiferus (Northern white shrimp)'	32.3989604	-79.71475025	32.39270797	-79.6319567	32.4084636	-79.7262832	32.19102004	-79.4759851
	'Stenotomus spp. (Porgies)'	33.92803179	-78.01898438	33.95840702	-77.89637481	33.93373819	-78.02217579	33.97395402	-78.01745435
	'Orthopristis chrysoptera (Pigfish)'	33.24486931	-78.72668258	33.53278866	-78.34984675	33.12737347	-78.69675079	33.00975662	-78.75656594
	'Menticirrhus littoralis (Gulf kingfish)'	31.86554788	-79.89539809	31.03179697	-80.29421816	31.86129306	-79.89097413	31.75271969	-79.98796628
	'Raja eglanteria (Clearnose skate)'	33.20478762	-78.74797007	33.58068666	-78.29127939	33.07688951	-78.71931299	32.93676947	-78.77872721
	'Stephanolepis hispidus (Planehead filefish)'	33.00323465	-78.97115935	33.06199931	-78.74723841	32.93147147	-78.93695618	32.79056659	-78.94672753
	'Paralichthys dentatus (Summer flounder)'	33.00112534	-79.05400735	33.42348574	-78.58956536	32.9449263	-79.02691647	32.7293006	-78.93712584
	'Sphoeroides maculatus (Northern puffer)'	33.4683095	-78.64166178	33.95440226	-77.9243153	33.37393537	-78.64332323	33.36300492	-78.67119619
	'Ancylopsetta ommata (Ocellated flounder)'	32.7263644	-79.17965793	32.56502925	-79.21316302	32.72882507	-79.18231588	32.6066066	-78.97301947
	'Scophthalmus aquosus (Windowpane)'	33.54881107	-78.5592033	33.84802505	-78.12571272	33.4078443	-78.56788893	33.40175451	-78.56675498
	'Farfantepenaeus aztecus (Brown shrimp)'	32.89389809	-79.31509728	33.04033347	-79.13660067	32.89563625	-79.31834147	32.61049641	-79.11276537
	'Anchoa spp. (Anchovy)'	32.50381253	-79.60112503	32.40582006	-79.57199228	32.51996942	-79.61952557	32.39319472	-79.29587982
	'Paralichthys lethostigma (Southern flounder)'	32.36986315	-79.92992674	32.69640786	-79.44079728	32.35027853	-79.91143888	32.13908818	-79.93854973
	'Squilla empusa (Mantis shrimp)'	32.57096454	-79.72300322	32.50265764	-79.81663816	32.57437167	-79.72869508	32.46336317	-79.37300768
