# Supplementary material for: Comparing ecological relevance of climate velocity indices
Source: Sci Rep. 2026 Feb 13;16:8797. doi: 10.1038/s41598-025-32377-0 (PMC12982492; doi:10.1038/s41598-025-32377-0)
Supplement: Supplementary file 1 — Supplementary Information 1. [file 41598_2025_32377_MOESM1_ESM.zip › MATCH_SUPP_MAT/DATA_FISH/ALA_94_14.csv]

	G. of Alaska 1994-2004 -->2004-2014
	Species name	Species start latitude (°)	Species start longitude (°)	Species end latitude (°)	Species end longitude (°)	Gradient end latitude (°)	Gradient end longitude (°)	MATCH end latitude (°)	MATCH end longitude (°)
	Pandalus jordani (Ocean shrimp)'	56.06781525	-157.4478417	55.77376491	-157.94511499	56.00988745	-157.59880776	56.05492886	-157.43825017
	'Sarritor frenatus (Sawback poacher)'	54.91792264	-161.01775105	55.3598222	-159.7157242	54.6308415	-161.10570732	54.9234464	-161.01324323
	'Oncorhynchus kisutch (Coho salmon)'	57.79559027	-149.07780316	57.26602522	-150.36930323	58.11017863	-148.13777352	58.18627448	-148.44580129
	'Rossia pacifica (Eastern pacific bobtail)'	56.65199268	-154.73449417	56.56218475	-155.27725337	56.92214667	-154.60608775	55.75432358	-154.52102218
	'Triglops pingelii (Ribbed sculpin)'	54.68920504	-161.63070816	54.54942071	-162.31415418	55.65064176	-161.65722916	54.67990997	-161.63274144
	'Arctomelon stearnsii (Alaska volute)'	56.20204273	-157.38125737	56.0729754	-157.752756	56.02748256	-157.73578199	56.18915637	-157.37533966
	'Allocentrotus fragilis (Fragile urchin)'	57.72347384	-150.27825055	57.51699523	-151.46203918	57.60164236	-150.13918005	57.9181085	-149.16416233
	'Gephyreaster swifti (Gunpowder star)'	56.83904167	-153.86209989	56.34544443	-155.30053838	56.82229226	-153.94168031	56.89307503	-153.91993982
	'Fusitriton oregonensis (Oregon triton)'	58.69021039	-147.1493116	58.20757285	-148.33729994	58.90080186	-147.11415481	58.95318734	-147.12137021
	'Sebastes variegatus (Harlequin rockfish)'	57.22579909	-155.30901169	57.63942028	-153.56534589	57.15375156	-155.20348386	56.09912443	-155.0963952
	'Sebastes proriger (Redstripe rockfish)'	56.05565589	-158.65500366	56.03541049	-158.73248483	56.00872675	-158.62136218	56.05507203	-158.65436096
	'Myoxocephalus polyacanthocephalus (Great sculpin)'	57.33901948	-150.0789947	55.91936867	-156.74229738	57.38156853	-149.37279215	57.63233323	-148.71531935
	'Oncorhynchus gorbuscha (Pink salmon)'	56.14536411	-156.86594902	56.10451501	-156.95524748	56.55336547	-157.23464676	55.88402902	-156.4450124
	'Thaleichthys pacificus (Eulachon)'	57.26193563	-137.97056645	57.54016677	-140.53463834	57.49223591	-137.61646045	57.54786157	-137.58604626
	'Patinopecten caurinus (Weathervane scallop)'	57.26160282	-151.89306819	57.7344879	-149.78619316	57.11791564	-151.84467783	57.09744933	-151.69424035
	'Sebastes ruberrimus (Rasphead rockfish)'	57.12496583	-155.15163553	57.11574342	-155.3184846	57.46435572	-155.48044934	56.04623393	-154.9589729
	'Hemitripterus bolini (Bigmouth sculpin)'	57.06345339	-154.35409101	56.52374637	-156.17795311	57.08007951	-154.3734486	57.06609143	-154.35604268
	'Sebastes brevispinis (Silvergray rockfish)'	56.70888651	-154.80090272	56.33196389	-156.15909855	56.94996457	-154.8283063	55.97445635	-154.63164793
	'Podothecus accipenserinus (Sturgeon poacher)'	56.87085257	-154.79136017	56.57159531	-155.93114425	56.94025781	-154.79779831	56.47512505	-154.71094082
	'Somniosus pacificus (Pacific sleeper shark)'	56.50022839	-157.21491771	56.34453576	-157.271502	57.75535833	-156.62000084	56.50046602	-157.21503533
	'Hexagrammos decagrammus (Kelp greenling)'	56.61482806	-154.63871362	55.74001306	-156.43532162	56.84714892	-154.2862429	55.75412385	-154.37872231
	'Beringraja rhina (Longnose skate)'	54.61663181	-161.66629364	54.34002927	-164.06497321	57.25480817	-161.68969407	54.59447187	-161.66967512
	'Sebastes variabilis and S. ciliatus (Dusky and dark rockfish)'	58.05569205	-147.5668942	57.24354668	-151.45091177	58.25810073	-147.59644906	58.65864373	-147.79453486
	'Gadus macrocephalus (Pacific cod)'	57.36848043	-153.19556631	56.94178768	-154.69565486	57.36085143	-153.18338352	57.36601356	-153.18442402
	'Ophiopholis aculeata (Daisy brittle star)'	55.97110315	-158.13397869	56.48597907	-155.93611809	55.890241	-158.08844182	55.97247003	-158.13607472
	'Crangon communis (Gray shrimp)'	56.9889793	-153.99978328	56.58516781	-155.12218082	56.99096733	-153.99624471	56.98620437	-153.99981617
	'Gymnocanthus galeatus (Armorhead sculpin)'	55.74489725	-134.94284375	56.31356928	-136.0342583	55.66837295	-134.98926858	55.61945732	-134.63849765
	'Lethasterias nanimensis (Black spined star)'	57.27830933	-152.92805447	56.212761	-158.12792347	57.287006	-152.91247106	57.30053673	-152.97213266
	'Malacocottus zonurus (Darkfin sculpin)'	57.3582241	-155.7350765	57.47620301	-155.24798641	57.35934538	-155.85870475	57.38111242	-155.74490009
	'Berryteuthis magister (Magister armhook squid)'	57.27493016	-145.27196401	56.94181884	-148.0253986	57.44451704	-145.22535699	57.56197159	-144.785597
	'Microgadus proximus (Pacific tomcod)'	56.06664622	-155.39852195	55.86145621	-156.59647839	55.91233706	-154.88006106	55.69425033	-154.6795905
	'Crossaster papposus (Common sunstar)'	55.84118402	-158.40749427	55.66793922	-159.323801	55.78988717	-158.36900347	55.85030755	-158.41057442
	'Halichondria panicea (Breadcrumb sponge)'	57.63168732	-153.34012354	56.32829121	-157.67122252	57.63479635	-153.37175541	57.63166642	-153.3418195
	'Chionoecetes bairdi (Tanner crab)'	57.55854713	-149.26564288	57.4942002	-150.34075346	58.12535366	-149.08724485	58.06595627	-148.52285243
	'Strongylocentrotus droebachiensis (Green sea urchin)'	57.38363033	-150.7311699	57.32106311	-149.56462933	57.32241198	-150.66347165	57.67076731	-149.74404371
	'Sebastolobus alascanus (Shortspine thornyhead)'	57.80291348	-152.10354791	57.45418872	-154.32236893	57.98341524	-151.37728898	57.35907846	-152.01804887
	'Neptunea lyrata (Lyre whelk)'	56.24207644	-156.67600695	55.94976366	-157.44897964	56.15197663	-156.68634362	56.29569448	-156.63436973
	'Acantholithodes hispidus (Spiny lithode crab)'	56.05053762	-156.53566968	56.50773562	-154.44835884	55.95029012	-154.91059559	55.00134925	-155.29906174
	'Sebastes babcocki (Redbanded rockfish)'	56.65697654	-148.72626328	56.42162685	-152.17924534	56.9894423	-148.73316758	57.22752953	-148.91504655
	'Sebastes melanops (Black rockfish)'	57.48223737	-142.69870913	57.75953414	-147.98239401	57.83283494	-142.51997036	58.05736463	-142.17083332
	'Gadus chalcogrammus (Walleye pollock)'	57.11221427	-153.83573459	57.00901452	-154.47704306	57.10785394	-153.82576449	57.10874903	-153.81192163
	'Chauliodus macouni (Pacific viperfish)'	57.06695221	-149.93167964	57.04812027	-151.17370259	57.41344725	-149.74548346	57.62991983	-148.86575051
	'Sebastes elongatus (Greenstriped rockfish)'	56.04102028	-138.29027578	56.60838718	-140.21804161	56.21555152	-137.96621964	56.52075277	-137.63523688
	'Lycodes brevipes (Shortfin eelpout)'	57.15681631	-154.66116158	56.93836715	-154.53035695	57.1540906	-154.71769014	57.21565836	-154.67855785
	'Halocynthia aurantium (Sea peach)'	57.0724926	-152.4633424	56.30796046	-155.71318158	56.90757336	-152.49741269	56.74455523	-152.20771452
	'Pandalopsis dispar (Sidestripe shrimp)'	56.8697872	-149.87841743	56.88888137	-151.56577229	57.00448408	-149.9589768	57.54144869	-149.14116985
	'Brisaster latifrons (Northern heart urchin)'	56.9572267	-152.01620646	56.81994327	-152.47573443	56.83003475	-151.99871917	56.88086446	-151.45004272
	'Pyrulofusus harpa (Left-hand whelk)'	55.71358185	-135.06069048	55.7674341	-135.07382441	55.61248757	-135.12179381	55.53983935	-134.97735921
	'Ctenodiscus crispatus (Mud star)'	56.68161096	-154.27742309	55.79535054	-157.38921073	56.74952866	-154.12952007	56.66184465	-154.26820564
	'Mycale loveni (Tree sponge)'	58.22763188	-141.71457374	58.09194273	-144.29468288	58.52374881	-141.57190612	58.61342093	-141.68206036
	'Enteroctopus dofleini (North pacific giant octopus)'	58.14840658	-150.85355293	58.02229461	-151.70632601	58.25047363	-150.78838576	58.12648372	-150.37466429
	'Lycodes beringi (Bering eelpout)'	56.86884234	-154.86607653	57.0430495	-154.22034502	56.92902772	-154.81654758	56.41276215	-154.7438469
	'Hyas lyratus (Pacific lyre crab)'	56.41101046	-158.48798296	56.52757758	-158.20417676	56.41834826	-158.5201116	56.41141835	-158.48819037
	'Oncorhynchus keta (Chum salmon)'	57.50149149	-150.22573153	57.22092253	-151.48611903	57.35992143	-150.0695942	57.85371379	-148.93536862
	'Hippasteria phrygiana (Trojan star)'	56.90580892	-155.35146968	56.38493165	-156.74027828	55.46697856	-153.91347539	56.2370079	-155.17538947
	'Sebastes borealis (Shortraker rockfish)'	55.56391465	-158.33179056	55.78054062	-157.96504236	55.35866816	-158.0110115	55.53101746	-158.32368262
	'Hydrolagus colliei (Spotted ratfish)'	56.33002782	-154.21701456	55.54795211	-157.1026141	56.20991532	-153.92245214	56.17481997	-153.63933532
	'Pteraster militaris (Wrinkled star)'	56.77986394	-156.28999097	56.40573768	-157.86228137	57.22705973	-156.36592949	56.76208514	-156.29416193
	'Oregonia gracilis (Graceful decorator crab)'	56.60473035	-156.19085382	56.12850014	-156.61399564	55.98526426	-155.86081355	56.82278761	-156.22585864
	'Zaprora silenus (Prowfish)'	55.94397754	-159.303717	56.93943614	-156.08263078	55.52874258	-159.28911103	55.94615693	-159.30525802
	'Pseudarchaster parelii (Northern scarlet star)'	56.88564946	-155.19178127	57.01553266	-154.99383821	57.34480411	-155.37522817	55.77318534	-154.81496035
	'Aphrocallistes vastus (Cloud sponge)'	56.38395139	-135.80152236	56.71583365	-136.7433091	56.26891656	-135.99459422	55.72774446	-135.73258397
	'Anoplopoma fimbria (Sablefish)'	55.73488317	-158.54270552	55.77137084	-158.1682144	55.77888923	-158.54184974	55.73243189	-158.5411332
	'Bathymaster signatus (Searcher)'	57.36254857	-153.65728259	57.47841847	-152.48163724	57.32696981	-153.69355355	57.3746764	-153.67000987
	'Rhinolithodes wosnessenskii (Rhinoceros crab)'	57.92089821	-150.42494129	57.16165278	-153.48865873	57.78616227	-150.1897215	58.38605292	-149.80608195
	'Glyptocephalus zachirus (Rex sole)'	56.54431456	-157.46008643	56.54396409	-156.61036945	56.90495707	-158.2991662	56.54408713	-157.46004539
	'Stylasterias forreri (Velcro star)'	56.91773346	-138.96922624	57.1310459	-138.95202928	57.0573243	-138.70024466	57.49768319	-138.637947
	'Trichodon trichodon (Pacific sandfish)'	58.13271887	-149.24448425	57.90180442	-150.27194407	58.16882753	-148.84397475	58.21544645	-148.69794985
	'Hippoglossoides elassodon (Flathead sole)'	57.95226517	-148.88961562	57.60442253	-150.44500013	58.16318606	-148.39624476	58.33783135	-148.45495004
	'Pandalus platyceros (Spot shrimp)'	57.6510558	-148.69269674	57.56867848	-149.50599335	57.9552926	-148.82946542	58.09176833	-148.33981137
	'Isopsetta isolepis (Butter sole)'	57.46589049	-141.54677444	57.33884723	-142.29001512	57.69462568	-141.43388144	57.76997544	-140.9497451
	'Triglops macellus (Roughspine sculpin)'	57.82583116	-152.68026681	57.77651228	-152.79614207	57.82377196	-152.70942378	57.87622702	-152.71328613
	'Aptocyclus ventricosus (Smooth lumpsucker)'	58.63341284	-150.40626108	58.54945695	-150.56808076	58.67949485	-150.4092582	58.71092595	-149.94824224
	'Bathyagonus nigripinnis (Blackfin poacher)'	57.16660337	-153.61906	56.5661759	-154.82893577	57.18210621	-153.6524651	57.18515	-153.5994453
	'Glebocarcinus oregonensis (Pygmy rock crab)'	57.83765864	-152.42392139	57.64980798	-153.12071079	57.84451101	-152.1928638	57.76377093	-152.40870234
	'Mallotus villosus (Capelin)'	57.29506941	-150.8203325	57.04250586	-152.3951843	57.20757129	-150.73483716	57.6957905	-149.71253557
