# Supplementary material for: Comparing ecological relevance of climate velocity indices
Source: Sci Rep. 2026 Feb 13;16:8797. doi: 10.1038/s41598-025-32377-0 (PMC12982492; doi:10.1038/s41598-025-32377-0)
Supplement: Supplementary file 1 — Supplementary Information 1. [file 41598_2025_32377_MOESM1_ESM.zip › MATCH_SUPP_MAT/DATA_FISH/ALA_84_04.csv]

	G. of Alaska 1984-1994 -->1994-2004
	Species name	Species start latitude (°)	Species start longitude (°)	Species end latitude (°)	Species end longitude (°)	Gradient end latitude (°)	Gradient end longitude (°)	MATCH end latitude (°)	MATCH end longitude (°)
	Rossia pacifica (Eastern pacific bobtail)'	55.810883	-158.52205107	56.06781525	-157.4478417	57.03650435	-159.47300187	55.8145428	-158.52192843
	'Fusitriton oregonensis (Oregon triton)'	54.27542997	-163.42267973	54.91792264	-161.01775105	48.71485155	-161.93160915	54.27550597	-163.42237153
	'Sebastes variegatus (Harlequin rockfish)'	56.86527239	-154.19463105	56.65199268	-154.73449417	56.9016058	-154.15934706	56.90555047	-154.21355557
	'Sebastes proriger (Redstripe rockfish)'	57.75420807	-150.6444433	57.72347384	-150.27825055	57.87904966	-150.94206914	58.01300924	-151.23124379
	'Myoxocephalus polyacanthocephalus (Great sculpin)'	56.16121275	-157.7496266	56.20204273	-157.38125737	56.2270525	-158.91243977	56.15979217	-157.74781984
	'Thaleichthys pacificus (Eulachon)'	57.04863055	-153.54696815	56.83904167	-153.86209989	57.06002414	-153.50577724	57.10197076	-153.55081769
	'Sebastes ruberrimus (Rasphead rockfish)'	56.4791728	-157.45479176	56.05565589	-158.65500366	-26.67026193	-76.36707011	56.47869382	-157.45442706
	'Hemitripterus bolini (Bigmouth sculpin)'	56.09760254	-157.16951	56.14536411	-156.86594902	567.95310987	119.54450565	56.0891343	-157.16823107
	'Sebastes brevispinis (Silvergray rockfish)'	57.4520048	-137.98906092	57.26193563	-137.97056645	57.97327662	-138.75914539	57.17315713	-138.64778901
	'Podothecus accipenserinus (Sturgeon poacher)'	56.83559332	-155.99322301	57.12496583	-155.15163553	32.41831752	-125.53362282	56.8095546	-155.9699125
	'Hexagrammos decagrammus (Kelp greenling)'	57.07862591	-154.73120025	57.06345339	-154.35409101	57.16684278	-154.67829711	57.14771865	-154.76492791
	'Beringraja rhina (Longnose skate)'	57.19267417	-152.80213823	56.70888651	-154.80090272	57.25757691	-152.80593053	57.19777673	-152.80183465
	'Sebastes variabilis and S. ciliatus (Dusky and dark rockfish)'	57.04130765	-155.52606556	56.87085257	-154.79136017	54.8517167	-153.21928956	57.10752377	-155.50926469
	'Gadus macrocephalus (Pacific cod)'	57.03138817	-155.32484189	56.50022839	-157.21491771	58.12494771	-156.4776058	56.08962449	-155.3715309
	'Malacocottus zonurus (Darkfin sculpin)'	55.08745949	-160.49768055	54.61663181	-161.66629364	55.68708995	-160.34398359	55.09621416	-160.49988175
	'Berryteuthis magister (Magister armhook squid)'	55.84585994	-141.06301104	55.46280621	-134.85276985	56.26472125	-141.36157253	55.96844718	-142.21251668
	'Microgadus proximus (Pacific tomcod)'	57.98627656	-148.03638882	58.05569205	-147.5668942	57.48833009	-148.0333255	56.80071834	-147.8040375
	'Chionoecetes bairdi (Tanner crab)'	57.41241167	-152.89680586	57.36848043	-153.19556631	57.39536412	-152.91764719	57.44736515	-152.92918418
	'Strongylocentrotus droebachiensis (Green sea urchin)'	57.54223682	-154.62904129	57.3582241	-155.7350765	57.39582767	-154.70094196	57.47777823	-154.62598424
	'Sebastolobus alascanus (Shortspine thornyhead)'	57.67272328	-145.85850062	57.27493016	-145.27196401	57.4257284	-145.99077033	57.21155028	-145.97084229
	'Sebastes babcocki (Redbanded rockfish)'	56.69759913	-152.38734216	56.06664622	-155.39852195	57.02440326	-152.50194083	56.83866303	-152.25638751
	'Gadus chalcogrammus (Walleye pollock)'	57.68538445	-149.68537482	57.55854713	-149.26564288	58.14741848	-149.90447155	57.92965928	-150.53242779
	'Sebastes elongatus (Greenstriped rockfish)'	57.51273677	-153.23902534	57.80291348	-152.10354791	57.5128696	-153.23125478	57.51177005	-153.23864089
	'Lycodes brevipes (Shortfin eelpout)'	57.11592878	-148.23999087	56.65697654	-148.72626328	56.54752078	-147.19084179	56.26357256	-148.81040861
	'Pandalopsis dispar (Sidestripe shrimp)'	57.46575258	-148.22970971	57.06695221	-149.93167964	56.43378796	-147.87345352	56.28448503	-148.4518155
	'Lycodes beringi (Bering eelpout)'	56.42974443	-139.01653795	56.04102028	-138.29027578	56.21498034	-139.36169713	55.91720309	-139.87148628
	'Oncorhynchus keta (Chum salmon)'	56.41761959	-135.9856197	55.71358185	-135.06069048	56.5285123	-135.83517372	56.30195026	-136.3467007
	'Sebastes borealis (Shortraker rockfish)'	57.2020112	-148.22212032	56.8697872	-149.87841743	56.4108478	-147.19354583	56.26024156	-148.69890749
	'Hydrolagus colliei (Spotted ratfish)'	57.31817858	-149.85354444	56.9572267	-152.01620646	57.03787054	-151.05895797	57.22995756	-150.06534888
	'Oregonia gracilis (Graceful decorator crab)'	58.41169026	-141.77331048	58.22763188	-141.71457374	58.18548936	-141.91371316	57.67237412	-142.10076562
	'Zaprora silenus (Prowfish)'	56.75914321	-155.20253426	56.86884234	-154.86607653	56.55147027	-155.76631146	55.62109039	-154.92175684
	'Anoplopoma fimbria (Sablefish)'	56.36519144	-158.31411671	56.41101046	-158.48798296	55.78296343	-160.55441337	56.3656996	-158.31410157
	'Bathymaster signatus (Searcher)'	57.85683241	-146.89264986	57.50149149	-150.22573153	57.27213833	-147.06935912	56.77013054	-146.94989326
	'Glyptocephalus zachirus (Rex sole)'	57.64120779	-154.00320467	56.77986394	-156.28999097	57.09651638	-154.72922149	57.73415314	-153.85424231
	'Trichodon trichodon (Pacific sandfish)'	57.33270415	-152.41153086	56.88564946	-155.19178127	57.41128164	-152.3661069	56.98057405	-152.06763722
	'Hippoglossoides elassodon (Flathead sole)'	55.80352649	-135.21298059	56.38395139	-135.80152236	55.93208984	-135.14352755	55.84540878	-135.74187002
	'Pandalus platyceros (Spot shrimp)'	56.84355939	-153.72896352	57.36254857	-153.65728259	56.83025787	-153.70088519	56.85196744	-153.76288215
	'Isopsetta isolepis (Butter sole)'	57.41807209	-140.82836862	56.91773346	-138.96922624	57.13283807	-141.09053156	56.5687212	-141.72319293
	'Triglops macellus (Roughspine sculpin)'	58.4225443	-147.58063873	58.13271887	-149.24448425	58.02847539	-147.60494638	57.5807291	-147.47129173
	'Aptocyclus ventricosus (Smooth lumpsucker)'	58.07766213	-148.49101004	57.95226517	-148.88961562	57.47834137	-148.79181977	56.9109578	-148.2086185
	'Bathyagonus nigripinnis (Blackfin poacher)'	57.70472183	-149.19288984	57.6510558	-148.69269674	58.99921999	-149.81121598	57.90071824	-149.91343654
	'Mallotus villosus (Capelin)'	57.64898935	-141.07768494	57.46589049	-141.54677444	57.2635328	-141.21241093	56.57046137	-141.52658393
	'Parophrys vetulus (English sole)'	57.99947478	-151.77118448	57.82583116	-152.68026681	57.81477867	-151.84055793	57.85189982	-151.38003766
	'Lumpenella longirostris (Longsnout prickleback)'	57.5990603	-152.22040693	57.16660337	-153.61906	58.09434694	-152.40893053	57.68463635	-151.92475481
