# Supplementary material for: Comparing ecological relevance of climate velocity indices
Source: Sci Rep. 2026 Feb 13;16:8797. doi: 10.1038/s41598-025-32377-0 (PMC12982492; doi:10.1038/s41598-025-32377-0)
Supplement: Supplementary file 1 — Supplementary Information 1. [file 41598_2025_32377_MOESM1_ESM.zip › MATCH_SUPP_MAT/DATA_FISH/NE_TOTAL.csv]

	North East 1984-1994 --> 2004-2014
	Species name	Species start latitude (°)	Species start longitude (°)	Species end latitude (°)	Species end longitude (°)	Gradient end latitude (°)	Gradient end longitude (°)	MATCH end latitude (°)	MATCH end longitude (°)
	Amblyraja radiata (Thorny skate)'	42.68188086	-68.37391116	42.47792603	-68.39833682	43.23574156	-68.15839969	42.55516727	-68.64785623
	'Lepophidium profundorum (Fawn cusk-eel)'	39.70187266	-71.02565635	39.45612732	-71.1596071	39.79110072	-71.03120731	39.68306039	-71.84381912
	'Leucoraja erinacea (Little skate)'	40.50376018	-70.86284968	40.30762239	-71.08992401	40.64021649	-70.81380129	40.47772449	-70.199203
	'Paralichthys dentatus (Summer flounder)'	38.62937189	-73.14935705	38.87664185	-72.9732569	38.69960826	-73.1944972	38.74249501	-73.22525785
	'Hemitripterus americanus (Sea raven)'	41.67067983	-69.03207414	41.68581536	-68.78112202	42.38596164	-67.89972355	41.42865157	-69.52313998
	'Scophthalmus aquosus (Windowpane)'	40.43652624	-70.89881307	40.61556885	-70.52326605	40.561012	-70.86508316	40.47832992	-70.38328957
	'Limanda ferruginea (Yellowtail flounder)'	41.06361918	-70.28491157	41.25947896	-69.43436529	41.21010155	-70.02884279	40.84923912	-69.95690708
	'Squalus acanthias (Spiny dogfish)'	40.03621321	-71.15614449	39.90433015	-71.71265013	40.12136695	-71.15799237	40.20856438	-70.92674769
	'Gadus morhua (Atlantic cod)'	41.91929122	-68.56673883	41.98562517	-68.37624646	42.66501437	-68.29723793	42.21822075	-68.34549626
	'Clupea harengus (Atlantic herring)'	40.80519552	-71.15032226	40.87270105	-70.68870379	41.06124833	-71.05990698	40.69368621	-70.8900908
	'Scomber scombrus (Atlantic mackerel)'	39.1747461	-72.89297889	40.05573826	-71.68372407	39.26224879	-72.93724053	39.4139338	-72.88905121
	'Raja eglanteria (Clearnose skate)'	36.44836282	-75.08981135	36.64040466	-74.96983142	36.47757278	-75.11056567	36.7517073	-75.00583992
	'Urophycis chuss (Red hake)'	41.37125905	-69.94347376	41.42053974	-69.80684606	40.93661632	-69.29606651	40.99359012	-69.83120135
	'Alosa aestivalis (Blueback herring)'	39.22846912	-73.38831861	40.98908225	-71.37002323	39.37157662	-73.44429766	39.31165805	-73.62389766
	'Lophius americanus (Goosefish)'	40.99158007	-70.41005511	41.12808925	-70.29361119	41.14433889	-70.18145967	40.75268098	-69.85294037
	'Illex illecebrosus (Northern shortfin squid)'	39.10406308	-71.48419455	39.0899597	-71.52852258	39.27898625	-71.55828994	39.33211772	-71.66535148
	'Hippoglossoides platessoides (American plaice)'	42.61191931	-68.60074013	42.52765164	-68.45031477	43.05247915	-68.43959503	42.73299542	-68.74776608
	'Placopecten magellanicus (Sea scallop)'	40.28487596	-71.20809368	40.49899357	-70.76226172	40.39829272	-71.19776092	40.49238016	-71.24323951
	'Melanogrammus aeglefinus (Haddock)'	41.76100948	-67.8121395	41.94654828	-67.97018257	41.9202009	-67.46773637	41.77189333	-68.01072178
	'Malacoraja senta (Smooth skate)'	42.75712249	-68.2078624	42.68690195	-68.12809816	43.27779354	-67.99793079	42.30200056	-68.56389934
	'Prionotus carolinus (Northern searobin)'	38.45213172	-73.19742505	38.86859688	-73.06377453	38.52243308	-73.24454258	38.57142221	-73.30214953
	'Glyptocephalus cynoglossus (Witch flounder)'	42.14521859	-69.17846242	41.87787563	-69.34671964	43.14806198	-68.55095511	42.88058464	-69.01926629
	'Homarus americanus (American lobster)'	41.40526675	-69.71420786	42.1179924	-68.96774059	40.92210678	-69.96122059	41.26972214	-69.56442481
	'Paralichthys oblongus (American fourspot flounder)'	39.79143769	-71.67235843	39.83022318	-71.43504806	39.87760056	-71.69125131	39.83229135	-72.28717915
	'Anarhichas lupus (Atlantic wolffish)'	42.30717418	-68.72490113	42.37778572	-68.2437136	42.7682897	-68.5537762	42.58425425	-68.87528718
	'Tautogolabrus adspersus (Cunner)'	41.28612512	-69.53957972	41.65522473	-69.29588375	41.01373221	-69.6988391	41.20077427	-69.55635249
	'Stenotomus chrysops (Scup)'	38.29713946	-73.58076875	38.16966447	-73.71129794	38.35864479	-73.62437047	38.45322909	-73.61190665
	'Myoxocephalus octodecemspinosus (Longhorn sculpin)'	41.59147517	-69.02437582	41.65589304	-68.7468596	41.4726942	-68.66599388	41.47991247	-69.50357591
	'Zoarces americanus (Ocean pout)'	41.06029055	-70.26742052	41.30891425	-69.73005875	41.20347971	-70.01489447	40.85014178	-69.96051174
	'Leucoraja ocellata (Winter skate)'	40.88900904	-70.09166001	40.57843591	-70.335715	40.9503155	-69.97165754	40.8545732	-69.92286862
	'Pollachius virens (Pollock)'	42.39261013	-67.94878677	42.63290246	-68.3659387	42.72341702	-67.82935543	42.07289836	-68.29278409
	'Merluccius bilinearis (Silver hake)'	40.83561224	-70.52818207	40.87172446	-70.55258484	40.97469462	-70.37094408	40.69814311	-69.97307884
	'Cancer irroratus (Atlantic rock crab)'	39.44061205	-73.23894435	39.44746787	-72.37370747	39.61395943	-73.29169016	39.44894518	-73.41372915
	'Urophycis tenuis (White hake)'	42.14462681	-68.70767068	42.44380414	-68.39544473	42.65828543	-68.44316763	42.53167696	-68.71296575
	'Helicolenus dactylopterus (Blackbelly rosefish)'	40.29557329	-69.89847346	40.91467337	-69.13719741	40.38908452	-69.87679692	40.48302885	-69.93169347
	'Peprilus triacanthus (American butterfish)'	38.81589007	-72.37558395	39.167788	-72.20401839	38.93075465	-72.4385602	38.88705455	-72.6795526
	'Sebastes fasciatus (Acadian redfish)'	42.76420234	-68.39545291	42.78760945	-68.56070201	43.35064516	-68.19696577	42.61812723	-68.68888783
	'Urophycis regia (Spotted hake)'	37.99279828	-73.67486881	38.71962825	-73.40047944	38.0582185	-73.72170084	38.19960015	-73.65143694
	'Alosa sapidissima (American shad)'	40.4690183	-71.09009677	41.76832526	-69.69506089	40.6145173	-71.05842699	40.49687202	-70.33438922
	'Brosme brosme (Cusk)'	42.79536071	-67.97701127	42.47178127	-67.60886861	43.57416147	-67.49733396	42.16320173	-68.40372625
	'Alosa pseudoharengus (Alewife)'	40.9886171	-70.8191377	41.70225819	-70.03861633	41.04556366	-70.79054299	40.94115282	-70.79401878
	'Pseudopleuronectes americanus (Winter flounder)'	41.42793616	-70.30138343	41.41332704	-70.20556956	41.2895238	-70.35007334	40.94500624	-69.96993345
	'Centropristis striata (Black sea bass)'	37.63662628	-74.10206814	38.74227674	-73.23224601	37.70148742	-74.13918002	37.92193178	-74.1626837
	'Doryteuthis (Amerigo) pealeii (Longfin inshore squid)'	38.72912834	-72.56362746	39.13446431	-72.12315913	38.83496057	-72.62143052	38.88706569	-72.68868764
	Zoarces americanus (Ocean pout)'	41.82880019	-69.05231612	41.55790624	-68.94328406	43.17986876	-67.62924923	41.79041085	-69.21010742
	'Urophycis tenuis (White hake)'	42.45488594	-68.33384611	42.53775707	-68.33749341	42.87195076	-68.1796334	42.3278265	-68.52487797
	'Alosa pseudoharengus (Alewife)'	43.13364758	-68.51898844	43.0882432	-68.82880916	43.54537208	-68.51997003	42.86858072	-68.88791235
	'Etrumeus teres (Round herring)'	39.30684548	-72.8852832	38.93471859	-73.69995283	39.41279109	-72.93360235	39.58760574	-72.86229572
	'Amblyraja radiata (Thorny skate)'	42.70712154	-68.36133835	42.53910658	-68.29181748	43.28252639	-68.13867257	42.53645422	-68.64687329
	'Paralichthys oblongus (American fourspot flounder)'	40.11787696	-70.9660509	40.05468176	-70.93709979	40.20134265	-70.96190354	40.3077714	-70.8236629
	'Merluccius bilinearis (Silver hake)'	41.38141018	-69.57750289	41.15093141	-69.91265839	41.03140882	-69.82296812	41.24172525	-69.57013943
	'Hippoglossoides platessoides (American plaice)'	42.81903906	-68.74915034	42.68703871	-68.49106152	43.21977929	-68.57863956	42.74589769	-68.89001701
	'Cancer irroratus (Atlantic rock crab)'	40.20149066	-71.12899281	39.55060954	-71.89190142	40.29790613	-71.12385091	40.41427862	-71.20623856
	'Clupea harengus (Atlantic herring)'	42.44070426	-68.8531151	42.45682976	-68.66714572	42.88325625	-68.6244032	42.60858597	-68.92724962
	'Tautogolabrus adspersus (Cunner)'	41.39220993	-69.30993644	41.74710601	-68.63779277	41.31964399	-69.29644365	41.33767631	-69.50687935
	'Scomber scombrus (Atlantic mackerel)'	41.63897491	-69.24247417	42.27387056	-68.52146076	40.79937761	-70.02491671	41.45885415	-69.48471908
	'Pomatomus saltatrix (Bluefish)'	39.90931789	-71.83040476	39.43673437	-72.83615721	40.00892625	-71.84487098	40.07293124	-71.95543753
	'Homarus americanus (American lobster)'	41.02071398	-70.04227906	41.35635499	-69.24709262	41.12200314	-69.84599438	40.85959471	-69.92873828
	'Pollachius virens (Pollock)'	42.68508487	-68.36710898	42.75140683	-68.30219371	43.24363423	-68.14844996	42.54191465	-68.64434225
	'Urophycis regia (Spotted hake)'	38.78773616	-73.08093452	39.10084227	-72.88474633	38.86101033	-73.12450193	38.87276201	-73.27061639
	'Limanda ferruginea (Yellowtail flounder)'	41.15023862	-69.4403473	41.17948896	-68.90328946	41.03104925	-69.84322162	41.15228954	-69.56440092
	'Leucoraja erinacea (Little skate)'	40.81650766	-69.93686723	40.64302717	-70.38762975	40.98059406	-69.7959505	40.94945982	-69.80357323
	'Citharichthys arctifrons (Gulf stream flounder)'	40.06554222	-70.90097453	39.70939547	-71.47269355	40.14467752	-70.89703543	40.31703964	-70.69713407
	'Cancer borealis (Jonah crab)'	40.80393001	-70.07352113	41.02353424	-69.90716605	40.90165569	-69.97443069	40.84923311	-69.86739527
	'Prionotus carolinus (Northern searobin)'	38.97786757	-73.55642345	39.21614885	-73.23958	39.09799118	-73.62803138	39.06037519	-73.70556325
	'Myoxocephalus octodecemspinosus (Longhorn sculpin)'	41.88780127	-68.38051007	41.84799964	-68.27315074	42.58886921	-68.00753514	42.04312239	-68.33911806
	'Illex illecebrosus (Northern shortfin squid)'	40.85154028	-69.88376461	40.91778715	-69.71349613	41.09976279	-69.66844777	41.00427859	-69.76779229
	'Lepophidium profundorum (Fawn cusk-eel)'	39.5822062	-71.10832721	39.32532005	-71.40550641	39.68459581	-71.11835603	39.60557747	-71.66847793
	'Gadus morhua (Atlantic cod)'	42.46195406	-68.36702051	42.41933922	-68.36569651	42.88432961	-68.21556418	42.41208626	-68.58608781
	'Centropristis striata (Black sea bass)'	38.05498917	-74.64994001	39.08459915	-73.70299337	38.13646124	-74.71573087	37.96958641	-74.6882411
	'Doryteuthis (Amerigo) pealeii (Longfin inshore squid)'	39.64793969	-71.98917768	39.77496884	-71.89846284	39.73202182	-72.01999154	39.81972584	-72.43144209
	'Malacoraja senta (Smooth skate)'	42.60682108	-68.40171756	42.58605148	-68.21917622	43.10013444	-68.21440994	42.58986988	-68.67289928
	'Leiostomus xanthurus (Spot)'	37.19033016	-75.26210282	37.42524551	-75.09670347	37.21733381	-75.28652522	37.01655899	-75.23164218
	'Squalus acanthias (Spiny dogfish)'	41.93264296	-68.79794689	41.37968979	-69.61531836	42.71289533	-68.31856017	42.48161561	-68.42857852
	'Stenotomus chrysops (Scup)'	39.11196738	-73.57689465	38.93455924	-73.77502257	39.24492895	-73.65228851	39.12759216	-73.61670287
	'Pseudopleuronectes americanus (Winter flounder)'	41.34355644	-70.09213093	41.43980335	-69.61421934	41.15978196	-69.46735164	40.79755594	-69.87191359
	'Crustacea shrimp (Crustaceans)'	42.18807557	-69.13893417	41.55556261	-69.74349961	42.81117898	-68.69337071	42.838437	-69.02843687
	'Paralichthys dentatus (Summer flounder)'	39.2184021	-73.47899674	39.70896788	-72.53299731	39.36135615	-73.54369387	39.2520409	-73.58078866
	'Micropogonias undulatus (Atlantic croaker)'	37.05545669	-75.3302898	37.71982472	-74.96197753	37.08219197	-75.35935867	36.8826649	-75.34087352
	'Leucoraja garmani (Rosette skate)'	37.83515208	-73.95006685	37.99545497	-73.34341722	37.90710359	-73.99407373	37.95570022	-74.04056983
	'Hemitripterus americanus (Sea raven)'	42.00392612	-68.6769127	41.72258035	-68.71414485	42.66217775	-68.34063781	42.42987962	-68.45798413
	'Leucoraja ocellata (Winter skate)'	41.50068145	-68.24895854	41.28949528	-68.88892664	42.35022448	-67.58929523	41.72913758	-67.94049968
	'Ovalipes ocellatus (Lady crab)'	39.76687914	-72.17322286	40.26410111	-70.20385917	39.87412475	-72.20410265	39.91129952	-72.61339935
	'Enchelyopus cimbrius (Fourbeard rockling)'	42.7339534	-69.29572754	42.68064092	-68.97659868	43.0520291	-69.10528978	42.94517877	-69.21116179
	'Glyptocephalus cynoglossus (Witch flounder)'	42.7446636	-68.8097792	42.49511491	-68.91008921	43.13716167	-68.61051224	42.69392238	-68.9022941
	'Peprilus triacanthus (American butterfish)'	39.9411264	-71.48522427	40.03149435	-71.55897801	40.03225115	-71.49623661	40.0929071	-71.62455168
	'Mustelus canis (Smooth dogfish)'	39.79586375	-73.36993638	39.80149662	-72.90662493	40.00666697	-73.42823799	39.72370543	-73.10282452
	'Urophycis chuss (Red hake)'	41.69151075	-69.31703098	41.50212072	-69.30322996	40.68092819	-70.33365255	41.47310562	-69.4284152
	'Lophius americanus (Goosefish)'	41.45903376	-69.87671937	41.2800422	-69.9193955	40.86775214	-69.42285183	41.11473997	-69.73950267
	'Raja eglanteria (Clearnose skate)'	37.6680504	-75.06678004	38.17074523	-74.68823764	37.7263925	-75.09951873	37.06926304	-75.18644936
	'Scophthalmus aquosus (Windowpane)'	40.52811818	-70.91986887	40.26269345	-71.4699881	40.67349946	-70.86966822	40.47091403	-70.16394558
	'Melanogrammus aeglefinus (Haddock)'	42.04456244	-67.78008112	41.94341045	-68.2725446	42.38980239	-67.49152083	41.84745192	-68.03494974
	'Helicolenus dactylopterus (Blackbelly rosefish)'	41.22763086	-68.71509914	40.89802587	-69.03204423	40.58503553	-69.73317963	41.17334898	-69.47671147
	'Sebastes fasciatus (Acadian redfish)'	42.7893004	-68.3915599	42.78324642	-68.48037954	43.38659432	-68.20146314	42.61674214	-68.70743176
	'Placopecten magellanicus (Sea scallop)'	40.64172632	-70.58799609	40.514174	-70.64821773	40.77860374	-70.49429684	40.59353892	-70.06641925
