# Supplementary material for: Comparing ecological relevance of climate velocity indices
Source: Sci Rep. 2026 Feb 13;16:8797. doi: 10.1038/s41598-025-32377-0 (PMC12982492; doi:10.1038/s41598-025-32377-0)
Supplement: Supplementary file 1 — Supplementary Information 1. [file 41598_2025_32377_MOESM1_ESM.zip › MATCH_SUPP_MAT/DATA_FISH/WC_77_95.csv]

	West Coast 1977-1986 -->1995-2004
	Species name	Species start latitude (°)	Species start longitude (°)	Species end latitude (°)	Species end longitude (°)	Gradient end latitude (°)	Gradient end longitude (°)	MATCH end latitude (°)	MATCH end longitude (°)
	Pandalus jordani (Ocean shrimp)'	44.66008779	-124.41853171	44.01383924	-124.28355778	44.73948699	-124.50509954	44.75989468	-124.54759399
	'Sebastes diploproa (Splitnose rockfish)'	45.9399186	-124.72341009	45.77950148	-124.73287908	45.84979125	-124.82085514	45.77611807	-125.18898217
	'Anoplopoma fimbria (Sablefish)'	44.49190234	-124.47887351	44.34120695	-124.40259671	44.59585351	-124.64211423	44.4787539	-125.11471861
	'Lopholithodes foraminatus (Brown box crab)'	45.49831927	-124.61266872	45.59710398	-124.65229258	45.48172652	-124.64421585	45.51251967	-125.17507607
	'Sebastes elongatus (Greenstriped rockfish)'	46.48071896	-124.87535046	45.69701572	-124.7286707	46.2968053	-125.07266746	46.18909237	-125.24723004
	'Zalembius rosaceus (Pink seaperch)'	44.82778575	-124.61914343	45.17258083	-124.69052158	44.90177823	-124.72150031	44.98356082	-124.83769412
	'Sebastes melanostictus and S. aleutianus (Blackspotted and rougheye rockfish)'	46.0913558	-124.74194153	46.62233616	-124.8296471	45.97736324	-124.88644134	45.89623043	-125.18375967
	'Beringraja rhina (Longnose skate)'	45.28568346	-124.71208624	46.04789802	-124.97261279	45.28900858	-124.69577242	45.54929695	-125.20469362
	'Sebastes entomelas (Widow rockfish)'	44.05309787	-124.46093977	44.44545387	-124.49466333	44.06331447	-124.4941768	44.02943638	-124.48508362
	'Trachurus symmetricus (Jack mackerel)'	44.9236545	-124.44046027	44.68776918	-124.38293013	44.98039897	-124.52362091	45.23262118	-124.48041662
	'Sebastes brevispinis (Silvergray rockfish)'	37.66270306	-122.75564952	37.68733105	-122.84261002	37.59921265	-122.77272899	37.63590584	-123.01420861
	'Sebastes babcocki (Redbanded rockfish)'	38.25763714	-123.09339443	38.16515988	-123.05809759	38.25753889	-123.09356048	38.25081074	-123.10029919
	'Microgadus proximus (Pacific tomcod)'	45.67533028	-124.82874344	45.48335482	-124.84152826	45.66995793	-124.83400634	45.68703861	-125.18835986
	'Atheresthes stomias (Arrowtooth flounder)'	46.20440786	-125.0902449	45.71902775	-125.14219377	46.11935955	-125.16847322	46.22319271	-125.26106384
	'Sebastes goodei (Chilipepper)'	44.48069539	-124.31317338	44.04090979	-124.27144773	44.50636872	-124.35452816	44.47616078	-124.47038917
	'Gadus macrocephalus (Pacific cod)'	44.87198096	-124.53626796	43.36113877	-124.17404946	44.94976409	-124.64338129	45.16229794	-124.60962871
	'Alosa sapidissima (American shad)'	46.20919028	-124.99531352	46.30815239	-125.07013063	46.10286188	-125.11405661	46.15668007	-125.22532802
	'Squalus suckleyi (Pacific spiny dogfish)'	43.84417292	-124.49560334	44.01313022	-124.55914376	43.839991	-124.4715164	43.84569624	-124.47638122
	'Citharichthys sordidus (Pacific sanddab)'	44.35294545	-124.28056059	44.45014476	-124.25892347	44.36236803	-124.30655099	44.34712134	-124.330927
	'Torpedo californica (Pacific electric ray)'	45.64763277	-124.69010701	45.92740549	-124.75035383	45.61989005	-124.72085648	45.60952012	-125.1885236
	'Hippoglossus stenolepis (Pacific halibut)'	47.57566981	-124.99675912	47.7987728	-125.13623077	47.51466622	-125.04449809	47.04827705	-125.16468766
	'Hydrolagus colliei (Spotted ratfish)'	44.4013556	-124.41946067	44.12730148	-124.34076249	44.47552893	-124.58909388	44.36365498	-124.8767156
	'Lycodes cortezianus (Bigfin eelpout)'	44.48204952	-124.33775989	45.4188544	-124.44022124	44.52020876	-124.39881262	44.47554801	-124.57133544
	'Beringraja binoculata (Big skate)'	44.86415952	-124.61006022	44.87861417	-124.64791538	44.93314294	-124.70999723	45.04575007	-124.82957069
	'Sebastes reedi (Yellowmouth rockfish)'	47.43175034	-125.0042095	47.619425	-125.13105971	47.37995677	-125.04968509	46.74893857	-124.90611024
	'Icelinus filamentosus (Threadfin sculpin)'	43.41725575	-124.42635041	44.17711992	-124.47494939	43.41844679	-124.40877716	43.36210162	-124.36437014
	'Glyptocephalus zachirus (Rex sole)'	44.70899362	-124.54453312	45.05151728	-124.59345499	44.81357402	-124.66633068	44.87109128	-124.69192558
	'Sebastes jordani (Shortbelly rockfish)'	44.26288457	-124.36501351	43.9067414	-124.24494727	44.29797039	-124.49245041	44.23318174	-124.50444432
	'Sebastes saxicola (Stripetail rockfish)'	43.89506166	-124.29468298	43.79760454	-124.24305427	43.89523096	-124.28303153	43.88481557	-124.28054971
	'Genyonemus lineatus (White croaker)'	45.8484495	-124.84489837	46.10829029	-124.98112243	45.80163494	-124.89206758	45.7141075	-125.15705645
	'Clupea pallasii (Pacific herring)'	45.99807305	-124.81308907	45.7672151	-124.83461441	45.91255902	-124.91164483	45.76139447	-125.13889879
	'Lyopsetta exilis (Slender sole)'	46.78497133	-124.75166303	47.26186794	-124.88679754	46.51105977	-124.95236068	46.81994369	-125.1838547
	'Bathyraja spp. (Skate complex)'	44.29034296	-124.45560569	44.344111	-124.41285186	44.3600822	-124.69347686	44.23425675	-124.79544615
	'Sebastes alutus (Pacific ocean perch)'	46.72129034	-125.06241523	47.53263331	-125.42098251	46.57388662	-125.18137911	46.42469976	-125.25137782
	'Sebastes paucispinis (Bocaccio)'	44.56366618	-124.47851915	44.58571254	-124.41193099	44.66943414	-124.61125902	44.59992653	-124.97861566
	'Gadus chalcogrammus (Walleye pollock)'	45.50155104	-124.76904154	44.65028825	-124.71074777	45.51493477	-124.74961066	45.55506008	-125.18523351
	'Sebastes pinniger (Canary rockfish)'	45.53407353	-124.60699723	46.09758469	-124.72604178	45.51145719	-124.64349476	45.52017794	-125.16878679
	'Porichthys notatus (Plainfin midshipman)'	44.82786764	-124.64624734	44.87295001	-124.73452594	44.89495236	-124.74236129	44.94004214	-124.9285636
	'Eopsetta jordani (Petrale sole)'	44.85199362	-124.53885063	44.43533883	-124.44455993	44.93366547	-124.64786735	45.12811469	-124.5944255
	'Doryteuthis (Loligo) opalescens (California market squid)'	44.40506173	-124.4450424	44.35626921	-124.39876921	44.49005743	-124.63669327	44.36249741	-124.97520457
	'Sebastes flavidus (Yellowtail rockfish)'	44.27139063	-124.61067205	44.44948342	-124.5460395	44.34168322	-124.87048956	44.21339583	-125.09032902
	'Ophiodon elongatus (Lingcod)'	37.80882939	-122.9595967	37.84043912	-122.99090951	37.82504666	-122.96090055	37.81152353	-122.89846627
	'Merluccius productus (Pacific hake)'	44.94677409	-124.55178032	44.61817541	-124.52353944	45.00749597	-124.65055918	45.25042713	-124.77047464
	'Thaleichthys pacificus (Eulachon)'	44.12807283	-124.36759297	44.02902144	-124.30943333	44.14425085	-124.42845466	44.1022662	-124.40622824
	'Sebastes crameri (Darkblotched rockfish)'	44.38612842	-124.4307493	44.3151964	-124.39386578	44.46331515	-124.61883445	44.34303763	-124.89844142
	'Sebastolobus alascanus (Shortspine thornyhead)'	44.23973059	-124.4382945	43.97462842	-124.3972422	44.29360168	-124.64509074	44.19058108	-124.65314154
	'Sebastes zacentrus (Sharpchin rockfish)'	42.62773361	-124.01619721	43.59367277	-124.17003668	42.62768748	-124.01609779	42.62752534	-124.01568106
