# Supplementary material for: Comparing ecological relevance of climate velocity indices
Source: Sci Rep. 2026 Feb 13;16:8797. doi: 10.1038/s41598-025-32377-0 (PMC12982492; doi:10.1038/s41598-025-32377-0)
Supplement: Supplementary file 1 — Supplementary Information 1. [file 41598_2025_32377_MOESM1_ESM.zip › MATCH_SUPP_MAT/DATA_BIRDS/WEST_TOTAL.csv]

	NAC WEST 1950-1960 --> 2000-2010
	Species name	Species start latitude (°)	Species start longitude (°)	Species end latitude (°)	Species end longitude (°)	Gradient end latitude (°)	Gradient end longitude (°)	MATCH end latitude (°)	MATCH end longitude (°)
	Chestnut-backed Chickadee	41.23935562	-122.38175342	39.09727658	-122.26889043	41.2832493	-122.36903885	40.8097207	-121.61951374
	Common Merganser	41.02194812	-113.21135017	44.8883548	-116.1373393	40.87038567	-113.01109878	41.06330236	-113.54581127
	Black-bellied Plover	36.59574014	-120.93110621	36.68216144	-120.92604801	36.67830967	-121.27524865	37.18420557	-120.99445298
	Acorn Woodpecker	36.11999647	-119.1164694	35.75813287	-119.37661247	36.12753999	-119.06411199	35.7039224	-118.81061062
	White-crowned Sparrow	34.67202587	-114.92895132	35.46738852	-115.48673722	34.81572796	-114.92497168	34.78564434	-115.35268656
	Canada Goose	42.51557487	-121.05033214	44.01698991	-110.3483933	42.48113967	-120.98888517	42.62756158	-120.86429814
	Double-crested Cormorant	39.77748494	-121.21291611	38.6025983	-119.87427034	39.80485641	-121.19398373	40.33385325	-121.64120731
	Anna's Hummingbird	34.47737915	-118.63781925	36.07941952	-119.56550018	34.51547898	-118.20710325	34.50243577	-118.55638356
	Black-capped Chickadee	45.82363483	-112.75222622	45.64413338	-114.82533144	45.94559492	-112.81101815	46.07057091	-113.05954515
	House Wren	33.38503552	-114.8662865	33.88424856	-117.44758117	33.51033548	-114.85806978	33.67137218	-115.1179813
	Black Phoebe	34.45496573	-117.81225898	34.96340175	-118.88317186	34.42004272	-117.82991376	34.88718691	-117.31099998
	Lark Sparrow	35.05436915	-117.19555495	33.76991037	-116.4738577	35.12704049	-117.00718015	34.29484842	-117.36266335
	Wrentit	34.61721941	-118.78047659	35.45383935	-119.46597647	34.68084294	-118.95314831	34.57145916	-118.84750764
	Bushtit	37.1433721	-119.66550088	38.50842079	-120.29388532	37.15562443	-119.65496422	37.37381617	-119.9354795
	Bohemian Waxwing	47.49443168	-112.50524245	45.97375281	-109.4293244	47.59098922	-112.97356742	48.22406184	-113.13699151
	American Robin	42.65126983	-120.74220486	42.56818712	-116.02375163	42.33490123	-120.68902975	42.67423056	-120.73022646
	Common Goldeneye	44.07742807	-114.29813671	43.89792359	-108.96590531	43.89707103	-114.40752819	44.17820581	-114.76999114
	Rufous-crowned Sparrow	34.1645622	-116.32020474	34.19809925	-115.82038878	34.16379575	-116.45138719	34.44594491	-116.34691637
	Say's Phoebe	34.225463	-116.98085757	34.3729325	-117.03463217	34.1438106	-117.19267857	33.99079645	-116.85022145
	Sharp-shinned Hawk	39.15943216	-119.64661628	41.64030545	-114.85526159	39.02904027	-119.76710481	38.33297164	-119.50803526
	Purple Finch	40.93513695	-120.45964638	41.35692098	-118.04181564	41.05922918	-120.33787032	41.373879	-120.0463504
	Red-breasted Merganser	35.38157291	-119.80635496	36.66699839	-120.84650547	35.3521766	-119.82025692	35.36230444	-120.04651194
	Northern Cardinal	31.35628817	-102.81228922	31.02191732	-101.3499471	31.35634921	-102.81347508	31.63184995	-103.03115446
	Gadwall	38.08615469	-109.63123101	38.55162584	-115.0410579	38.13396913	-109.72351569	37.79561852	-109.96240948
	American Wigeon	36.08595945	-107.95931559	39.64173766	-114.55027557	36.04851073	-107.96148742	35.99351803	-108.17797378
	Least Sandpiper	36.54151304	-118.79210077	36.68812713	-119.41832763	36.53135249	-118.7821665	36.20819619	-118.62941444
	Horned Grebe	36.60022902	-121.46250783	37.10525226	-120.13556388	36.62504707	-121.31918548	36.97149067	-121.51854237
	Killdeer	40.29656192	-120.17645248	40.01239409	-120.02921809	40.58960119	-120.2715376	40.42820988	-120.96839735
	Northern Pintail	34.86182121	-108.30884363	37.80899764	-110.98728527	35.14726009	-108.06874893	35.21958989	-107.65612657
	Hooded Merganser	39.96425815	-117.96898383	44.18828743	-118.7477172	39.44068051	-117.64026837	40.94868148	-117.80849455
	Golden-fronted Woodpecker	29.49704445	-100.9636655	30.06370052	-101.05507249	29.49625799	-100.95523411	29.50200966	-101.29507334
	American Goldfinch	40.21844356	-113.14415943	41.82676939	-112.49457141	40.44694504	-113.16935643	40.94261218	-113.44096122
	Hairy Woodpecker	43.42219757	-112.99317258	43.91422275	-110.88466709	43.46698329	-112.98112958	43.77719632	-112.76992692
	Orange-crowned Warbler	32.51835232	-110.78117118	34.0269486	-116.26176609	32.55714326	-110.71683421	32.67317479	-110.82514961
	Northern Harrier	37.2015252	-107.43903389	40.24405386	-113.97326974	37.19660737	-107.44126212	36.62967031	-106.74968683
	Glaucous-winged Gull	41.96337501	-122.37404042	43.52792324	-122.55971643	41.97527422	-122.31248612	41.74549421	-122.15346946
	Lesser Goldfinch	34.90347941	-117.82372636	35.53233461	-118.44856905	34.78059809	-117.92563987	35.33013839	-118.22157145
	Red-tailed Hawk	37.09382505	-117.55705795	39.90039571	-116.77045573	37.18337253	-117.59482734	37.61016668	-117.20890789
	Western Grebe	35.18419717	-119.32175252	36.15834441	-120.31442212	35.11682232	-119.08244903	35.37749874	-119.43868505
	Short-billed/Long-billed Dowitcher	35.83808649	-119.97002768	37.66753228	-122.02572223	36.06918481	-119.86053055	36.06105927	-119.94424398
	Heermann's Gull	34.50498147	-118.9896734	36.00440777	-121.06500868	34.52037705	-121.14296021	34.46583822	-118.96680141
	Brown-headed Cowbird	34.34411417	-108.02812743	33.35646694	-107.33445347	34.47957423	-108.07701928	34.94660801	-107.97186169
	Yellow-rumped Warbler (Myrtle)	30.86009225	-102.57853123	36.36945253	-117.14185836	30.9380829	-102.49506882	30.88434354	-102.59287651
	Great Blue Heron (Blue form)	39.76066494	-113.92797019	41.94234705	-117.95511062	39.79046801	-113.96868588	39.80677483	-114.07242685
	Cooper's Hawk	37.95004365	-119.46645728	39.14386147	-118.28792561	37.9829584	-119.5867767	37.48204422	-118.99384196
	Eared Grebe	36.70576983	-120.67534963	35.71139701	-118.34992321	36.8327513	-121.24531923	37.08506513	-120.83576012
	Dunlin	38.68066065	-122.11198649	41.98582654	-122.82513052	38.80706578	-122.12377031	39.13057432	-122.12538719
	Western Gull	36.71453948	-120.87751725	36.37145464	-121.12797167	36.79059373	-121.38163793	37.17439259	-120.82024642
	European Starling	41.23774688	-108.34540016	41.83052311	-112.90121825	41.19532778	-108.17966372	41.74650239	-108.00672767
	Northern Mockingbird	33.33488143	-112.09181666	33.38096505	-111.67404355	33.48548314	-112.12024643	33.49553419	-112.88828336
	Western Bluebird	35.96954389	-118.73388998	36.9286045	-119.00365497	35.99286839	-118.73171605	35.80990249	-117.58150198
	Mourning Dove	34.1386323	-115.32818935	37.17302809	-115.92721523	34.22571144	-115.4518244	34.77625993	-115.09376415
	Bufflehead	38.3566163	-113.93193759	38.73285011	-119.56324888	38.37904019	-113.9148924	38.34448467	-114.00451199
	Lincoln's Sparrow	35.46890159	-111.74111965	36.69256807	-117.66660427	35.47758128	-111.76007774	35.49061299	-111.67666198
	California Gull	37.12853323	-120.3252313	36.33933632	-120.27624029	37.22199591	-120.31195661	37.49943976	-120.64811588
	American Coot	36.52007888	-114.78671471	33.49848829	-110.96686247	36.58682332	-114.80237577	36.73279699	-114.29448867
	Red-winged Blackbird	36.71583808	-111.72156132	38.01717844	-108.11724207	36.84565022	-111.70831783	37.02089724	-111.5481007
	American Tree Sparrow	43.53286932	-104.95151606	42.39810583	-105.03866639	43.49936276	-104.90707299	43.53047028	-104.86939617
	Pacific/Winter Wren	43.76985907	-122.60516314	44.2018278	-122.60377541	43.75998709	-122.5849555	44.98740063	-122.02645032
	Red Crossbill	47.16820501	-117.1168259	46.10411527	-114.1700644	47.26922731	-117.07180336	47.13593363	-117.05829261
	Hermit Thrush	35.85173735	-119.49009787	36.30076203	-119.97532505	35.96920139	-119.38941716	35.83754323	-119.45619819
	Lesser Scaup	37.48489901	-117.23417335	38.2890216	-118.91414678	37.56529752	-117.26292197	38.00755464	-116.9814866
	Evening Grosbeak	45.68706811	-116.72999799	42.81574075	-109.43701116	45.55039345	-116.68833184	45.52396699	-116.88937624
	American Avocet	37.67657263	-122.08266735	37.79834612	-122.20061365	37.70398406	-122.01692186	37.17634723	-121.91819616
	Hutton's Vireo	35.82322856	-120.11718373	37.44140416	-121.58623806	36.04434505	-119.99612106	36.0763477	-120.15339077
	Loggerhead Shrike	34.01586115	-113.87833894	33.43371496	-107.00963962	34.08574362	-113.80669462	34.43575892	-113.92699767
	Redhead	39.09820781	-110.33368252	33.17109899	-104.66687935	39.09676627	-110.33478044	38.70446633	-110.10425302
	Nuttall's Woodpecker	34.57741061	-118.59722862	35.21893365	-119.25019008	34.65261408	-118.28380741	34.61815379	-118.55589272
	Song Sparrow	42.13797127	-119.20971179	42.62474052	-120.32306254	42.01342469	-119.28574253	41.79234632	-119.47170834
	Western Sandpiper	37.68092687	-121.74926134	37.78430944	-122.19040308	37.67869783	-121.69913694	36.99721723	-121.29179433
	Golden-crowned Kinglet	42.24629385	-120.22199561	43.71490581	-121.90832995	42.65081419	-120.25742917	41.75106103	-119.4901852
	Willet	36.0773979	-120.42696944	36.91271646	-121.37021422	36.22290963	-120.37301847	36.52579802	-120.95148302
	Great Egret	35.91784236	-119.57697659	38.35130154	-119.62944276	36.06843191	-119.47568919	35.88336405	-119.35768508
	Great Horned Owl	40.00702511	-112.00873528	40.33668069	-115.1334588	40.0413938	-112.07660176	40.57937875	-111.8485587
	Canvasback	36.12075693	-113.55047021	36.67474686	-115.66846388	36.15551615	-113.52969269	36.00056365	-113.1334056
	Pygmy Nuthatch	46.47946909	-117.743189	43.96453068	-118.4117938	46.53984035	-117.46203809	45.74656893	-117.80569036
	Greater Yellowlegs	33.96370978	-113.33959663	38.86914404	-118.0230413	34.05209799	-113.31805471	34.2710256	-113.17177339
	Mallard	38.56753144	-106.41844093	42.74086622	-108.87012499	38.5402075	-106.36966075	38.89764582	-106.29892301
	Golden-crowned Sparrow	38.85667885	-121.14138011	40.41413854	-122.23122976	38.85767697	-121.10953832	38.47953228	-120.92352441
	Spotted Sandpiper	34.00536966	-115.67506489	35.89161609	-118.06677277	34.07609028	-115.69195642	35.07452217	-114.88773508
	Ring-necked Pheasant	46.27043945	-109.53315288	46.87600429	-105.45884384	46.44143505	-109.60285869	46.50791849	-108.45745913
	Northern Flicker (Red-shafted)	40.86702837	-116.81432168	41.40495285	-114.70897983	40.97633617	-116.74817314	41.38451236	-116.88872671
	American Crow	40.71232786	-119.19390405	40.43653464	-116.50910707	40.97600694	-119.09097099	41.16560595	-118.90436092
	Bewick's Wren	37.13790261	-116.62528561	39.60567065	-119.69874863	37.20765693	-116.60808236	37.13224879	-116.34104278
	California Quail	39.43260041	-118.56278995	45.54586059	-118.02755524	39.53789732	-118.51395154	38.7975186	-117.26770227
	Black-crowned Night-Heron	35.79626272	-116.44100624	36.315808	-119.03925477	35.88775215	-116.44857632	35.58215061	-117.01821834
	American Pipit	35.88614821	-115.97862441	35.94358838	-116.09703201	35.99865272	-115.89501575	35.90521946	-115.66802838
	House Sparrow	40.08224834	-106.76719842	43.53108036	-107.94611257	40.4323418	-106.1969871	40.05231361	-106.05047697
	House Finch	35.53975666	-118.23620517	41.66140693	-114.15744472	35.57434558	-118.23536977	35.96932006	-117.45072353
	Blue-gray Gnatcatcher	33.86698921	-116.50542412	33.97733816	-116.81244639	33.90476387	-116.62216842	34.12509273	-116.05479046
	Sharp-tailed Grouse	48.18797911	-101.7850102	48.22414964	-102.26707237	48.48442799	-101.68632008	49.02398294	-101.91379952
	Brandt's Cormorant	36.57191908	-121.87894515	36.39647067	-121.63045712	36.56706089	-121.9013139	36.41929556	-122.17768729
	Ruby-crowned Kinglet	36.87866059	-117.82269017	38.60241328	-120.40199711	36.89428689	-117.8733503	37.26121185	-117.19381824
	White-throated Swift	34.26775318	-118.34623785	34.14121878	-118.04585559	34.30239979	-118.26882212	34.5906851	-117.69986256
	Chipping Sparrow	34.22465207	-117.31580902	33.46775176	-113.83673973	34.33327602	-117.19483373	33.91781325	-116.93796282
	Ruddy Duck	37.10505493	-120.45976342	36.76808201	-119.07050664	37.22653839	-120.52856609	37.52159819	-120.71513387
	Black Turnstone	35.7877521	-120.67303342	36.7443757	-121.84289448	35.85849533	-120.63567569	35.69850559	-120.37479175
	Red-breasted Nuthatch	45.32275086	-117.92608717	44.8164472	-116.76158946	45.10550155	-117.72086883	44.79808894	-117.99265489
	Ring-necked Duck	42.10587423	-114.45578017	37.04280998	-115.15423386	42.08245905	-114.45760152	42.01074625	-114.80894786
	Dark-eyed Junco (Slate-colored)	43.00940618	-104.7044537	43.93091414	-103.56087622	42.97199419	-104.62718562	43.26472435	-104.51765062
	Black-billed Magpie	44.11215941	-106.62442516	45.31479662	-110.01238098	44.10685347	-106.56115111	43.50449322	-106.74153651
	Northern Shoveler	35.86442824	-114.03062177	36.93265986	-111.4487858	35.89975529	-113.94302965	36.01110867	-113.94121231
	Herring Gull	42.1643695	-121.66499845	39.49969438	-118.5149125	42.21521065	-121.49652109	42.27490513	-121.32199077
	Savannah Sparrow	35.39804205	-117.75732242	35.47720529	-115.94731956	35.50134281	-117.89145799	35.73671914	-117.40753911
	Brown Pelican	35.45660861	-120.2559699	36.15623565	-121.06421276	35.55517949	-120.14407109	36.01890449	-120.39872508
	Cedar Waxwing	36.94584169	-116.44708006	39.64309287	-114.64648886	37.00540314	-116.43163329	36.72075266	-116.09717165
	Varied Thrush	43.36428791	-122.58679777	42.78069118	-122.32951716	43.35046274	-122.55273872	43.20649087	-122.291002
	California Thrasher	34.10959416	-118.22579192	34.56277001	-118.63642146	34.17799274	-118.11122497	34.30025858	-117.69237254
	Pied-billed Grebe	36.96786718	-115.98663164	38.3059342	-118.04010818	37.01806277	-115.95033052	36.86778809	-115.68050781
	Pine Siskin	42.91012905	-118.43973471	44.44602841	-110.69818356	42.74019338	-118.47323689	42.72828467	-118.44489215
	Band-tailed Pigeon	36.98837814	-120.00525723	35.64417784	-119.14830282	37.0884695	-119.90319657	37.40499798	-120.54449901
	Pelagic Cormorant	36.34151709	-121.55598968	36.45905992	-121.69626617	36.35378156	-121.52139588	36.67533854	-121.73179579
	American Kestrel	36.42343938	-117.86003792	38.65903506	-111.56083182	36.42964737	-117.88467977	36.52073377	-117.70344866
	White-breasted Nuthatch	44.05709792	-115.14234325	44.05821558	-109.10534331	44.04726671	-115.06083607	44.18790683	-114.87157054
	Western Meadowlark	37.11752219	-115.14364727	36.57529071	-116.05245416	37.17684137	-115.15474442	37.23744759	-115.24016338
	Horned Lark	42.11160006	-105.80129885	42.80529104	-105.11271338	42.13492326	-105.74546341	41.9772993	-105.9978912
	Gray Partridge	48.45658432	-103.28316356	46.52044573	-105.34985903	48.74684427	-103.16138748	48.49564034	-101.50711045
	Surf Scoter	35.30456682	-119.85441929	37.44907897	-122.04959091	35.24353108	-119.88150518	35.3444848	-120.06392222
	Fox Sparrow	39.0825578	-120.90225426	41.31833621	-122.01847692	39.08239625	-120.88515975	39.43946087	-121.3175266
	Townsend's Warbler	37.03262172	-121.60872213	37.76332628	-121.68605947	37.0439148	-121.60726016	37.02046456	-121.79986771
	Brewer's Blackbird	36.85086893	-114.04846757	36.72808786	-112.4966573	36.86938577	-114.03881215	36.6040202	-113.85889539
	Marsh Wren	32.72479973	-106.76917504	40.67420976	-118.99707836	32.7701039	-106.79755756	33.13412118	-107.05673376
	Snowy Egret	35.09034521	-119.32327825	35.73990648	-119.00836824	35.05103906	-118.65769648	35.26930835	-119.37400189
	Dark-eyed Junco (Oregon)	42.48783162	-119.81944901	41.89359566	-120.18468591	42.01267612	-119.91831777	42.17165737	-119.22547764
	Steller's Jay	39.70777029	-119.51222251	40.80155291	-120.33826016	39.63206233	-119.66022812	40.38867883	-119.77209794
	Downy Woodpecker	43.88296993	-113.62491434	44.35767806	-112.1184307	43.89574846	-113.57448063	43.7559841	-114.32906419
	Mountain Chickadee	39.35683941	-116.13012556	42.88332952	-113.12866337	39.64370484	-115.83589491	39.71573994	-115.78333047
	Brown Creeper	41.00226079	-117.6973866	41.42705516	-120.00541542	41.37133704	-117.5912986	41.56446178	-117.7346771
	Sanderling	36.63617477	-121.2257732	36.52236032	-121.18618988	36.68190028	-121.15033351	37.27463402	-121.02427315
	Belted Kingfisher	39.78435209	-117.17706648	41.4105643	-114.09182637	40.09313629	-117.0121574	40.21371883	-117.06652723
	American Dipper	40.62588113	-115.48584704	41.73068003	-113.37147905	41.59234018	-115.45666759	41.35358876	-115.50377616
	Marbled Godwit	36.82700839	-121.1841212	37.3968621	-121.85431403	36.85518946	-121.23991105	37.31818558	-120.91608444
	Yellow-rumped Warbler (Audubon's)	34.4199934	-118.27592572	34.15787931	-118.04941864	34.47541473	-118.22230522	34.83516045	-117.63032328
	Forster's Tern	37.47593551	-121.86548413	36.18365927	-118.10861746	37.49071301	-121.80658521	36.99456118	-121.5244998
	Ring-billed Gull	35.8514964	-117.39774104	37.40291955	-112.46568781	35.87411038	-117.40260352	36.5538014	-117.03271289
