# Supplementary material for: Comparing ecological relevance of climate velocity indices
Source: Sci Rep. 2026 Feb 13;16:8797. doi: 10.1038/s41598-025-32377-0 (PMC12982492; doi:10.1038/s41598-025-32377-0)
Supplement: Supplementary file 1 — Supplementary Information 1. [file 41598_2025_32377_MOESM1_ESM.zip › MATCH_SUPP_MAT/DATA_BIRDS/WEST_50_70.csv]

	NAC WEST 1950-1960 --> 1960-1970
	Species name	Species start latitude (°)	Species start longitude (°)	Species end latitude (°)	Species end longitude (°)	Gradient end latitude (°)	Gradient end longitude (°)	MATCH end latitude (°)	MATCH end longitude (°)
	Chestnut-backed Chickadee	42.531371	-122.44303833	41.40844692	-122.35058985	42.51985157	-122.46061024	42.25132793	-122.61088175
	Common Merganser	40.50595896	-111.65472779	42.23961601	-110.30733241	40.49565707	-111.74451229	41.15244738	-112.16174894
	Black-bellied Plover	34.38465191	-118.59998563	34.51922514	-118.76540196	34.37765128	-118.51276253	34.53645168	-118.51682509
	Acorn Woodpecker	35.97399195	-119.09840462	35.32669777	-118.73293038	35.91848003	-119.17966081	35.84587364	-119.40058432
	White-crowned Sparrow	35.6668042	-115.63654468	36.22426817	-116.90113413	35.61451567	-115.64785769	35.26342344	-115.3073048
	Canada Goose	40.74329343	-121.46883964	40.51068524	-113.05446484	40.74695491	-121.50017938	41.17598779	-121.52906802
	Double-crested Cormorant	41.53857129	-119.93711299	39.35724363	-116.86635065	41.49644561	-120.00994386	41.726366	-120.55010518
	Anna's Hummingbird	34.05863604	-118.20998463	34.17256174	-118.17801094	34.06357712	-118.19415502	33.92153078	-118.15295183
	Black-capped Chickadee	45.82363483	-112.75222622	45.86637208	-113.62264158	45.76252001	-112.73231032	45.4793477	-113.12825694
	Yellow-billed Magpie	38.59534127	-121.55077269	38.58716208	-121.5521241	38.34605219	-121.78199113	38.20949651	-122.18882345
	Black Phoebe	34.54488284	-117.85423017	34.62059135	-117.32837679	34.54987392	-117.86870105	34.7884807	-117.99889683
	Lark Sparrow	34.80413925	-117.20855196	34.42418562	-117.68912982	34.81256961	-117.23491163	34.72556067	-117.63528968
	Wrentit	34.12013095	-118.31692102	34.31219519	-118.52403574	34.12475555	-118.3654892	34.05166667	-118.35358628
	Bushtit	37.02747051	-119.31752505	37.20009456	-119.52712456	37.02817072	-119.31862012	36.9746848	-119.35269611
	Bohemian Waxwing	47.49443168	-112.50524245	47.64606266	-110.53418522	47.40961948	-112.14686377	47.02555071	-112.14936002
	American Robin	42.77616289	-120.15009651	43.67852809	-120.62638135	42.81227599	-120.0912289	42.88979476	-119.93025619
	Common Goldeneye	45.56229072	-111.79405117	45.351695	-112.42403628	45.57946053	-111.1592944	45.66794006	-112.69911739
	Say's Phoebe	34.02588326	-116.06715012	34.06100947	-115.68165393	34.01188586	-116.05707056	34.4346331	-115.5445508
	Sharp-shinned Hawk	39.34040744	-119.18875904	39.98281003	-118.36206578	39.34532909	-119.15491731	39.22425877	-118.85118008
	Purple Finch	41.48828084	-120.45727608	40.09196234	-120.0034031	41.47004882	-120.5307975	41.66055896	-120.84737964
	Red-breasted Merganser	35.103059	-119.51824825	36.54269665	-121.06780534	35.22228099	-119.40199905	34.80733832	-119.53884644
	Northern Cardinal	31.36182687	-102.81041502	30.80973481	-101.62434781	30.77433497	-103.56320346	30.54511823	-102.52886121
	Gadwall	34.84572208	-107.65247169	34.75189123	-107.46575151	34.68639013	-107.20778949	34.01781961	-107.7247624
	American Wigeon	36.12078407	-108.31912553	36.9421402	-109.36958024	36.71899898	-107.36331355	34.98945291	-106.61071417
	Least Sandpiper	35.61889309	-116.66960816	35.20793977	-113.51455985	35.65830366	-116.55143256	35.6574337	-116.4326645
	Horned Grebe	35.96451608	-121.01315706	36.29651237	-121.13591132	35.87352113	-120.97967063	35.83384404	-120.41205063
	Killdeer	39.68187919	-120.03273483	39.21777079	-119.88385215	39.76686924	-120.07573608	39.82894399	-119.4933062
	Northern Pintail	36.58952207	-113.54385493	36.24739363	-111.51098877	36.51316641	-113.61930414	36.44432009	-113.85216657
	Golden-fronted Woodpecker	29.49704445	-100.9636655	29.87213184	-101.02405353	29.32276404	-100.91680518	28.84947995	-100.30872574
	American Goldfinch	39.70412344	-116.67745516	38.70799538	-118.73275977	39.69569019	-116.76798249	39.19228927	-116.71805867
	Hairy Woodpecker	43.55337673	-112.36923079	43.91049495	-111.38758191	43.39223699	-112.48733395	43.09102908	-113.00218506
	Gray-crowned Rosy-Finch	43.13652622	-106.65470134	42.9343368	-106.52694023	43.0440986	-107.5647574	42.71429017	-105.1911372
	Orange-crowned Warbler	33.52692285	-112.10546354	33.28950787	-109.61973582	33.44662075	-112.09529414	33.35483222	-111.99076615
	Northern Harrier	37.06834922	-111.59452347	37.63991935	-110.77053736	36.88433091	-111.5841767	36.59397751	-111.85560175
	Glaucous-winged Gull	44.13517233	-122.37293443	45.02415254	-122.61970447	44.13591004	-122.38437369	44.28495141	-122.35766009
	Lesser Goldfinch	36.08631201	-118.75276711	36.49338407	-118.80901557	36.04284122	-118.78427262	36.03870384	-118.86131828
	Red-tailed Hawk	37.02159704	-117.14859711	37.00012903	-116.9671211	36.95222215	-117.12199067	36.13298176	-117.39963688
	towhee sp.	34.12723673	-117.98753454	34.03482431	-117.38855578	34.12577918	-117.95538503	34.09442718	-117.93585548
	Heermann's Gull	34.50498147	-118.9896734	36.26082763	-121.43906887	34.46333273	-119.30230627	34.64592622	-118.91291859
	Brown-headed Cowbird	32.48295961	-103.83195874	33.41567681	-105.61454609	32.25405895	-103.78838532	31.77435722	-103.87495011
	Black-throated Sparrow	30.81251617	-103.46565138	30.68105541	-102.83122132	30.71460029	-103.54894176	31.33862627	-103.56340685
	Yellow-rumped Warbler (Myrtle)	30.72179067	-101.96076817	33.92618189	-106.17110663	30.11048078	-102.2882688	30.21259832	-100.60459998
	Great Blue Heron (Blue form)	39.0543998	-113.80187363	40.52099056	-114.75491751	39.3297667	-113.11452538	39.10588251	-113.47019578
	Eared Grebe	35.56228644	-119.19547041	34.91236547	-117.46926407	35.54934092	-119.29422937	35.62390306	-119.13822757
	Western Gull	35.76252242	-119.87387937	35.84025155	-120.82679957	35.28231785	-120.11592943	35.14229502	-120.43218861
	European Starling	38.97334628	-107.98302134	44.38178568	-119.01974396	38.93337238	-107.86852007	38.81352818	-107.9950692
	jay sp.	35.96422984	-119.25735859	36.79386905	-119.55267648	35.84543819	-119.36905094	35.66473417	-119.57010411
	Northern Mockingbird	33.49784545	-111.96901306	34.01989538	-113.86610294	33.43393173	-111.9668448	33.37441829	-111.98750059
	Western Bluebird	35.26658093	-116.85255372	34.96148874	-117.44059641	35.28551698	-116.86472802	35.03012771	-116.65862099
	Scaled Quail	32.89680787	-103.61527116	32.76640078	-102.78838435	32.65909341	-103.53984278	32.44075124	-103.33308393
	Long-billed Curlew	33.58792435	-105.7591779	37.41543633	-116.93786382	33.43892506	-106.16257123	33.51038379	-105.01993901
	Mourning Dove	33.84019273	-113.05761605	35.28867204	-115.65329395	33.76619244	-113.05903277	33.92923467	-113.52213148
	Bufflehead	38.48831294	-112.04578058	35.24258276	-107.84203338	38.46260091	-112.14365573	38.77917615	-112.05987163
	Lincoln's Sparrow	35.60235828	-111.78637661	32.67868036	-106.73878447	35.77962796	-111.76328821	35.79630167	-112.02164606
	Snowy Plover	35.3647746	-120.16715548	35.76290709	-120.70888511	35.27958274	-120.26605817	35.59668436	-120.72005064
	California Gull	37.49945505	-120.36403316	38.29656199	-121.28082801	37.37295854	-120.55511934	36.69451697	-120.43721396
	American Coot	35.71865504	-115.51832966	35.41284914	-112.24655142	35.62850747	-115.48548117	35.39466211	-115.26199059
	Red-winged Blackbird	36.21586488	-112.47145318	38.04434756	-110.3567842	36.01885074	-112.63350722	36.36897773	-113.10506921
	Turkey Vulture	34.31880479	-117.7332156	33.7519741	-117.59408605	34.31976858	-117.73698523	34.49920802	-117.94901947
	American Tree Sparrow	43.53286932	-104.95151606	43.67160903	-105.07054175	43.02943577	-104.440965	42.77203335	-104.37336148
	Spotted Dove	34.07420837	-117.99992003	34.07622672	-117.67339421	34.07477491	-117.9508688	33.99020623	-117.8769769
	Lark Bunting	31.99335662	-102.36569823	31.989462	-102.04884856	31.30486185	-102.73138255	31.28150363	-103.20735971
	Pacific/Winter Wren	44.24827301	-122.67053539	44.3223386	-122.57586743	44.25236682	-122.68763661	44.15828804	-122.6809407
	Vesper Sparrow	33.84748525	-105.6722728	32.87552415	-103.23445201	33.62200991	-105.90567973	33.72567889	-104.93250766
	Red Crossbill	46.67791777	-116.90692771	46.2584998	-112.85700111	46.64120669	-116.94218268	46.55761727	-117.65525548
	Hermit Thrush	35.09239842	-118.45672407	35.06871666	-117.85738781	35.03341153	-118.49386655	35.10401596	-118.35654986
	Lesser Scaup	37.36369678	-115.60543856	39.25089989	-116.52607414	37.25978098	-115.58769473	37.15931583	-115.44822332
	Evening Grosbeak	45.47122211	-116.82708136	43.9145747	-111.31752236	45.53097889	-116.85479821	45.05979361	-116.65452827
	American Avocet	34.29073089	-118.53828362	37.09115627	-120.44370359	34.29136612	-118.50432668	34.35491742	-118.55539441
	Hutton's Vireo	35.28355888	-119.7331803	36.6049351	-120.76006398	35.38704382	-119.65071679	34.72144415	-119.99715516
	Loggerhead Shrike	34.00457149	-111.39690742	34.41931403	-112.44970285	33.96038282	-111.43351152	33.7781174	-111.13866444
	Oak/Juniper Titmouse (Plain Titmouse)	35.02084276	-118.79869247	34.91622205	-118.70946259	35.0160084	-118.81957646	35.47648794	-118.71175937
	Wilson's/Common Snipe	40.76691365	-115.92344475	40.57669679	-114.66642603	40.99262247	-116.06661761	41.01956746	-116.48942937
	Redhead	38.8300819	-110.48744866	34.54644708	-106.41429164	38.65115908	-110.42988487	38.0040931	-110.36195765
	Nuttall's Woodpecker	35.57866162	-119.22086882	35.99758124	-119.46455192	35.55260845	-119.32131458	35.60032741	-119.16300189
	Song Sparrow	42.17663998	-118.83370036	43.02440119	-118.46768362	42.16209611	-118.80614413	42.03336693	-118.6414923
	Western Sandpiper	35.6266396	-117.71794867	36.74448949	-118.78998034	35.57247472	-117.67817645	35.2587185	-117.77107524
	Golden-crowned Kinglet	45.09699008	-120.71112404	45.36094221	-120.94804339	44.82446932	-120.56319578	44.43984084	-120.7700474
	Willet	34.25088256	-118.61980459	34.77675508	-119.35721928	34.25698715	-118.62345765	34.27042576	-118.64488892
	Great Horned Owl	39.86372163	-110.53811628	39.27639294	-112.06864167	39.65638924	-110.67197004	39.40023953	-110.56337137
	Canvasback	34.49029483	-108.07070857	34.15154723	-107.16962121	33.82325806	-108.09970398	33.98290556	-108.26395863
	Pygmy Nuthatch	43.21798908	-117.32380551	43.00406949	-117.7338874	43.21323867	-117.31481903	43.31900176	-117.37099303
	Greater Yellowlegs	34.31829771	-113.55051838	36.65107777	-116.24859006	34.27339232	-113.56186818	34.18502873	-113.54645699
	Mallard	38.5477022	-107.29730991	40.68841278	-105.08049227	38.6361783	-107.47618093	38.96685584	-107.38176723
	Golden-crowned Sparrow	38.99800361	-121.26297438	38.63209909	-121.38188273	38.95119851	-121.37209052	38.4196748	-121.88007459
	Spotted Sandpiper	33.80520061	-115.4446539	35.04916317	-116.22561417	33.74166338	-115.41361091	33.86566756	-114.91514842
	Ring-necked Pheasant	45.72227251	-110.56216283	44.64225899	-114.47999032	45.77508447	-110.70813414	46.33815896	-111.47979846
	Northern Flicker (Red-shafted)	40.14934358	-116.62325353	39.67528547	-116.89238949	40.14211595	-116.73641902	39.93608324	-116.66125235
	American Crow	40.40311745	-119.46661585	38.46239703	-118.49503572	40.38377441	-119.54411848	40.02199841	-119.48524485
	Bewick's Wren	37.17366341	-116.43537593	37.00672226	-115.81278867	37.10632214	-116.45264445	37.26303464	-117.46885831
	California Quail	39.50664058	-118.35800794	39.20341301	-118.31306617	39.45895429	-118.3730797	39.76858406	-118.48338836
	Black-crowned Night-Heron	37.33879868	-118.49650455	34.71296694	-110.49364781	37.26322065	-118.51908426	37.67193738	-118.48977423
	American Pipit	37.37572612	-118.42215558	37.07653048	-117.94214179	37.32534412	-118.41268724	37.74388816	-118.37992671
	House Sparrow	39.27917901	-107.0701832	41.33537067	-106.48534668	39.42191951	-107.28731133	40.04332933	-107.13701567
	House Finch	35.74581098	-117.82284542	36.46326805	-118.4217246	35.70119304	-117.79788993	35.47618846	-117.9860418
	Blue-gray Gnatcatcher	33.86698921	-116.50542412	32.99300911	-112.80400531	33.85787828	-116.49635485	34.25061381	-116.16215138
	Brandt's Cormorant	36.56082807	-121.87585066	36.54996488	-121.85993478	36.54940993	-121.82371971	36.48401794	-122.00901582
	Ruby-crowned Kinglet	36.83297006	-117.51371366	37.60837	-117.64429143	36.78783701	-117.45172344	36.37836209	-117.3560221
	White-throated Swift	34.13265889	-118.30137765	34.13025816	-118.20508172	34.13655136	-118.33644488	34.07845443	-118.34316854
	Chipping Sparrow	34.03055556	-116.04351737	33.61790886	-114.20170623	34.01502571	-116.03444674	34.41759214	-115.52684433
	Ruddy Duck	35.54986605	-115.78724744	35.57448641	-114.47082592	35.5339427	-115.84862009	35.06589984	-115.42194984
	Black Turnstone	35.66410909	-120.58676778	36.11161411	-121.22392006	35.51833807	-120.68143792	35.7743143	-120.93291955
	Northern Bobwhite	40.5109297	-108.22143084	36.77497509	-104.43694413	40.63447908	-108.57865076	40.8918636	-107.8114374
	Pyrrhuloxia	31.05871234	-101.74834687	31.57892764	-101.88967739	30.63102255	-101.74225822	30.40695586	-101.08618381
	Red-breasted Nuthatch	46.26166115	-117.19257726	45.73587832	-117.79384909	46.2516653	-117.2008431	46.61735283	-117.14892787
	Ring-necked Duck	41.9822544	-114.59811018	36.12083736	-108.78233603	42.1498479	-114.50057859	42.43395774	-113.72336076
	Dark-eyed Junco (Slate-colored)	43.02338357	-104.56896118	42.30774641	-105.64877456	42.45728524	-103.73392687	42.13733586	-104.88909055
	Black-billed Magpie	44.11215941	-106.62442516	44.83119465	-107.3612407	43.99438366	-106.2313634	43.72757954	-104.23313873
	Northern Shoveler	35.82553429	-113.75910321	35.64325827	-109.82574303	35.72163325	-113.87702535	35.86218287	-113.98286895
	Herring Gull	42.95282432	-121.39309015	42.78399097	-121.98079738	43.05647425	-121.81941976	42.75885655	-120.77842691
	Savannah Sparrow	37.51660549	-120.15938415	36.95632151	-118.6509507	37.53943846	-120.15272604	37.1422853	-120.32122835
	Cedar Waxwing	37.07703673	-116.53445194	37.45842091	-116.65603375	37.00820622	-116.55129595	36.97993886	-117.47173975
	Varied Thrush	44.78730489	-122.78072022	44.69051131	-122.38069111	44.78748961	-122.78682126	44.76670127	-122.84670653
	California Thrasher	34.01824603	-118.13090704	34.10165975	-118.1466923	34.02300769	-118.07563254	33.84404625	-117.98391874
	Pied-billed Grebe	36.56086261	-114.6937744	37.67265622	-117.61566939	36.45449431	-114.67242132	35.58345707	-115.39542947
	Pine Siskin	44.0123121	-117.18496977	42.41978038	-115.28807104	44.00836183	-117.17247316	43.70925103	-117.09635452
	Band-tailed Pigeon	36.29544434	-119.558351	35.00766421	-119.29856765	36.07622831	-119.63227664	35.42869911	-119.89989823
	Pelagic Cormorant	36.34151709	-121.55598968	36.55597748	-121.86874303	36.31998351	-121.68586053	36.22799877	-121.23928875
	American Kestrel	36.980637	-118.26163681	37.91508581	-117.83766109	37.00372471	-118.20321244	37.287154	-118.0279294
	White-breasted Nuthatch	41.50122202	-115.72112209	42.53552839	-116.08462923	41.4018073	-115.72140698	41.14128601	-114.63009626
	Western Meadowlark	37.06349199	-115.35348913	36.6827723	-114.65759764	36.93250468	-115.34203799	37.11769132	-115.69157316
	Horned Lark	41.33512818	-108.51387001	43.04358719	-105.89971098	41.32978051	-107.89146653	42.09710605	-107.74568721
	Gray Partridge	48.45658432	-103.28316356	48.43659524	-105.08761016	48.28423766	-103.35220435	48.19358473	-104.08757592
	Surf Scoter	34.8358183	-119.43800485	35.57427062	-120.460287	34.79529671	-119.39281295	34.70627351	-119.47447609
	Fox Sparrow	39.58475061	-120.67139662	40.3176645	-120.80511565	39.57931066	-120.70285829	39.72850307	-121.0507426
	Townsend's Warbler	36.91527108	-121.54845264	37.76029546	-122.02331032	36.80506029	-121.23397531	36.7066846	-121.66175345
	Brewer's Blackbird	37.03507791	-115.36507874	36.73839433	-114.76910581	36.9102324	-115.35668956	37.12450058	-115.70989999
	Marsh Wren	34.88202506	-111.16617611	36.32893455	-112.53120678	34.85453898	-111.30060536	34.9227959	-111.5840047
	Dark-eyed Junco (Oregon)	42.39240949	-119.26255088	41.73014598	-118.33633752	42.51203771	-119.27884826	42.51789888	-119.12135578
	Steller's Jay	39.90635167	-117.23104145	39.03975169	-118.18999074	39.82547675	-117.31026587	39.48261248	-117.5836866
	Downy Woodpecker	43.85628546	-113.79663061	44.07000274	-112.88957325	43.86325443	-113.82368419	43.81150015	-113.89804253
	Mountain Chickadee	36.85757723	-115.333278	39.33790756	-114.36665839	36.76742582	-115.3284921	37.14949109	-115.79575765
	Brown Creeper	43.19713959	-115.82057026	42.84200958	-116.73151437	43.20134295	-115.83296564	43.12065704	-116.51221643
	Sanderling	35.26700746	-120.02685652	35.93597803	-120.96735929	35.30230945	-120.02116939	35.18248893	-120.44986431
	Belted Kingfisher	39.56839742	-116.50234914	39.5230286	-114.77154048	39.5261229	-116.64219455	39.13352269	-116.68013077
	Marbled Godwit	34.19902828	-118.5671756	34.31883228	-118.735613	34.20623822	-118.63114601	34.18464056	-118.62241938
	Yellow-rumped Warbler (Audubon's)	35.0926984	-118.6073599	34.91760683	-118.02797043	35.0661677	-118.66456907	35.3199511	-118.55580783
	Ring-billed Gull	35.93995119	-117.20315669	36.39526394	-118.16035436	35.89941682	-117.14732961	35.86309892	-117.23809021
