# Supplementary material for: Comparing ecological relevance of climate velocity indices
Source: Sci Rep. 2026 Feb 13;16:8797. doi: 10.1038/s41598-025-32377-0 (PMC12982492; doi:10.1038/s41598-025-32377-0)
Supplement: Supplementary file 1 — Supplementary Information 1. [file 41598_2025_32377_MOESM1_ESM.zip › MATCH_SUPP_MAT/DATA_BIRDS/WEST_60_80csv.csv]

NAC WEST 1960-1970 --> 1970-1980
Species name	Species start latitude (°)	Species start longitude (°)	Species end latitude (°)	Species end longitude (°)	Gradient end latitude (°)	Gradient end longitude (°)	MATCH end latitude (°)	MATCH end longitude (°)
Purple Finch	41.64089935	-119.49954757	41.66238816	-118.41501673	41.61695481	-119.49952847	41.5146966	-119.3269517
Bonaparte's Gull	35.41027825	-119.28127602	35.36395245	-119.04987719	35.34975771	-119.27543813	35.55171753	-119.00543751
Lincoln's Sparrow	33.98321333	-112.16623212	35.16547389	-116.81562419	34.01403252	-112.1480065	34.1554211	-111.51888319
American Goldfinch	39.17766376	-117.55252952	39.44267282	-117.49041236	39.15744288	-117.52620929	38.99942927	-117.44010928
Pelagic Cormorant	43.34490083	-122.07328671	42.57819833	-122.36779777	43.33785556	-122.08642562	43.20245539	-121.82274872
Snow Goose	38.75492534	-121.31643655	36.87048677	-113.94546327	38.86626604	-121.19592343	39.3298956	-121.27556674
Pinyon Jay	40.6698494	-106.27673118	41.90779046	-106.99475675	40.72051813	-106.20518121	41.07785397	-106.28026356
Gambel's Quail	33.48539274	-109.74482501	32.5173391	-110.75162113	33.51696875	-109.72060579	34.20248846	-110.3059921
Tundra Swan	40.67023662	-116.31675562	40.66292549	-117.58516392	40.75926627	-116.23839597	40.49862516	-115.9879612
Blue Jay	47.52266398	-106.77656724	48.53856799	-107.81408603	47.43796064	-106.78940431	47.44318979	-107.23288783
Northern Shoveler	37.83153614	-116.96509313	37.48438098	-119.36149868	37.86735998	-116.98216024	37.69955209	-117.6629856
Northwestern Crow	48.57849664	-123.15964256	48.76787438	-123.2744658	48.56179655	-123.1492875	48.29864956	-123.22136857
Marbled Godwit	34.90697766	-119.54928881	35.60630551	-120.34562886	34.88558643	-119.56165493	35.02331053	-119.28638998
Long-billed Dowitcher	35.86377121	-119.49507803	36.87510172	-120.56693721	36.04234781	-119.38137844	35.77159	-119.6124658
Eared Grebe	36.35573778	-120.0686154	35.73779841	-119.90266016	36.57363036	-119.99584343	36.79104516	-119.36434206
Redhead	35.3531367	-106.62974179	36.4794875	-107.64395164	35.40439042	-106.65096938	35.40702132	-106.28956204
Orange-crowned Warbler	35.03950676	-117.42182342	34.60767027	-118.65106461	35.07302271	-117.40736626	35.00083874	-117.23432358
Mountain Chickadee	39.33328473	-110.85839511	39.38997904	-109.5186443	39.33897883	-110.85697213	39.61131829	-109.7003383
Black-crowned Night-Heron	35.28228806	-118.21231096	36.56388192	-119.93323403	35.33988454	-118.22318302	35.56474637	-118.43527418
White-breasted Nuthatch	40.23675288	-113.92032793	40.24618223	-111.80752954	40.226438	-113.96116054	40.36006801	-113.79895429
House Finch	36.02114548	-118.08847122	36.95971782	-117.58004369	36.05886146	-118.08714245	36.19466274	-117.87107616
Canvasback	36.06967479	-112.22396971	37.26515759	-118.09419026	36.1049971	-112.15618296	36.24028714	-111.74758354
Black Turnstone	41.94287441	-121.61957112	40.21470907	-121.52765565	41.93084538	-121.62292276	42.07899719	-121.48056037
Brant (Black)	34.70858204	-119.6519804	35.25470312	-120.4333958	34.75078269	-119.60862711	34.87968323	-119.57546123
Western Meadowlark	37.6898872	-116.40689903	37.45929816	-117.75861707	37.71648259	-116.3816321	37.76262187	-116.15077798
Common Gallinule	37.56065076	-120.71510631	37.04058976	-120.25547708	37.71705527	-120.59770213	37.82943658	-120.57532454
Tree Swallow	33.17622287	-117.59580214	34.74938138	-118.78755928	33.17476878	-117.6006996	32.90355197	-117.4781053
Black-throated Sparrow	31.73949395	-107.26549117	31.53311531	-107.15639752	31.80853964	-107.26966796	31.83250744	-107.42115436
Red-shouldered Hawk	34.47452236	-118.50042361	34.18063777	-118.38935389	34.49386551	-118.52728874	34.94456546	-118.29341634
Phainopepla	32.69102679	-112.02754604	32.35670037	-110.76931194	32.85319852	-111.90697158	32.62071529	-111.43594255
Dark-eyed Junco (Slate-colored)	41.34331759	-105.08992918	40.98073452	-105.00445392	41.32787841	-104.94721419	41.45696798	-105.39185812
Spotted/Eastern Towhee (Rufous-sided Towhee)	40.75631241	-119.09576237	40.42357819	-119.35582355	40.75018793	-119.09529647	40.79355562	-119.32124798
American Crow	40.28825197	-115.0425915	39.21834	-116.42206911	40.38098977	-115.17924405	40.45288918	-115.04145246
Brewer's Blackbird	37.68681497	-116.99615944	35.83559045	-111.63647967	37.73748129	-117.01332233	37.51092454	-117.47347157
Canyon Wren	35.05249656	-108.02509454	36.12254909	-109.20749342	35.23796499	-107.75259666	35.18704783	-108.03612913
Rhinoceros Auklet	40.07540889	-121.70466963	37.54502597	-121.83160196	40.08041463	-121.69925127	39.99061392	-121.53333903
Blue-gray Gnatcatcher	33.41512993	-116.39684383	33.77166823	-117.81287443	33.42289295	-116.41306845	33.02354803	-116.26405163
Pyrrhuloxia	30.99587693	-103.9460763	31.39794743	-104.29163248	30.8689883	-104.02764368	30.85252794	-104.0899457
Northern Shrike	44.7778438	-110.70792476	44.96902306	-111.65653397	44.8624336	-110.75428799	44.81941883	-111.1703738
Lewis's Woodpecker	38.67678889	-109.49114246	39.5791172	-114.72421279	38.66016767	-109.49738283	38.70350337	-109.69390139
Least Sandpiper	35.92095911	-120.24572624	36.36177211	-120.74983008	36.15217215	-120.14793462	36.16530258	-119.5953932
Dunlin	41.34981452	-121.5782028	41.84647455	-122.09717465	41.33445888	-121.58985004	41.22573977	-121.37213553
Gadwall	38.85870495	-109.91938096	39.94243669	-111.58663525	38.85244309	-109.92615664	38.88322622	-109.25540292
Short-eared Owl	45.5090664	-118.2530691	44.98719562	-119.39824035	45.57259367	-118.25699547	45.57833049	-117.3281531
Heermann's Gull	35.37785315	-120.25321375	34.94176485	-119.69957573	35.45917942	-120.16803039	35.43563012	-119.75050903
White-crowned Sparrow	36.23927868	-117.78874288	36.28105397	-118.28536947	36.26426626	-117.81484838	36.26373526	-117.80765945
Townsend's Warbler	38.20730402	-121.98756346	37.10771481	-121.56980645	38.17569193	-121.78096929	37.64260522	-121.53824434
Yellow-billed Magpie	38.51580313	-121.58199198	38.66535743	-121.53972217	38.82820929	-121.41538025	38.62775069	-121.11567788
Ring-necked Duck	37.69839631	-110.89568237	37.63472415	-114.79062944	37.76886046	-110.90634097	37.77003609	-110.98235695
Common Merganser	43.14621667	-113.72876877	43.57931892	-113.70061436	43.15729594	-113.72853558	42.98261215	-113.52280504
Northern Flicker (Red-shafted)	39.9145083	-115.21246343	39.57651948	-115.31644189	39.84476361	-115.16782249	40.03221418	-115.08377665
Black-crested Titmouse	30.75706911	-103.78573374	30.97422891	-103.44742722	30.67733545	-103.86316836	30.70555573	-103.96985161
Mourning Dove	35.74313316	-117.72412563	35.66485007	-117.661641	35.77185611	-117.73693849	35.80560344	-117.54594672
Great Egret	35.73343362	-119.89822243	37.02917451	-120.97907663	35.97425016	-119.7748413	35.3002004	-119.77009392
Wood Duck	43.01200927	-120.32268824	43.2133576	-121.00051776	41.77066823	-120.3068151	42.58076136	-120.10007745
Pine Grosbeak	50.24385174	-110.46260628	50.38740002	-110.75806894	50.26519424	-110.5095691	50.29017971	-110.53649583
Northern Harrier	40.06201362	-114.19645576	40.26293005	-115.82574119	39.99234374	-114.33000537	41.07037046	-114.60967098
Savannah Sparrow	35.43467671	-118.94204671	35.79053422	-118.94534541	35.4156893	-118.87838042	35.59791218	-118.63357755
Long-billed Curlew	36.72790588	-120.65840327	36.9586748	-120.70678051	37.05819431	-121.2241345	36.84590486	-121.29283464
towhee sp.	34.41242251	-116.9307994	34.60888591	-117.29325223	34.39377451	-116.95672029	34.53888492	-117.04844705
Wilson's/Common Snipe	39.71225831	-115.55889636	40.76196863	-116.1527257	39.81297898	-115.52886251	39.80696772	-115.15327812
Scaled Quail	34.10069785	-103.52883775	32.58320662	-103.40439569	34.27177159	-103.60270496	34.42229983	-102.82117812
Bald Eagle	43.38996405	-111.75088967	43.84752865	-111.97594308	43.39145724	-111.72863589	43.42392514	-111.6369956
White-throated Swift	34.56686084	-118.68189435	35.05392921	-119.0604563	34.59679737	-118.71957491	34.69352677	-118.66505211
Mexican Jay	32.335346	-110.729522	32.335346	-110.729522	32.34567957	-110.70036777	32.53202513	-110.77373611
Surfbird	40.01537169	-120.82457654	37.73127591	-120.23431497	40.02515133	-120.82145003	40.15075655	-121.19938999
Chestnut-backed Chickadee	43.52529553	-122.67450661	42.30724917	-122.52936255	43.52803448	-122.68361059	42.97040665	-122.69822169
Western Gull	33.99844525	-118.49976897	34.76618709	-119.46252859	33.9953174	-118.4705517	34.07854637	-118.15679382
Horned Grebe	45.29026897	-122.34615368	44.72409901	-122.24651749	45.29901717	-122.37224975	45.70141661	-122.44795595
Marbled Murrelet	48.74910308	-123.27586797	48.55903485	-123.07044054	48.7434344	-123.23195495	48.5904962	-123.28789182
Western Bluebird	36.42154723	-117.8711643	35.45868432	-117.41733476	36.43729838	-117.9016659	36.56195984	-117.99146301
American Coot	37.20309146	-115.09579675	36.91033285	-117.90827371	37.23048669	-115.09579109	37.29247797	-115.53563003
Burrowing Owl	36.29253715	-119.01646576	35.79308434	-117.64163552	36.28515902	-118.9839821	36.59022758	-119.15231727
Willet	35.49880645	-120.1371621	36.06596917	-120.73244941	35.62347302	-120.05111163	35.44413162	-119.67906765
Common Loon	43.32904653	-121.54296256	42.02804239	-121.70549733	43.37158684	-121.6393638	43.77939104	-121.66233765
Pied-billed Grebe	38.13688622	-118.7059242	38.34352047	-119.55327376	38.09649538	-118.75311162	37.89519493	-118.47801695
American Pipit	36.27886673	-118.15754472	36.48738911	-118.9995704	36.32187089	-118.16206432	36.43987853	-118.1302846
Mew Gull	47.29916734	-122.8251931	46.82590972	-122.85596055	47.34084644	-122.81757128	47.3506081	-123.87269901
Snow Bunting	51.43948338	-110.46680605	50.22826245	-107.0138891	51.39255909	-110.45896473	51.27367224	-109.92793529
Yellow-bellied Sapsucker	38.30655479	-118.77284964	37.69154466	-119.10241408	38.29363558	-118.82126198	37.86820498	-118.6069635
Verdin	32.2542969	-108.6271243	32.33479511	-110.27145521	32.31952176	-108.59189876	32.27903106	-108.46748198
Greater Scaup	47.42016291	-122.81520483	45.27303845	-122.67085848	47.45391624	-122.80982889	47.32519051	-123.50352603
Gray-crowned Rosy-Finch	42.76744687	-106.83865502	42.57325524	-106.92725438	42.78852684	-106.41283137	42.78244484	-105.31948341
Long-tailed Duck	48.68831757	-123.26496801	48.62969383	-123.27230399	48.68318696	-123.22652284	48.51485841	-123.29006012
Greater Yellowlegs	37.55902152	-119.49849257	38.19806371	-118.8590843	37.58490839	-119.46982148	37.71079101	-119.51387998
Red Crossbill	46.14060788	-113.4406838	46.22149494	-112.95164958	46.05163833	-113.53678664	45.80109947	-112.87586494
Greater White-fronted Goose	38.62979893	-121.44207697	38.60027226	-121.37532266	38.9311431	-121.3255584	39.1145944	-121.22337564
Ruby-crowned Kinglet	38.17075719	-118.53998756	37.54559749	-118.72943161	38.12074632	-118.5805935	38.07262082	-118.49344931
Black-bellied Plover	35.00131167	-118.95839416	35.18447222	-119.03957862	35.01615591	-118.93659299	35.15695082	-118.85760957
Brandt's Cormorant	36.44246903	-120.36196918	37.60500113	-121.33814239	36.68638259	-120.42232113	36.63479986	-120.26081167
Lesser Goldfinch	36.768095	-120.08935654	37.15464495	-120.15264984	36.96601186	-119.96725191	37.18496976	-120.95715565
Harlequin Duck	48.49410306	-123.38492194	48.45800494	-123.23416409	48.49364375	-123.36678902	48.38351029	-123.49111065
Mallard	42.98015125	-112.82944225	43.32898906	-114.93066	42.97787787	-112.83586414	43.14004572	-113.13554268
Black Scoter	47.74681605	-122.63764226	48.49857008	-122.88836862	47.75047345	-122.64267221	47.43440146	-122.20848579
Oak/Juniper Titmouse (Plain Titmouse)	36.123013	-119.79873785	36.20802338	-119.90774269	36.40589936	-119.68325761	36.27798273	-119.28180902
Black Phoebe	34.72722467	-118.14737826	34.79221747	-118.3888944	34.75361596	-118.17356456	35.19601741	-118.29822845
Great Blue Heron (Blue form)	41.20545034	-118.19809587	40.97327795	-118.26656734	41.28927897	-118.14031724	41.47888078	-118.5230707
American Tree Sparrow	41.82111027	-105.34686979	41.12868664	-105.32796919	41.89130064	-105.26610958	41.78464843	-105.04096034
Acorn Woodpecker	35.97060558	-118.93274404	36.39554726	-119.39643469	36.00063355	-118.90256122	36.07400611	-118.62936535
Gila Woodpecker	32.335346	-110.729522	32.335346	-110.729522	32.34567957	-110.70036777	32.53202513	-110.77373611
Western Sandpiper	35.53645837	-119.90013172	35.77483469	-120.32804874	35.63270926	-119.85729292	35.11314771	-119.56244654
Spotted Dove	34.02390092	-117.65537557	33.99008584	-117.72986589	34.04388285	-117.64741753	33.89509401	-117.24523257
Cassin's Finch	38.74951325	-108.36276443	38.57220493	-107.45630077	38.70103211	-108.28106183	38.66247291	-108.26341562
American Wigeon	40.53991036	-114.51934795	42.47916892	-118.34758442	40.32451198	-114.78165774	41.13855578	-114.76830626
Curve-billed Thrasher	32.14703122	-108.42265513	31.99231054	-108.31329588	32.22108842	-108.40137925	32.23111962	-108.43533299
American Avocet	36.30897903	-120.88512857	36.7039796	-121.27581836	36.4160062	-120.93195248	36.53434259	-121.2768687
Sharp-shinned Hawk	41.76467928	-116.65395149	39.06178354	-118.39897012	41.61826934	-116.51595336	41.15049005	-116.57511706
Black Oystercatcher	43.65872337	-122.51719747	41.05633963	-122.07637861	43.66436102	-122.52626746	43.0074015	-122.67487786
Common Yellowthroat	34.37951254	-118.73811993	34.14350576	-118.47943096	34.38123541	-118.74751122	34.40126938	-118.7178466
Forster's Tern	33.73752675	-118.09382259	33.86265474	-118.28750346	33.73967156	-118.09339931	33.49495392	-117.93364863
Nuttall's Woodpecker	35.99511183	-119.61035756	35.93476681	-119.83390587	36.23571079	-119.47971157	35.91521208	-119.52478023
American Dipper	40.73373221	-107.60291523	41.48875025	-108.59938501	40.74669829	-107.64794546	41.76846758	-107.63879191
Lesser Scaup	37.25095628	-118.50157358	38.05840472	-118.9344259	37.31363223	-118.47550884	37.37357606	-118.5607679
Rough-legged Hawk	42.87095038	-112.08842578	42.91600944	-112.52790957	42.8755188	-112.06072198	42.66074636	-111.80228187
Red-throated Loon	42.58873103	-121.51221436	41.36600218	-121.19418775	42.55754286	-121.51621611	42.64107147	-121.41175976
Anna's Hummingbird	34.3131232	-118.44472727	34.61294375	-118.78428867	34.31786465	-118.44648453	34.87485811	-117.91891383
Townsend's Solitaire	40.00936336	-108.05976452	40.72531835	-107.96713113	40.03989306	-108.10287349	39.77144478	-108.11146542
Red-necked Grebe	47.95922606	-123.05804248	47.38143253	-122.80815111	47.96719254	-123.06040075	47.637162	-122.98733209
Herring Gull	40.12441515	-121.4056385	38.50954263	-120.92432216	40.1340167	-121.39585138	40.19342686	-121.41022691
Evening Grosbeak	43.53816908	-109.87090173	46.67617799	-110.45079191	43.79828195	-109.91126237	43.94735911	-110.32036907
Dark-eyed Junco (Gray-headed)	36.5677489	-105.42757424	36.89248589	-105.72353856	36.56905671	-105.42056484	36.43806043	-105.43108752
Barrow's Goldeneye	48.85961303	-122.26219585	49.06989009	-122.60144235	48.8523357	-122.27197978	48.99297999	-122.33085893
Caspian Tern	32.79531128	-117.25520407	33.36927822	-117.79335697	32.7974108	-117.26661681	32.28789693	-117.1886718
Turkey Vulture	34.8748145	-119.30745422	35.49145012	-120.18752807	34.91130464	-119.29417236	34.96836555	-119.08313331
Common Murre	45.5496469	-122.79549983	40.92995622	-122.11274486	45.50838791	-122.85770862	45.54543353	-123.10982471
Chipping Sparrow	31.92024501	-108.14624766	32.24880411	-108.2094266	31.9757715	-108.13713935	32.09486596	-108.40776942
Varied Thrush	45.31066813	-122.67545668	43.08503195	-122.23583408	45.31989035	-122.72449123	45.41003343	-123.43827741
Pygmy Nuthatch	41.4725599	-113.5438002	39.87292817	-112.1781651	41.55894437	-113.56107408	41.72592673	-113.30190721
Spotted Sandpiper	35.73246534	-119.39670841	35.6357079	-119.06531078	35.83732006	-119.31795311	35.76963331	-119.51395427
Brown Creeper	42.93303982	-114.49390422	41.8677978	-113.91025642	42.91790004	-114.52900729	43.02156158	-115.58853903
Golden-crowned Sparrow	38.50165048	-121.49407771	39.06617853	-121.74753613	38.80430398	-121.31725614	38.73822755	-121.17231858
Pigeon Guillemot	48.14215304	-123.23740521	46.59986752	-122.94419932	48.15109722	-123.2584838	47.96948969	-123.41595897
Cassin's Kingbird	33.52567658	-117.60324107	33.39461415	-117.48143088	33.52768875	-117.60154419	33.31569232	-117.47214839
Brown-headed Cowbird	35.19526762	-113.9275501	35.3180223	-117.11965315	35.2117141	-113.91569036	35.50680669	-113.91463587
Downy Woodpecker	43.98888996	-112.37999511	44.86186547	-111.7021857	43.99232004	-112.35626697	43.99429064	-112.42945426
Canada Goose	42.08077459	-114.81182611	40.53265415	-109.82029745	42.10285011	-114.79621075	42.17120798	-115.34139222
Red-breasted Merganser	44.37884921	-120.99026906	43.08415283	-120.11201324	44.41312182	-120.99431241	44.67965986	-121.00008498
Clark's Nutcracker	41.5052051	-110.67241077	42.48818197	-109.25165688	41.50928636	-110.69103212	41.4491297	-110.55605944
Common Raven	37.93266011	-111.05599134	38.63629028	-113.54705923	37.9453952	-111.05884249	38.06119606	-111.23834879
Horned Lark	39.72940276	-109.73907032	39.72237696	-110.38571656	39.71537672	-109.72046796	40.46914896	-109.10414766
Cinnamon Teal	34.99276692	-117.84167727	35.39143725	-117.97261308	35.00199265	-117.892297	34.76044805	-117.95743263
Snowy Egret	34.77961255	-119.16976658	35.58751059	-120.03294304	34.85265109	-119.14809034	34.83003818	-119.02760471
Short-billed Dowitcher	34.89610526	-119.30604471	35.12111992	-119.53308853	34.92379286	-119.29676353	34.98866311	-119.06341359
Ruddy Turnstone	33.24095916	-117.71947692	33.86006121	-118.37047868	33.23224894	-117.72134071	33.1960371	-117.69802439
Black-billed Magpie	44.51172523	-109.17127792	45.30709542	-109.58318719	44.55370554	-109.08701663	44.32623277	-108.54631267
Northern Cardinal	32.3664875	-104.84412549	32.22715192	-105.79800774	32.51382993	-104.98497287	33.62920172	-103.74376085
European Starling	45.23869266	-119.87126999	42.18597816	-116.73349339	45.2715408	-119.88737599	45.50199704	-118.9569882
Steller's Jay	39.71654203	-111.42575442	39.46129406	-111.76739135	39.7158903	-111.42870782	40.67390636	-111.20727248
Loggerhead Shrike	35.02903368	-116.67975398	34.96017323	-116.7279559	34.98133664	-116.69595023	34.83010308	-116.98334985
Pine Siskin	43.30251931	-115.38465574	43.68653772	-115.12884825	43.28506343	-115.40873846	43.63351385	-115.79544453
California Thrasher	34.53292472	-118.80565341	34.55207358	-118.86473666	34.56123668	-118.82721709	34.50105048	-118.80369639
Glaucous-winged Gull	47.68074829	-122.85093977	47.29795751	-122.96122483	47.6853962	-122.85312308	47.29975234	-122.59261366
Black-necked Stilt	34.35541692	-118.76202257	35.53293405	-119.96743751	34.35296584	-118.76646784	34.34315687	-118.76733017
Cooper's Hawk	38.10757508	-117.57066228	38.12482388	-118.62355153	38.18170064	-117.59430786	37.50155805	-118.22463562
Common Redpoll	51.21525878	-108.89472092	51.05289465	-109.16483333	51.191788	-108.90109614	51.54392766	-109.67411606
Snowy Plover	34.87268623	-119.55050685	34.59017504	-119.24319147	34.86841796	-119.55023279	35.0012023	-119.33001245
Golden-crowned Kinglet	46.52920066	-121.36723299	45.97690266	-121.72199142	46.60847739	-121.39355969	46.27271439	-121.40480322
Song Sparrow	42.91632409	-117.53406445	41.248298	-117.35067083	42.98736478	-117.38074106	43.70008433	-117.4203061
Tricolored Blackbird	37.12861387	-120.41594762	34.53278118	-118.70243252	37.16431616	-120.39093111	37.3998557	-120.65932873
Ruddy Duck	36.87870012	-118.43491452	37.32752579	-120.35577594	36.87908777	-118.4627282	37.22149418	-118.61601686
Hermit Thrush	36.07289244	-119.28816096	35.53244028	-119.3774347	36.14765822	-119.21269597	36.30164601	-119.27083056
Ring-necked Pheasant	44.38567042	-114.26313181	43.39809856	-114.87904976	44.69357789	-114.25739662	44.7914881	-114.54553553
Golden Eagle	42.08145232	-109.60859148	41.30127469	-110.19581583	42.03329582	-109.62399795	41.92558712	-109.82763954
Double-crested Cormorant	38.32454364	-119.98862786	38.84867154	-121.30953747	38.34937429	-119.95113691	38.73413002	-120.0724294
Great Horned Owl	40.41449289	-113.31449271	40.96191399	-114.8879582	40.24637889	-113.40061722	40.28220676	-112.84340581
Killdeer	38.91473339	-119.78045481	38.92319409	-119.84520282	38.88963265	-119.70461902	38.59376174	-119.51818728
Rufous-crowned Sparrow	33.98230456	-113.47298689	33.494738	-113.62804645	34.01694142	-113.46362986	33.89827222	-112.7420689
Wrentit	34.67506409	-118.97342231	35.04551696	-119.39595819	34.73723239	-118.97553092	34.64601766	-118.90811474
Red-winged Blackbird	38.54435784	-112.44509469	36.32047444	-110.19379265	38.57052053	-112.36058919	38.77645925	-112.08255088
Gray Partridge	51.25815297	-111.39321875	51.27801041	-111.12157061	51.24392439	-111.38937928	51.22268675	-111.38038214
Bohemian Waxwing	50.27518782	-111.83339139	50.99634056	-112.07504805	50.24998257	-111.83694614	50.22552427	-111.88221905
Black-capped Chickadee	46.68173668	-112.89085251	47.48451746	-113.24981491	46.86263626	-112.89087074	46.55066581	-113.37232715
Green-tailed Towhee	31.48824883	-106.43536633	31.57584973	-107.2115756	31.65235819	-106.39814461	31.7148396	-107.174784
American Robin	43.498357	-120.72680747	41.22178774	-118.38000517	43.56160731	-120.72374273	44.27036562	-120.56235819
California Quail	39.18199796	-119.40716476	39.71063946	-119.52080723	39.1665638	-119.4219595	38.67115115	-118.79694768
Fox Sparrow	42.19096985	-121.56203482	40.95879337	-121.51040927	42.18669209	-121.55816068	42.3040987	-121.57495958
Say's Phoebe	34.26908184	-116.68130892	34.26641412	-116.94134483	34.23844838	-116.7314024	34.04568488	-116.71602318
Hooded Merganser	46.59513739	-121.08393175	46.99016423	-121.73882002	46.68337737	-121.0892471	46.47654238	-120.86938769
Pacific/Winter Wren	46.98458474	-122.97103887	46.3906336	-122.71488402	46.99992813	-122.99009054	47.1467198	-123.48092175
Ridgway's/Mangrove/Clapper Rail	35.15691001	-119.61995354	34.97454824	-119.39705262	35.02052359	-119.71990173	35.12514883	-119.05756285
Sandhill Crane	33.40941976	-104.46657484	33.27947247	-104.02292593	33.53184418	-104.51818489	33.94838355	-104.1566321
House Wren	34.55065534	-117.47444757	33.96457099	-117.43754944	34.52057744	-117.45771741	34.5414884	-117.2500712
Marsh Wren	38.06161964	-118.11379711	36.91368547	-117.31778571	38.0527354	-118.15852139	37.9464763	-118.5512409
Mountain Plover	34.10880421	-118.21763333	34.26578033	-118.27470384	34.11743683	-118.21064276	34.47839566	-117.36674082
Whimbrel	35.12224947	-119.53539719	35.29577607	-120.02652579	35.0037934	-119.61560257	35.14244038	-119.02679827
Lark Sparrow	35.23098114	-118.69417517	35.45705231	-118.6366003	35.24013504	-118.62555946	35.56747494	-118.75949912
Green Heron	35.12783345	-118.57998787	35.47684097	-118.53940284	35.16142442	-118.53846619	35.54771351	-118.82525042
Bufflehead	43.31229331	-118.78554893	43.15303239	-119.25444926	43.38716838	-118.7705981	42.73246188	-117.86981893
Northern Mockingbird	34.61211807	-116.70313948	34.62044927	-116.54956612	34.60443982	-116.71891586	34.31470804	-117.0790204
jay sp.	36.87284384	-117.93505751	37.31617024	-118.68258888	36.86368184	-117.98562728	37.23299536	-117.89103161
Common Goldeneye	45.71739453	-114.57600544	47.06106906	-114.52406707	45.81168544	-114.75887868	46.1985271	-114.60786348
Hutton's Vireo	36.72621824	-120.66466503	36.91829585	-121.1110777	37.05515816	-121.23463554	36.84380166	-121.29319405
Surf Scoter	35.87563129	-118.34264968	39.53720675	-120.0216029	35.90849511	-118.33861791	36.03475853	-117.94871515
Semipalmated Plover	34.23923585	-118.6325615	34.43545863	-118.81622324	34.23011979	-118.62384381	34.41904983	-118.43853015
Bewick's Wren	39.30637085	-118.67721096	38.75102337	-119.24406906	39.29392647	-118.67910989	39.31218829	-118.24967567
Belted Kingfisher	40.4570092	-114.5381379	40.4936814	-114.43452647	40.26139617	-114.8413066	41.11047839	-114.82089035
House Sparrow	43.19525557	-111.17052444	44.40263912	-110.06532993	43.18632029	-111.1365901	43.97855002	-111.024133
Bushtit	37.73949578	-119.30351413	37.4873385	-119.62040579	37.77175738	-119.27572949	37.61493507	-119.0518111
Vesper Sparrow	33.08865136	-107.34974314	33.31120217	-108.90603233	33.1785412	-107.37875599	33.14210806	-107.44424471
Band-tailed Pigeon	37.93333133	-120.2906201	36.62755356	-119.69806715	37.97572681	-120.26878895	38.14687059	-120.38583235
Rock Wren	31.92440672	-107.23174076	33.01759951	-110.98716917	32.00511445	-107.23565009	32.21448602	-107.45866735
Yellow-rumped Warbler (Myrtle)	38.0990463	-115.29441768	37.22140645	-120.14454383	38.1097983	-115.29342484	37.92588507	-114.8606417
Greater Roadrunner	33.46685136	-114.20445813	33.24990995	-112.68887234	33.53165802	-114.17390944	33.89035243	-114.22824951
Cactus Wren	32.495638	-110.24176624	32.26591558	-109.70924194	32.49562615	-110.22139857	32.37046396	-109.39393398
Dark-eyed Junco (White-winged)	42.89933492	-103.73837178	43.05246646	-103.75592228	43.20046779	-103.47131164	42.2504171	-103.88235221
Ring-billed Gull	36.40504198	-118.64142797	37.13588312	-118.715458	36.41532511	-118.63510183	36.85544969	-118.9490937
Dark-eyed Junco (Oregon)	40.50902854	-114.49680498	39.72620039	-114.73205038	40.31194816	-114.75798504	41.18532326	-114.77016789
Red-breasted Nuthatch	45.54685275	-115.01135226	44.69053592	-113.38177205	45.64469505	-115.17849634	45.57701938	-115.50137971
White-tailed Kite	36.68057271	-120.31978783	36.63251336	-120.28846798	36.97655069	-120.38595779	36.93073082	-121.07667548
Hairy Woodpecker	43.37393941	-110.36559649	43.25829906	-109.25741582	43.34707988	-110.44390213	43.53782224	-110.79625496
Northern Pintail	38.69557789	-115.03846845	38.32920125	-117.13356437	38.72701415	-115.01576191	38.997868	-114.25881946
Ladder-backed Woodpecker	31.85119108	-105.02469146	32.00976695	-107.03998536	32.10286415	-105.03222561	32.38397859	-105.21766102
Yellow-rumped Warbler (Audubon's)	34.84239632	-118.5732326	34.412619	-118.38173947	34.89029881	-118.59964048	35.17121039	-118.82474117
American Kestrel	37.89916514	-118.37057927	38.26934642	-117.9134092	37.87194644	-118.43270832	37.89983458	-118.55909417
Red-tailed Hawk	37.30003688	-117.42709684	37.80838864	-118.15389709	37.36365144	-117.44319585	37.46222166	-117.16042662
American White Pelican	36.57212562	-121.45106244	36.66106705	-121.4471933	36.35917181	-121.20507794	37.14511925	-121.51992161
California Gull	37.3892519	-121.06284959	36.83377848	-120.418307	38.74822223	-121.62759228	37.96422839	-120.41259293
Mountain Bluebird	35.60057761	-109.88345076	36.02172065	-108.92971583	35.87876921	-109.78558634	36.2034442	-109.43534072
White-winged Scoter	43.95550424	-121.78866675	43.81479952	-122.23630551	43.97079366	-121.86305266	44.23499082	-121.61358863
Cedar Waxwing	38.53052547	-118.92730489	38.22124353	-117.59073763	38.51107632	-118.9811585	37.94509473	-119.03412948
Pileated Woodpecker	48.45407046	-121.38704151	47.45368048	-122.18778498	48.45114291	-121.39911739	47.67058463	-120.84427713
Brown Pelican	34.65375044	-119.48086038	34.83278052	-119.49098769	34.72111002	-119.42369909	34.82412964	-119.38707235
Sanderling	36.5112838	-120.01685898	36.65131496	-120.41395707	36.70849178	-119.91489676	36.99069895	-119.95020813
