# Supplementary material for: Comparing ecological relevance of climate velocity indices
Source: Sci Rep. 2026 Feb 13;16:8797. doi: 10.1038/s41598-025-32377-0 (PMC12982492; doi:10.1038/s41598-025-32377-0)
Supplement: Supplementary file 1 — Supplementary Information 1. [file 41598_2025_32377_MOESM1_ESM.zip › MATCH_SUPP_MAT/DATA_BIRDS/EAST_70_90.csv]

	NAC EAST 1970-1980 --> 1980-1990
	Species name	Species start latitude (°)	Species start longitude (°)	Species end latitude (°)	Species end longitude (°)	Gradient end latitude (°)	Gradient end longitude (°)	MATCH end latitude (°)	MATCH end longitude (°)
	American Bittern	33.17823456	-79.43801753	32.36807067	-80.21597992	33.15390141	-79.41665004	33.10653938	-79.51962635
	American Woodcock	36.14181419	-79.99940428	36.60939115	-78.92283751	36.05796335	-79.99721237	35.8650073	-79.58195241
	Red-tailed Hawk	40.13511424	-83.9320552	40.08962882	-83.24340643	40.23023802	-83.92511996	40.96214057	-84.29338466
	Red-necked Grebe	43.92621571	-68.00692538	43.68631989	-68.69175527	43.93328306	-68.0056415	43.9182883	-67.99207023
	Rufous-crowned Sparrow	33.19689003	-98.36880159	33.70138379	-98.51109856	33.39601181	-98.39437502	33.86221319	-97.62739085
	Ring-necked Duck	32.43194026	-83.36508901	34.09006198	-83.53401601	32.31416593	-83.34497282	32.05110813	-83.28900878
	American Wigeon	36.46761714	-80.19598819	35.44915107	-83.51861248	36.43421572	-80.18878731	36.39858017	-79.46410806
	Great Egret	28.20739832	-84.52886847	28.55527579	-85.66346178	28.20713031	-84.52890585	28.20932038	-84.5351385
	House Finch	40.68632689	-74.49973783	40.83532593	-76.02092741	40.68123339	-74.48984034	40.66776655	-74.47607939
	Ring-billed Gull	39.23213131	-80.98655958	39.51418067	-80.26505143	39.19254736	-80.95321587	39.2182248	-81.5621569
	Yellow-bellied Sapsucker	34.44859227	-86.2282741	35.40899118	-84.97271054	34.41829052	-86.23741943	34.47885575	-87.55857539
	Short-billed Dowitcher	26.65984654	-82.60080625	26.34408636	-81.9492625	26.66416553	-82.59953746	26.54032589	-82.40624292
	Orange-crowned Warbler	28.75774924	-93.81606307	29.53301056	-93.49026854	28.75767937	-93.81605949	28.75803901	-93.81557003
	American Kestrel	38.06061647	-82.31262366	37.97387188	-84.01526494	37.98331554	-82.29800474	37.82253281	-82.6730051
	Merlin	34.17208987	-78.36336516	37.09592531	-77.53828164	34.02422242	-78.27071167	33.75354034	-78.61317491
	Gray Partridge	45.03931111	-86.84151848	45.35907818	-87.59039525	45.2831649	-87.00437247	45.38015555	-87.35188427
	Brown-headed Nuthatch	34.85976778	-81.56423204	34.30603044	-81.98680552	34.74229997	-81.53629276	34.48316702	-81.37026441
	Greater White-fronted Goose	30.67764459	-95.46103307	28.92038157	-95.84365944	30.69067246	-95.46096764	30.75441252	-95.62838173
	Pine Grosbeak	45.94769014	-76.59603668	46.50708843	-78.58333193	46.14442501	-76.50363676	46.26523843	-76.1865613
	Reddish Egret	26.21780472	-86.05422561	26.29628346	-85.56486222	26.21780427	-86.05422562	26.21780519	-86.05422179
	Western Meadowlark	35.90210573	-96.71947226	34.24462009	-97.78058814	36.18615999	-96.72160639	36.36761711	-96.55862524
	Canvasback	40.26400442	-77.93163881	40.35883288	-77.75268349	40.21241391	-77.91885831	39.91363672	-78.53546986
	Black-necked Stilt	27.10681136	-94.6976611	27.56381852	-94.79572883	27.1068109	-94.69766169	27.10676665	-94.69764879
	Brown-headed Cowbird	36.64194692	-83.74825314	37.58558116	-82.92337799	36.6067152	-83.75285602	36.76545031	-83.92389927
	Common Redpoll	45.31914647	-84.22726205	45.69199816	-81.91082181	45.48876127	-84.27593819	45.44510114	-85.1699726
	White-winged Crossbill	45.64780333	-73.75386395	46.04781848	-73.02194432	45.77353202	-73.78111117	45.99518837	-73.05641715
	Song Sparrow	39.48581297	-80.13144916	39.40723167	-79.73449287	39.4916916	-80.20436464	39.33387492	-80.54362428
	Double-crested Cormorant	28.24487004	-85.37214791	30.52380908	-88.24665553	28.24484476	-85.37215559	28.24498967	-85.37262886
	Altamira Oriole	26.18354428	-98.28526764	26.18178521	-98.28046916	26.19108397	-98.28890383	26.17084448	-98.61340313
	Grasshopper Sparrow	28.20775757	-90.6940521	28.56427017	-94.95433307	28.2082289	-90.69413215	28.20786099	-90.69241513
	American White Pelican	27.57483743	-90.73966537	27.79137743	-90.30736287	27.57453405	-90.73962567	27.5747562	-90.74060804
	Chipping Sparrow	32.59903617	-86.2367878	32.77439806	-86.37754023	32.5398279	-86.24052509	32.51892804	-86.56606393
	Baltimore Oriole	34.43374495	-79.09730679	34.9814989	-79.701603	34.2575684	-79.10527802	34.19121611	-79.03365127
	Sharp-shinned Hawk	37.7184472	-78.99322945	38.80226689	-78.28845512	37.68430602	-78.96256593	37.31237324	-79.27491986
	Ovenbird	26.4240651	-80.69654349	26.18249829	-81.12488144	26.35352123	-80.67454466	26.26554691	-80.6671153
	Whimbrel	27.83121094	-80.94538759	27.64408466	-81.61985502	27.71818618	-80.91863814	27.67255134	-81.01417351
	Bronzed Cowbird	26.92419671	-97.88651824	26.42990172	-98.15929042	26.93421367	-97.88835431	26.45157627	-98.4756574
	Mallard	40.8401954	-87.46422067	41.44893879	-85.12206205	41.05474793	-87.56593639	41.50830276	-88.31356875
	Long-eared Owl	41.76344097	-81.6166681	41.86993895	-83.56538264	42.07944988	-81.73638123	42.12616642	-82.27194342
	American Pipit	33.2947508	-86.16062508	32.86054761	-87.6736756	33.18903964	-86.18790696	33.05267034	-85.02110196
	Gray Catbird	30.63067103	-79.88481529	31.54349199	-79.51464071	30.6312003	-79.8855787	30.62746485	-79.88580449
	Blue Jay	41.63562991	-80.18523566	41.45827007	-80.80779558	41.80288718	-79.63747548	42.26281708	-79.12790645
	Horned Grebe	38.18326008	-76.76578726	39.07866349	-76.27687511	38.04920852	-76.68797147	37.62122033	-77.04818977
	Marbled Godwit	30.0494174	-82.16067109	29.80623053	-83.54702105	29.92396559	-82.12002115	29.6583913	-82.27468325
	Long-billed Thrasher	27.41215506	-97.93210355	27.52653894	-97.97366969	27.41170806	-97.93260127	26.97248369	-98.8094818
	Black-legged Kittiwake	43.2031973	-68.7721593	42.70395073	-69.20745896	43.20226678	-68.77104388	43.20234661	-68.77861124
	Magnificent Frigatebird	25.56766154	-81.44689224	25.25886281	-81.2706303	25.54263548	-81.4412237	25.61659628	-81.21420799
	Painted Bunting	26.34496532	-80.41380162	26.62957523	-80.35282185	26.32057297	-80.41031753	26.31881379	-80.39183609
	White-tailed Kite	27.33153383	-97.21099835	27.41441049	-97.1681804	27.33249662	-97.21223904	27.34045947	-97.1692045
	Nelson's/Saltmarsh Sparrow (Sharp-tailed Sparrow)	35.62557969	-77.66049007	35.84136383	-78.7723882	35.46528791	-77.60367161	35.26470574	-78.14537789
	Black-bellied Plover	31.84986154	-79.83062709	31.39853243	-80.82296421	31.84836732	-79.82942147	31.84746163	-79.83512261
	Glaucous Gull	45.63146781	-70.09213424	46.90457761	-65.25325201	45.81705578	-70.09853769	46.32516838	-71.45966447
	King Rail	29.99560294	-82.24256011	29.98609305	-83.28146974	29.87801564	-82.20802191	29.5192519	-82.38489129
	Mute Swan	41.01641161	-73.03305342	41.33383387	-73.93592886	41.01409972	-73.03496202	40.99416233	-73.19892793
	Brown Pelican	26.88142999	-81.48136298	27.65032427	-81.43684357	26.8156401	-81.46046116	26.58493726	-81.13414609
	Cactus Wren	27.70259531	-98.24346793	28.10975869	-98.27601234	27.70713177	-98.24491501	27.63674023	-98.21535834
	Ruddy Duck	37.55148078	-80.19682479	36.0740569	-84.41284718	37.54807119	-80.16878343	37.90109413	-79.90532318
	Dunlin	36.58261654	-76.6345335	36.8630087	-76.97351559	36.42023037	-76.50994889	36.08367569	-76.57525877
	Evening Grosbeak	43.61887232	-76.95124744	44.34162905	-75.28942626	43.69972967	-76.96933751	44.108261	-77.02928045
	Belted Kingfisher	36.24837519	-82.111624	36.78627972	-82.1878243	36.23453887	-82.18741179	36.12975125	-82.27171041
	Vermilion Flycatcher	27.64885805	-97.59239963	28.13712475	-97.11270725	27.63934842	-97.5907571	27.360969	-98.02998049
	Black Scoter	39.62451868	-73.70055926	39.72518647	-73.2711052	39.63431468	-73.70181197	39.61549982	-73.69952939
	Great Kiskadee	26.21718326	-98.28121526	26.27557477	-98.23697279	26.22293098	-98.28347141	26.21809558	-98.55212599
	Turkey Vulture	33.73789101	-82.93553687	33.20432352	-82.17358461	33.60550736	-82.91461837	33.37470342	-82.9594386
	Common Gallinule	27.73850217	-81.82421094	28.36951974	-82.47831673	27.64957118	-81.79576802	27.59188709	-81.7082201
	Great Cormorant	42.27500084	-70.40074473	42.17324156	-70.43189233	42.27836423	-70.38878915	42.2410789	-70.42521507
	Ridgway's/Mangrove/Clapper Rail	32.37464277	-80.4804499	32.18785186	-81.23198371	32.37170381	-80.49136113	32.38076192	-80.33095812
	Redhead	34.60075642	-87.62043504	36.9839996	-84.62387902	34.58496364	-87.61951507	34.48707322	-88.01613464
	Lesser Scaup	30.77466389	-83.84456407	32.03438269	-84.54494458	30.68030541	-83.81332921	30.76385249	-83.151257
	Lark Bunting	28.06922914	-98.42478052	29.47104086	-98.5408408	28.06147783	-98.42552951	28.07239474	-98.09077526
	Cooper's Hawk	39.80276719	-82.68291968	39.92258404	-82.14119625	39.87581674	-82.70543695	39.97123118	-82.73138788
	Northern Cardinal	39.51901152	-83.50208266	39.80699934	-83.39048637	39.53574633	-83.50238173	39.60665665	-84.06290636
	Harris's Hawk	26.53534238	-98.1413466	26.50124938	-98.14190303	26.53895664	-98.14048488	26.36593626	-98.37836606
	Tundra Swan	38.11390972	-76.18629856	38.91232544	-76.70266229	37.90073067	-76.13801781	37.56174969	-75.89575656
	Northern Flicker (Red-shafted)	35.8116622	-96.66934825	35.82027236	-97.69560351	36.10670963	-96.67783405	36.30322128	-96.36799203
	Bonaparte's Gull	40.88695021	-79.60563675	41.59447767	-80.08148773	40.93028744	-79.62017644	41.0419925	-79.84858766
	Cinnamon Teal	27.69804056	-97.67881745	27.75140766	-97.83937712	27.68689233	-97.67604815	27.38370836	-98.12111746
	Fox Sparrow	37.38666767	-84.02702596	37.14350579	-86.10012069	37.43107858	-84.02578179	37.45967583	-83.72843201
	Black-crowned Night-Heron	34.85572411	-82.76251911	33.73148772	-84.54857672	34.8271945	-82.74279724	34.55856829	-82.74689016
	Lesser Yellowlegs	28.91642958	-85.7294985	29.43471198	-85.54745975	28.91669613	-85.72949875	28.91901459	-85.74153733
	Downy Woodpecker	41.51960857	-81.41953117	41.36425339	-81.60033572	41.93556319	-81.56227771	42.04284297	-82.21940718
	Swamp Sparrow	37.13716834	-81.39016234	36.76959929	-82.62093264	37.15611882	-81.44013305	37.08415683	-81.48417321
	Common Raven	46.89728401	-76.96121211	46.8865206	-77.12532825	47.06439109	-76.97219705	47.27175603	-76.88592847
	Bufflehead	40.49379393	-75.08438186	40.36601734	-74.86171529	40.5031404	-75.08736949	40.5264426	-75.30619745
	Purple Gallinule	27.05516555	-81.11279666	27.46625334	-81.2899668	26.98783422	-81.07888422	26.52786061	-81.00834709
	Northern Parula	25.36613064	-80.99175524	25.37011561	-80.94260396	25.35117969	-80.9845442	25.46514004	-80.91082423
	Eared Grebe	28.02861042	-97.25437261	28.38654755	-97.32278505	28.01801933	-97.25207688	28.24495958	-97.13915894
	White Ibis	27.01950423	-82.37554236	27.69738026	-83.13949769	27.00862192	-82.37610651	26.39838821	-81.77021089
	Killdeer	33.13267089	-86.43660117	32.20141787	-87.21924914	33.02527285	-86.44332864	32.92287892	-85.54559534
	Cattle Egret	27.27491807	-82.66253717	27.33294292	-82.28567136	27.27148776	-82.66115689	27.13247974	-82.56538071
	Lark Sparrow	28.71430258	-97.7622736	28.0984655	-98.0151118	28.71492797	-97.76257795	29.10409115	-97.16688483
	Yellow-rumped Warbler (Myrtle)	34.94325837	-79.22722498	34.86068547	-79.63403691	34.81411712	-79.1870462	34.60170934	-78.66538081
	Broad-winged Hawk	25.86095215	-81.44456807	25.67008964	-80.95118506	25.81260651	-81.4350779	25.76414736	-81.14104599
	Tricolored Heron	27.63931829	-83.14306229	27.47126992	-83.00335551	27.64274556	-83.14215717	27.6429974	-83.0845944
	Savannah Sparrow (Ipswich)	38.99725236	-74.49681906	39.47986738	-73.77161362	39.09246191	-74.49350796	39.01217727	-74.49905048
	Northern Rough-winged Swallow	26.74818965	-82.07670035	26.82940529	-83.94147003	26.73061778	-82.07164487	26.35923323	-81.35056746
	Ruby-crowned Kinglet	33.09738871	-87.6263658	32.38289031	-89.0363401	33.06013045	-87.63452948	32.98919478	-87.87033883
	White-faced Ibis	29.17588604	-95.20595184	29.21260389	-94.99947559	29.17627518	-95.20606998	29.21631735	-95.14441798
	Red-cockaded Woodpecker	32.99448368	-83.8630722	31.8690572	-82.24052662	32.95157281	-83.8669545	32.69644726	-84.49944315
	Northern Goshawk	43.61157893	-77.25528679	45.25381572	-72.90237363	43.70454552	-77.25062363	43.84642214	-78.02374916
	Royal Tern	27.28222112	-82.39111118	27.4352681	-82.52114743	27.25024361	-82.3924432	26.63068983	-81.94832941
	Brewer's Blackbird	35.13007731	-95.21191513	33.86733834	-95.15060153	35.63398666	-95.15129947	35.90274258	-94.85114514
	Brown Thrasher	33.3982383	-88.29575983	32.75585808	-89.41276575	33.37254862	-88.28719015	32.9619915	-88.50588467
	Northern Pintail	33.4159527	-85.45691926	34.01420192	-85.26212283	33.38229511	-85.46007306	33.54479423	-85.07951791
	Palm Warbler	28.11626271	-80.68429214	27.96981367	-81.03972264	28.09684566	-80.69511889	28.11475106	-80.65268193
	Common Yellowthroat	27.843474	-83.20438957	27.8786828	-83.96686142	27.84561476	-83.20405416	27.83164474	-83.15899415
	Red-throated Loon	38.5729033	-74.42267483	38.84325277	-74.03378227	38.55586856	-74.41308402	38.55963734	-74.42218522
	American Avocet	28.30024402	-93.74250989	28.4938361	-95.06821841	28.3003512	-93.74251598	28.30022847	-93.74297122
	Common Tern	29.47783638	-88.4152409	29.14495805	-89.91733578	29.47285019	-88.41362817	29.46393238	-88.4510797
	Great Black-backed Gull	41.38099463	-72.23306335	41.73915163	-71.69781679	41.38053877	-72.23281499	41.39022141	-72.27930423
	Sandhill Crane	28.17013919	-93.21744498	28.31824022	-92.84257858	28.17000096	-93.21743872	28.1702275	-93.21760009
	Pine Warbler	32.12197501	-85.56300705	32.15779271	-84.68394532	32.05598881	-85.56285157	32.21633597	-86.19386545
	Pacific/Winter Wren	38.56660114	-80.6732628	38.13436959	-81.54180839	38.60825641	-80.80378957	38.32391793	-80.83231785
	Northern Mockingbird	36.46724473	-82.28989301	37.62559811	-80.56099037	36.47720051	-82.44209651	36.24458679	-82.41523985
	Red-breasted Merganser	38.87446319	-75.79306261	40.00379938	-74.24871621	38.78086052	-75.77636765	38.58854969	-75.80400687
	American Tree Sparrow	41.94474153	-83.65934133	42.08304995	-84.4893621	42.02855142	-84.00530077	42.46764709	-83.83250846
	Red-bellied Woodpecker	38.21498083	-85.54531505	38.66288285	-84.52086355	38.27412989	-85.50858794	38.49209887	-85.28393366
	Common Grackle	36.2124334	-87.32291652	37.15431882	-83.48935154	36.20394738	-87.31635342	36.36690951	-86.96081612
	Inca Dove	27.92233378	-97.82388727	28.19189376	-97.33880754	27.91311504	-97.82111766	27.68383406	-98.00657028
	Green Heron	26.59585329	-81.50878943	26.87301666	-81.7550275	26.52721741	-81.49155621	26.18741347	-81.20155465
	Eastern Bluebird	36.82240591	-86.53061944	37.46226889	-83.78447131	36.82711668	-86.53181178	36.804959	-86.49088987
	White-tipped Dove	26.20974936	-98.219539	26.20313091	-98.23999777	26.2153671	-98.22375516	26.16666511	-98.51930653
	Smooth-billed Ani	26.30109937	-80.35042991	26.2395615	-80.48535746	26.28731007	-80.35090243	26.28832194	-80.33672659
	Burrowing Owl	26.3935653	-80.719669	26.75187523	-81.71614677	26.32042232	-80.69606246	26.22627708	-80.6819072
	Black Vulture	32.12063886	-84.00081208	32.89276958	-84.99938572	31.85830558	-83.94148966	31.60013224	-83.43214825
	American Coot	31.9946529	-83.55170093	31.72116024	-87.35868091	31.71990489	-83.45757699	31.58452197	-82.96718761
	Pileated Woodpecker	37.79156952	-83.78541161	38.47241383	-83.14480554	37.82697296	-83.78636605	37.88557293	-84.23618236
	Marsh Wren	33.40892225	-83.68922987	33.40978314	-84.73087118	33.36047958	-83.68639009	33.23015762	-84.11850728
	Wild Turkey	37.09915838	-89.28361047	40.46522591	-84.08049446	37.15364028	-89.29761379	37.07062716	-88.32032556
	Ladder-backed Woodpecker	28.76510616	-98.00931142	28.7019629	-97.93035957	28.77101213	-98.00888207	28.94952734	-97.64098305
	Fish Crow	31.28123675	-80.53564297	31.87484544	-82.00280618	31.27762594	-80.52963	31.29478325	-80.52702135
	Blue-winged Teal	27.50005494	-85.51230693	27.60740685	-84.77357227	27.50007766	-85.5122985	27.49994278	-85.51213405
	Limpkin	27.08309616	-80.63225364	27.20194002	-80.88749223	27.02372753	-80.60691352	26.70156414	-80.89704456
	Carolina Chickadee	37.7575268	-82.93066861	37.85242559	-82.65402485	38.0106829	-82.40259904	37.11002927	-84.04177305
	American Crow	40.76217167	-79.48481565	40.77144085	-79.98940924	40.77156158	-79.48754139	40.88945983	-80.05531395
	Common Merganser	42.50983935	-81.33726043	42.82431407	-82.36348395	42.68589629	-81.32751002	42.97327536	-81.55834833
	Pied-billed Grebe	33.34956726	-84.85226941	32.5026753	-86.18522793	33.31328182	-84.83981768	33.32729518	-84.64715279
	Gadwall	35.79064475	-87.08669544	35.88547549	-88.024575	35.81741369	-87.114814	35.92405186	-87.17935071
	Common Ground-Dove	27.31089959	-85.45180118	27.35732134	-85.90035617	27.31090297	-85.4518004	27.31075295	-85.45169075
	Ring-necked Pheasant	42.64970445	-83.35040373	42.93374799	-85.24477006	42.87701995	-83.47657204	42.89140442	-84.11314786
	Black-headed Gull	46.00628492	-59.19516336	46.3573395	-57.80209569	46.00538813	-59.19357105	46.00293077	-59.19705122
	Little Blue Heron	27.31450363	-82.45626245	27.33840164	-82.46979489	27.28769103	-82.45689173	26.77165551	-82.09360398
	Prairie Warbler	25.9526686	-81.07285573	25.47438483	-81.02802354	25.86628032	-81.04800727	25.74483482	-80.90062367
	Least Grebe	26.64096079	-98.01587464	26.53449459	-98.06897257	26.64889616	-98.01530005	26.32395687	-98.30927959
	Le Conte's Sparrow	32.28465379	-94.60621903	31.69727503	-94.87707506	32.3360251	-94.63150463	32.47553098	-94.65079539
	Bewick's Wren	32.33811128	-97.02009113	31.63858856	-97.49642415	32.38959686	-97.04377571	32.19428661	-97.76710731
	Smith's Longspur	35.49736824	-96.55390559	36.48659879	-95.70028505	35.82013699	-96.56359771	36.18102168	-95.76530405
	Hooded Merganser	38.07371637	-80.20684695	37.98750315	-80.88093491	37.94924914	-80.20481039	38.07035137	-80.02035201
	American Black Duck	40.99410661	-75.68188037	41.13866091	-74.84734975	41.01884458	-75.67857622	40.97713941	-75.59716867
	Roseate Spoonbill	26.46196502	-84.64217823	27.30865754	-87.40666772	26.46199206	-84.64217431	26.4617984	-84.64197132
	Purple Sandpiper	41.8645587	-71.32245016	42.16945135	-70.79132505	41.86993201	-71.31957794	42.08240354	-70.83047761
	House Sparrow	42.11353736	-85.53017947	42.15660299	-85.3258468	42.38815498	-85.05971488	42.20168457	-84.9738215
	Western Sandpiper	28.76437847	-86.18781798	28.27715216	-85.68125558	28.76441059	-86.1878134	28.76441423	-86.18796103
	Northern Bobwhite	37.62684262	-85.47879966	37.05192115	-86.904694	37.68714159	-85.45615369	37.76299558	-86.08123031
	Bald Eagle	40.46720859	-88.56340935	40.01553482	-86.41384478	40.64004354	-88.62160489	41.46025939	-87.83345633
	Black Guillemot	45.58121696	-63.0435132	45.54997327	-63.1786311	45.59993045	-63.16250271	45.96584798	-63.11146392
	Herring Gull	41.4409777	-75.65304951	41.61480548	-74.89320675	41.48628956	-75.65465306	41.51972603	-75.7751454
	Piping Plover	29.98453996	-83.4417067	28.71051133	-87.60046231	29.82461547	-83.41145331	29.70791313	-83.25197181
	Red Knot	29.28820464	-81.69340762	29.20110722	-81.20981164	29.1818942	-81.64184768	29.14929698	-81.27383029
	Red-headed Woodpecker	39.6851199	-88.91721338	39.37487409	-89.28796587	39.83117031	-88.92692557	39.91056765	-88.8765387
	Budgerigar	27.75761956	-82.63373439	27.77583053	-82.6634826	27.73955522	-82.62619944	27.52688702	-82.05230327
	White-breasted Nuthatch	42.36323585	-81.38060904	42.21356751	-82.13706498	42.5624711	-81.39699293	42.80379277	-81.64114521
	Savannah Sparrow	33.71313625	-85.29299207	33.01689504	-87.7814098	33.68039468	-85.29373758	33.73282479	-85.56909204
	Wood Duck	34.96430878	-84.31814504	34.79181579	-84.86936683	34.95691551	-84.33400477	35.39054698	-84.76977583
	Sanderling	35.09172637	-78.023715	35.0439833	-78.486904	34.94138628	-77.99750124	34.74010068	-78.03585108
	Eurasian Tree Sparrow	39.12865731	-90.60861228	39.22034214	-90.50800959	39.26634071	-90.64647475	39.52098898	-90.64435409
	Harris's Sparrow	36.66497855	-97.27242662	36.66012801	-97.21022408	36.80911191	-97.25002305	36.85206967	-96.76748988
	Long-billed Dowitcher	28.62895065	-95.76211428	28.33450206	-96.25131597	28.63073195	-95.76198472	28.6355959	-95.68515989
	Long-tailed Duck	42.3614422	-76.40331437	41.73144009	-72.39952051	42.52363556	-76.71751448	41.79164777	-76.38777035
	Anhinga	27.71844518	-82.65120274	27.76979955	-82.74084218	27.70414063	-82.6442787	27.51039228	-82.12579924
	Yellow-crowned Night-Heron	26.82159971	-83.3923277	27.12518354	-84.52786589	26.82184872	-83.39227134	26.8027389	-83.36661374
	Fulvous Whistling-Duck	26.30391157	-83.0994473	27.06568762	-81.75371485	26.30250946	-83.09960328	26.30735654	-83.09476044
	Tufted Titmouse	39.90421224	-80.82947609	39.89224649	-80.26608796	39.97597627	-80.86515423	39.94809683	-81.22695823
	White-crowned Pigeon	25.02683477	-80.66934044	25.06508461	-80.76322295	25.03605945	-80.67152251	25.01973717	-80.65632586
	Seaside Sparrow	34.43467326	-82.76775495	32.69686535	-86.83816742	34.35724402	-82.80305733	33.88754157	-82.468183
	Red Crossbill	43.01078614	-76.09474994	44.83888836	-81.54131996	42.98740536	-75.97300587	42.35430646	-75.67017481
	American Robin	34.87808307	-86.70718514	35.13719792	-84.25735194	34.86098806	-86.70904986	34.71715028	-87.34698389
	Olive Sparrow	26.97250512	-97.96610954	26.59443053	-98.09550554	26.98222372	-97.96898366	26.50892646	-98.67753163
	Greater Scaup	41.49034813	-74.84840491	41.42399535	-75.31103812	41.50694766	-74.86052377	41.85646754	-75.11555902
	Gray Jay	46.86019794	-78.21481495	47.23341261	-81.30265227	47.01447578	-78.17615893	47.2038941	-78.35719857
	American Oystercatcher	33.82317543	-78.70531958	34.88245952	-77.90872055	33.85344417	-78.69944501	33.81685891	-78.73353241
	Purple Finch	40.35005363	-81.95476938	41.17000292	-81.36826359	40.47795817	-81.99586153	40.85579834	-81.94078928
	Northern Gannet	37.268889	-74.95715555	37.62359327	-74.6799867	37.26826096	-74.94997462	37.27145831	-74.94853849
	European Starling	38.23895368	-85.58829069	39.42761382	-83.04470931	38.2977648	-85.55688237	38.46831149	-85.34165847
	White-throated Sparrow	38.39465682	-79.30602406	38.76408039	-78.78200876	38.35656298	-79.26208843	38.01946491	-79.97974011
	American Goldfinch	40.51015618	-82.39312946	40.8689531	-83.45618046	40.69509073	-82.40466949	41.22044639	-83.13158871
	Barred Owl	36.47683154	-87.0333232	37.90072507	-87.0310634	36.4569021	-87.0211821	36.42724292	-86.75873818
	Snowy Plover	28.00603366	-89.33172867	28.31481361	-88.57667124	28.00633408	-89.33184361	28.00593195	-89.33193949
	African Collared-Dove	28.3268084	-82.91703341	29.63363541	-81.2325113	28.33596417	-82.91197841	28.23997518	-82.45549386
	Green Jay	26.23824189	-98.2669928	26.55251463	-98.21693858	26.24292897	-98.26881557	26.23749466	-98.50933666
	Gull-billed Tern	26.97593923	-88.23492984	27.95256192	-90.56552218	26.97594265	-88.2349302	26.9759557	-88.2348847
	Field Sparrow	37.47523369	-82.63629116	37.62907958	-82.41747074	37.74605069	-82.39035058	37.12353658	-83.53176888
	Hairy Woodpecker	42.77899254	-80.92581249	42.9369444	-81.91669687	42.91084651	-80.93231135	43.15940743	-81.14540617
	White-eyed Vireo	27.62932515	-83.66573322	27.62091128	-83.74229656	27.62852968	-83.66591384	27.62828389	-83.67649211
	Sandwich Tern	26.5763423	-82.26991949	26.60517165	-82.07766727	26.58173676	-82.26526705	26.30025021	-81.7577666
	Rough-legged Hawk	42.24910105	-81.96806174	42.53999826	-81.93681202	42.51590316	-82.03686657	43.08189461	-82.05963122
	Pine Siskin	42.71112585	-80.65576097	43.52864813	-82.02682633	42.85352726	-80.67846136	42.95590886	-81.02801494
	Dark-eyed Junco (Slate-colored)	40.62948978	-82.97755364	40.77060063	-83.00037063	41.0281569	-83.01117695	41.46508165	-83.98536738
	Snow Bunting	44.07216421	-79.74343754	44.42536096	-79.60887909	44.34288693	-79.79447844	44.385553	-79.43890632
	Red-breasted Nuthatch	42.73378678	-78.28731446	43.08794724	-78.77787905	42.60754184	-78.2359543	42.16711627	-78.71259165
	Dark-eyed Junco (Oregon)	39.57566326	-94.46569163	38.31226008	-94.91567452	39.77367326	-94.42639157	40.1669413	-94.93690921
	Virginia Rail	37.60402354	-76.72273419	37.40784514	-78.07652244	37.37478661	-76.66978972	37.2069397	-76.59840193
	Golden-fronted Woodpecker	27.4378144	-98.19414387	27.32551972	-98.18527937	27.44717246	-98.19754422	27.22948699	-98.71315619
	Eastern Phoebe	29.89275568	-87.33186512	30.20250328	-88.8993006	29.89968768	-87.33198061	29.88859448	-87.31447722
	Black-and-white Warbler	27.4733268	-82.24366219	27.29929332	-82.22682706	27.40320897	-82.23832008	26.85942586	-81.76797643
	Northern Shoveler	31.45274475	-91.49147521	31.40710096	-92.42308805	31.39638535	-91.48803239	30.76658228	-91.99599528
	Sedge Wren	31.80460955	-87.04022228	30.69112801	-90.33527551	31.71649951	-87.02819763	31.60605339	-86.36167335
	Greater Roadrunner	30.20809129	-97.5280061	29.78823354	-97.83988706	30.23714292	-97.5482288	30.15315735	-97.67362631
	Black-capped Chickadee	43.16936978	-79.1169253	43.26184162	-79.61822859	43.30617618	-79.11571325	42.56164367	-79.33797194
	Forster's Tern	31.17254009	-83.79122368	30.3222246	-86.62430029	31.05121265	-83.75820161	30.98434444	-84.21042903
	Common Goldeneye	42.71008603	-79.88304931	42.39122971	-79.49042364	42.88234036	-80.10307723	42.84601539	-80.58471069
	Northern Harrier	37.03698618	-85.3485549	37.24987384	-84.04008485	37.08543485	-85.34064594	37.33212693	-85.73515781
	Plain Chachalaca	26.18521672	-98.250973	26.20477604	-98.17021512	26.19225102	-98.25561459	26.15216329	-98.58341332
	Northern Flicker (Yellow-shafted)	37.66515172	-84.31913797	38.17274226	-82.8659834	37.71060146	-84.33112048	37.80183719	-84.2462256
	Sora	28.31235984	-83.13028996	28.5160088	-84.06018534	28.31527688	-83.1287788	28.28375584	-82.97778642
	Greater Yellowlegs	30.71157454	-85.15604566	31.21359338	-85.3057624	30.56794415	-85.16383141	30.73767727	-83.41927513
	Glossy Ibis	28.12288199	-80.94015855	27.92368577	-81.15823588	28.05994283	-80.92687973	28.00392005	-80.99194888
	Boreal Chickadee	46.10115352	-65.43515893	46.25402118	-62.82065041	46.16182042	-65.49777831	46.22777636	-66.19329052
	Hermit Thrush	35.88275848	-83.87962878	36.26334909	-82.91933708	35.86661534	-83.92306177	35.64342764	-84.07194198
	Long-billed Curlew	28.15906356	-96.53314525	28.39575304	-96.12361596	28.16607011	-96.53544276	28.09829716	-96.63395119
	Mottled Duck	28.14889751	-88.93443991	28.58895949	-89.00627415	28.14888546	-88.93448634	28.14888283	-88.9343649
	Common Eider	42.60316956	-69.43851331	42.32028845	-69.84881741	42.60448238	-69.44004375	42.60128891	-69.43717268
	Rusty Blackbird	36.65467922	-85.65120563	37.12876802	-86.3935454	36.68712558	-85.6457452	36.70363295	-85.60419342
	Surf Scoter	38.66686657	-74.74839797	38.84412698	-74.44361422	38.64824424	-74.75345808	38.66453731	-74.74512128
	Black-crested Titmouse	29.81863405	-98.20523828	29.47103322	-98.13378628	29.84312021	-98.21691997	29.83843975	-98.28091047
	Ruby-throated Hummingbird	25.99411936	-80.94779976	25.44344566	-80.85906463	25.90518222	-80.9184146	25.80030625	-80.87985816
	Northern Shrike	44.30223106	-80.30126504	44.35848554	-81.47520241	44.85092254	-80.10991875	45.03354347	-79.71376795
	Osprey	25.88033954	-81.22516427	26.75890895	-82.03790363	25.803645	-81.20817374	25.71141906	-80.90091135
	White-winged Scoter	41.94878338	-71.26062459	41.83456859	-71.3747188	41.95555328	-71.25836558	42.18108616	-70.76320686
	Least Sandpiper	28.30408065	-87.24794344	28.34438131	-88.35885783	28.30403483	-87.24794217	28.30410338	-87.24799868
	Great Blue Heron (White form)	25.06116752	-80.97702409	25.19328366	-80.9892308	25.07316914	-80.97782275	25.15418698	-80.9698597
	Semipalmated Plover	28.50696705	-82.10701205	28.93818032	-82.35644681	28.41275728	-82.08487391	28.17310526	-81.93752881
	House Wren	29.07261257	-86.22421681	29.24279849	-88.08843996	29.07321661	-86.22414622	29.07255694	-86.22553436
	Snowy Egret	27.82956803	-84.4963613	27.88693717	-85.42977586	27.82931121	-84.49639325	27.83081586	-84.50109927
	Horned Lark	41.07652404	-84.56555665	40.70829364	-84.36180023	41.81896956	-84.59026965	41.88061216	-84.70257068
	Ruffed Grouse	43.73687638	-79.07568565	43.62531676	-77.83654696	43.83372807	-79.07731686	43.7055155	-79.6710616
	Short-eared Owl	40.58510765	-82.32910535	40.5182358	-81.24381972	40.76055289	-82.35750733	41.52883177	-83.15509202
	Lincoln's Sparrow	29.55104196	-97.12788133	29.80582896	-97.06273293	29.56228599	-97.13589528	29.34059198	-97.54229155
	Mourning Dove	39.71935115	-80.40836952	39.86434311	-80.20432966	39.7233226	-80.38889325	39.65244214	-80.9600044
	jay sp.	27.69876312	-80.93882658	27.97356026	-81.46400026	27.57825496	-80.90725408	27.47951566	-81.02799351
	Wilson's Plover	26.25513571	-81.82317265	25.89526071	-81.72436984	26.20164913	-81.81579912	26.25949018	-81.4368133
	Pyrrhuloxia	28.18441737	-98.01444811	27.96137279	-98.14487421	28.17472909	-98.01471118	28.06582574	-97.78174653
	Canada Goose	39.78531187	-77.58216004	40.7224206	-78.40655174	39.77110977	-77.58332269	39.75096224	-77.48566012
	Lapland Longspur	40.20105607	-92.96206405	39.67360818	-92.97743472	40.54196599	-93.11270656	40.77469066	-93.42833223
	Great Crested Flycatcher	25.47253857	-80.9638361	25.46630476	-81.03625576	25.43728603	-80.95207111	25.51387948	-80.86771691
	Caspian Tern	28.04944699	-88.22230561	28.03864669	-88.96971527	28.04950003	-88.22231156	28.04970289	-88.22158699
	Yellow-throated Warbler	27.67571552	-81.63597541	27.66427821	-81.79438562	27.59297931	-81.5949538	27.65061877	-81.66759678
	Eastern Meadowlark	36.07106548	-86.50922509	34.645593	-88.81870029	36.05709388	-86.50849729	35.84254199	-86.42441743
	White-crowned Sparrow	37.12960351	-87.46995034	37.24141993	-87.83734805	37.20235066	-87.50819746	37.11850747	-87.70263993
	Brown Creeper	40.7890689	-82.3599871	40.95054776	-82.06130931	40.96927012	-82.51673886	42.15356836	-83.46500824
	Spotted Sandpiper	27.9481906	-87.35165975	28.27139202	-88.77368521	27.94823794	-87.35166059	27.94816196	-87.35151972
	Carolina Wren	37.20166147	-82.53080922	37.01692369	-81.22770214	37.23834629	-82.66272415	37.22695362	-83.0919111
	Great Horned Owl	41.28871479	-83.46326921	41.08150573	-82.46028775	41.61752	-83.9092372	41.70968841	-84.18407985
	Indigo Bunting	26.70973112	-81.62074033	26.92509198	-81.89604843	26.64525904	-81.60754547	26.42750428	-81.2691783
	Common Loon	38.5310513	-75.51406089	39.18462656	-74.4521383	38.46086744	-75.55630727	38.24778728	-75.44771356
	Wood Stork	26.51234951	-81.41761501	27.29727414	-81.41324892	26.44471104	-81.39700225	26.04069779	-81.18403197
	Laughing Gull	27.78573577	-84.97739146	28.06129198	-86.4766677	27.78572419	-84.97738531	27.78545588	-84.97634383
	Black Skimmer	28.15550621	-82.69510774	28.25374209	-83.38822349	28.1463197	-82.68657138	27.85247699	-81.80615025
	Cedar Waxwing	38.40163016	-85.28775435	39.40443791	-83.65252522	38.45030246	-85.25922659	38.89190178	-84.89036118
	Tree Swallow	27.99710546	-82.5427863	27.79211576	-81.85975638	27.96051716	-82.53284076	27.69513147	-81.7552683
	Red-shouldered Hawk	32.04374789	-83.65948426	31.94281866	-84.66863811	31.75238985	-83.5603374	31.67152231	-83.05476124
	Iceland Gull	45.96620261	-62.68320437	46.86466013	-57.08685683	45.90769477	-62.77607892	46.17235554	-62.48917639
	Ruddy Turnstone	30.71001561	-80.01475634	31.00798298	-80.21578668	30.71085792	-80.01607533	30.70461271	-80.01639139
	Loggerhead Shrike	31.34178311	-90.15580992	31.11744978	-91.15006464	31.28721589	-90.15431123	31.18484308	-90.13583529
	Red-winged Blackbird	35.2093224	-90.68882085	37.10604914	-86.76085163	35.25664048	-90.73024019	35.05411503	-91.38070105
	Golden-crowned Kinglet	40.00689178	-79.47984444	40.32392054	-79.14410752	39.95008635	-79.29073557	39.88101822	-79.67924851
	Curve-billed Thrasher	27.3561202	-98.11734704	27.38050772	-98.14067113	27.36396975	-98.12085741	27.03135007	-98.85230124
	Snow Goose	35.06497131	-86.77169106	36.70705791	-84.0013729	35.0589866	-86.77275277	35.10222954	-86.83481063
	Vesper Sparrow	31.5688201	-92.86873439	30.49334557	-95.74853216	31.52080674	-92.86329531	31.43593823	-92.9301462
	Willet	27.95546378	-84.11792835	27.83233573	-84.26120565	27.95536335	-84.117794	27.95135473	-84.10232097
	Great Blue Heron (Blue form)	33.78647095	-82.9691001	34.46977141	-83.53745491	33.66043203	-82.95019101	33.40814372	-83.03761118
	Blue-gray Gnatcatcher	27.47452333	-86.09207369	27.46749418	-85.09458537	27.47451117	-86.09207582	27.47451802	-86.0919503
	Sprague's Pipit	28.56515559	-96.64189267	28.02015127	-97.42733938	28.54933109	-96.63429914	28.56475524	-96.2113911
	Wilson's/Common Snipe	33.7136662	-85.54715167	33.44952989	-85.63687423	33.67163694	-85.56149303	33.65811419	-85.57333001
