# Supplementary material for: Comparing ecological relevance of climate velocity indices
Source: Sci Rep. 2026 Feb 13;16:8797. doi: 10.1038/s41598-025-32377-0 (PMC12982492; doi:10.1038/s41598-025-32377-0)
Supplement: Supplementary file 1 — Supplementary Information 1. [file 41598_2025_32377_MOESM1_ESM.zip › MATCH_SUPP_MAT/DATA_BIRDS/EAST_90_10.csv]

	NAC EAST 1990-2000 --> 2000-2010
	Species name	Species start latitude (°)	Species start longitude (°)	Species end latitude (°)	Species end longitude (°)	Gradient end latitude (°)	Gradient end longitude (°)	MATCH end latitude (°)	MATCH end longitude (°)
	Loggerhead Shrike	30.91478638	-90.16992035	30.01799936	-89.19634787	30.73443574	-90.16159258	30.72932083	-90.02109139
	Brown-headed Nuthatch	33.88760822	-83.50870643	34.19974409	-82.53052311	33.51558959	-83.44290458	33.21242583	-83.66249916
	Mallard	40.36807032	-86.37903979	41.05665397	-85.71693972	40.04346216	-86.47756393	39.94638172	-86.44677021
	Vesper Sparrow	30.29470517	-95.69446613	30.8586734	-95.2759643	30.21274543	-95.70491169	30.19068403	-95.77572628
	Great Horned Owl	40.73703908	-83.16716821	40.50037667	-82.80896206	39.78810485	-82.86357057	40.04564395	-83.19472976
	Wild Turkey	42.0004805	-83.25426145	42.59254725	-82.94484181	41.67255043	-83.07399024	40.40121534	-82.23703876
	Lesser Scaup	31.53600031	-85.09342883	32.40534644	-84.13719325	31.17216532	-85.09488545	30.93762079	-85.4264883
	Sanderling	35.4521816	-78.98362965	35.91692245	-78.15642035	35.28227257	-78.88478277	34.91803462	-79.56177089
	Blue-winged Teal	28.83171477	-87.67915149	28.93823964	-87.77454657	28.83264436	-87.67910062	28.8328902	-87.68148311
	Pileated Woodpecker	38.81077845	-82.85574451	39.4296692	-82.83364919	38.64300242	-82.80049708	38.69636929	-82.03174339
	Iceland Gull	48.17000504	-58.68365622	47.78173051	-57.29152908	48.56752769	-58.70434339	48.10825449	-58.89794578
	American Oystercatcher	33.51697598	-79.82247569	33.48634565	-79.93661843	33.34258141	-79.7199974	32.99678031	-80.77053251
	Black-headed Gull	46.94335608	-56.26176593	47.23634922	-54.26442237	47.04670226	-56.15611851	46.9023971	-56.16789671
	Great Crested Flycatcher	26.47144404	-81.34436239	26.44680406	-81.44414855	26.25184651	-81.28355173	26.18533942	-80.60720576
	Brown Thrasher	32.92153845	-88.7901556	33.7358167	-86.90522509	32.6379582	-88.6341655	32.2722316	-88.14313947
	Altamira Oriole	26.37461395	-98.7711655	26.3940875	-98.82161608	26.24796152	-98.82343508	25.91489386	-99.17297652
	Eastern Phoebe	31.09633812	-88.44709655	31.05579582	-89.34830359	30.84977801	-88.40994145	30.70357531	-87.64059117
	Golden-fronted Woodpecker	27.49856089	-98.20419016	27.40363187	-98.10333928	27.36149739	-98.13776956	27.11337186	-97.80413723
	Verdin	28.78393329	-98.38113733	28.69560005	-98.32316832	28.73009499	-98.38947015	28.64175929	-98.28974183
	Little Blue Heron	28.38164805	-83.69368602	28.38403257	-83.30785557	28.3806063	-83.69461396	28.39326592	-83.71272109
	Black-throated Sparrow	28.07172429	-98.72821372	28.29210965	-98.65427172	27.86195337	-98.74685599	27.74703832	-98.12137504
	Curve-billed Thrasher	26.89768234	-98.21834114	26.72250657	-98.22346562	26.7533514	-98.14952838	26.44363765	-98.45724944
	Reddish Egret	27.21884011	-87.37066776	27.50185996	-88.18414962	27.21884468	-87.37066779	27.21884668	-87.37068042
	Boat-tailed Grackle	30.31934627	-81.71545633	29.79583892	-81.53331316	30.1389292	-81.66748174	30.0197488	-81.65590994
	Vermilion Flycatcher	28.04346085	-96.79296236	27.80354179	-97.34013753	28.0556797	-96.79682111	28.05120272	-96.74789097
	Hairy Woodpecker	43.63111734	-82.43928696	43.71304485	-81.78547244	43.53811607	-82.44377879	43.50457557	-82.65625576
	Red-tailed Hawk	40.17868931	-84.05504868	40.60665071	-83.32883195	40.06141685	-84.05420822	40.00489526	-84.01745281
	Yellow-bellied Sapsucker	34.66489287	-86.24437444	35.60112244	-84.57111577	34.38415909	-86.34190553	34.18164334	-86.33984669
	Barred Owl	36.92278887	-87.46660824	37.58161789	-86.78415863	36.64008288	-87.35114474	36.06519663	-87.91240649
	Spotted Sandpiper	28.69016032	-87.8409055	28.8814444	-89.35159354	28.6897292	-87.84091754	28.68957853	-87.83967018
	Lesser Black-backed Gull	38.29466773	-76.19228039	38.34634246	-75.65871734	37.93393426	-76.09698613	37.51524904	-76.09165626
	Long-billed Curlew	28.22517278	-96.38697787	28.13229958	-96.77496521	28.23767242	-96.39339561	28.22504419	-96.3942223
	American Wigeon	34.1852957	-86.60090146	35.51649647	-84.17967995	33.93400545	-86.61846191	33.56732781	-86.35985762
	Whimbrel	29.06187246	-83.88004278	29.39510935	-83.36403284	29.04433103	-83.87951861	29.04321363	-83.83730019
	Smith's Longspur	35.27639365	-96.5699591	35.4798796	-96.4185962	35.18996247	-96.56514037	34.91678305	-95.82073172
	Savannah Sparrow (Ipswich)	39.60508991	-73.84974762	39.13076589	-74.14157793	39.59446221	-73.86899847	39.59732098	-73.87071681
	Purple Sandpiper	42.47856569	-70.57543326	42.52721333	-70.46198688	42.35809934	-70.55560537	42.31179255	-70.46107087
	Baltimore Oriole	32.53333978	-80.61881355	32.63906138	-80.61491148	32.43836133	-80.61210356	32.49762387	-80.39064075
	White-tailed Kite	28.59821512	-95.80679337	28.27928988	-96.12551694	28.61054781	-95.80609749	28.62120754	-95.7616634
	Ruddy Duck	35.84965641	-83.91293843	36.89737426	-81.80545908	35.71189258	-84.12063873	34.99398852	-84.63101507
	Least Sandpiper	29.79066676	-88.85453655	29.92111524	-88.65017615	29.80081096	-88.85881654	29.7866864	-88.85218191
	Fish Crow	30.93251472	-81.08511711	31.29496987	-80.44645226	30.94282568	-81.11821353	30.89750284	-81.16199392
	Snow Bunting	45.5701725	-83.03620553	45.68576159	-83.673826	45.53749371	-83.03239491	45.85029294	-83.83187956
	Sora	29.3536404	-86.11817769	31.08722951	-85.20438731	29.34827924	-86.11872087	29.35241164	-86.11262769
	Barrow's Goldeneye	48.08613381	-65.5227906	47.96004514	-68.01956149	48.18414489	-65.50229358	47.8181769	-65.5077934
	Forster's Tern	30.46690772	-88.55168481	31.38008531	-87.0471753	30.42883822	-88.53097323	30.38839743	-88.4203107
	Black Guillemot	47.04942732	-62.83201395	46.58283591	-63.36997645	47.04844689	-62.83786724	47.04969326	-62.82430788
	Eastern Towhee	34.81562925	-82.79840306	35.43468449	-82.37558783	34.75952328	-82.76174696	34.79268153	-81.64537265
	Great Kiskadee	26.68108851	-98.22198937	26.72733651	-98.13847942	26.53157732	-98.15367714	26.30210041	-98.50857688
	Boreal Chickadee	48.54357424	-73.66580451	49.19954292	-78.01445288	48.59529685	-73.62767166	49.06429758	-73.65365071
	American Tree Sparrow	42.21458692	-84.36653586	42.41442243	-83.85412495	42.03595528	-84.28354252	42.36366034	-84.10267538
	Short-billed/Long-billed Dowitcher	29.14729448	-94.39941428	29.17378346	-93.75236485	29.15945929	-94.40094507	29.14583858	-94.39798394
	peep sp.	30.11248213	-89.35812501	29.96825136	-90.24037897	29.97215055	-89.35643948	29.91330288	-89.62288654
	Short-billed Dowitcher	28.34674611	-83.07634475	29.15401887	-83.21679665	28.36439197	-83.06777306	28.21024761	-82.88798165
	Greater Roadrunner	29.67173721	-97.69723647	30.7458418	-97.52897712	29.63259817	-97.6658615	29.68822089	-97.51541584
	Glossy Ibis	27.82461356	-81.66958064	27.87026021	-81.61733636	27.43380087	-81.57489543	27.24379297	-80.9170918
	Northern Shrike	44.96749973	-84.14141093	45.04679536	-84.03923886	45.00092226	-84.16822697	45.26393713	-84.21101373
	House Finch	41.44325277	-79.039735	41.80039107	-80.8511387	41.23403523	-79.20351619	41.09942955	-79.08072122
	Northern Flicker (Yellow-shafted)	38.16049636	-82.83131084	38.62273267	-82.21067373	37.89183682	-82.49460764	36.45009645	-83.39578033
	White-crowned Sparrow	37.00844427	-87.3852167	37.91203649	-87.1960583	36.71767279	-87.2379784	36.17708819	-87.73464748
	Snowy Plover	28.60559203	-91.25740439	28.28803905	-93.85661298	28.60054409	-91.25858789	28.60304818	-91.25640322
	Savannah Sparrow	32.0837659	-90.0890356	32.40251979	-90.17966085	31.81606435	-90.21747229	31.56493808	-90.47297345
	Red-necked Grebe	43.47154973	-70.83463454	43.76160016	-72.1972203	43.411015	-70.80524867	43.16222592	-70.81053452
	Harris's Hawk	26.71881957	-98.2380373	26.67888451	-98.24025519	26.57229158	-98.16893817	26.34066571	-98.54174375
	Henslow's Sparrow	30.74003944	-91.41278545	30.73660975	-88.23809737	30.48586466	-91.45045355	30.0960031	-91.01233411
	Double-crested Cormorant	32.68946461	-85.58086207	33.30726072	-85.59753568	32.39644419	-85.564632	32.52231775	-85.08350997
	Bald Eagle	40.85570771	-86.91808585	41.57134088	-86.60339938	40.73418768	-86.75319351	40.37729589	-86.9365696
	Herring Gull	42.0204016	-75.21421335	41.96640081	-75.56725175	41.89437282	-75.29937809	41.68738108	-75.42472102
	Wood Stork	27.92332832	-81.79449006	28.03596723	-81.84748789	27.50939134	-81.71479888	27.38386689	-81.09751923
	Western/Eastern Meadowlark	33.71486059	-96.83359992	33.87788693	-96.92688596	33.70571535	-96.83372002	33.56829219	-97.57340273
	Ring-necked Duck	33.55010834	-86.15851815	35.154033	-85.39312938	33.17840615	-86.3387534	32.62308939	-86.25526378
	Mute Swan	41.49913613	-76.75112923	41.75948791	-78.15820375	41.35643962	-76.73599564	41.25715097	-77.19210139
	cormorant sp.	31.72391884	-93.84667956	31.78102674	-92.98821104	31.55734453	-93.81395662	31.41576814	-93.86434096
	Semipalmated Plover	28.97693679	-82.57211592	29.62841932	-82.4495129	28.80483671	-82.53650832	28.43647804	-81.88090412
	ibis sp.	29.90722894	-91.98789858	29.84382289	-93.04079199	29.89257602	-91.98778611	29.89900162	-91.85363446
	Buteo sp.	37.88133819	-90.52946114	38.16362346	-90.78472303	37.81036075	-90.44809907	37.90576545	-90.1935601
	Cooper's Hawk	40.18449338	-81.79944674	40.25186729	-81.77048366	39.92355261	-81.73008397	39.51297167	-81.76727363
	Belted Kingfisher	36.21397427	-82.91069774	36.27635265	-82.68234402	36.15561865	-83.17828077	35.8958799	-84.2121437
	Red Knot	29.56603681	-81.63861993	31.98710715	-79.82281334	29.40118585	-81.56646515	29.14579455	-81.3783774
	Snowy Egret	29.15229457	-86.7862042	29.11331904	-86.0390233	29.15472802	-86.78620122	29.1525511	-86.78654931
	Rufous Hummingbird	29.74711677	-93.37489004	30.34967061	-91.42734506	29.7639671	-93.3749852	29.74634942	-93.37825534
	Eastern Screech-Owl	39.96421385	-80.82621779	40.18404082	-80.14083974	39.66909345	-80.73986307	38.78976569	-80.89099375
	Bewick's Wren	31.05945485	-97.46324312	31.01401763	-97.8061067	31.04350538	-97.4502857	30.55483195	-97.9489458
	Common Pauraque	26.58570882	-98.22410884	26.94094495	-97.93244774	26.43654407	-98.15686218	26.24192211	-98.35761433
	Long-billed Dowitcher	29.71080805	-94.14286894	29.83892246	-92.91739421	29.74334649	-94.14371793	29.7103849	-94.11389715
	Great-tailed Grackle	30.45554057	-97.16669222	30.09804486	-97.00808408	30.4159382	-97.13717388	30.15888686	-97.32496011
	Cedar Waxwing	38.98680228	-84.03137482	39.5663203	-83.54457969	38.8050138	-84.07522101	38.59851338	-84.19583701
	Downy Woodpecker	41.70590459	-82.32745128	41.81906647	-82.19789025	41.20194781	-82.14012171	40.79262165	-81.09716891
	Scolopacidae sp.	31.67320858	-90.19004525	30.36439479	-92.49193831	31.37985812	-90.28567684	31.51009893	-90.86895165
	Cactus Wren	27.51551353	-98.49211511	27.44478315	-98.61552256	27.32936862	-98.45753681	27.12075531	-97.98957586
	Northern Saw-whet Owl	41.94330231	-74.65300492	41.82809532	-75.32050393	41.8213086	-74.67146279	41.83181927	-74.79359322
	Canyon Wren	30.18161044	-97.92287549	30.31126573	-98.19735013	30.17039253	-97.91113571	29.94324773	-97.90030936
	White-breasted Nuthatch	42.54163826	-81.92342688	42.5099857	-81.5259578	42.33492357	-81.92607962	41.99406635	-82.04320685
	Field Sparrow	36.32329322	-84.7534054	36.18544563	-85.53906345	36.07033855	-84.8380006	35.90934338	-84.97748637
	Long-billed Thrasher	26.83861329	-98.03660527	26.82915298	-98.05406229	26.65227287	-97.99110251	26.29221585	-98.56639262
	Gray Partridge	47.77736134	-91.7187964	48.60179311	-93.30989407	47.79419173	-91.71382449	47.82106586	-91.76368596
	American Robin	34.77962865	-85.37194773	38.2345387	-82.8063517	34.33665754	-85.35878466	34.15540495	-85.59857658
	Cattle Egret	28.18552011	-84.1596757	28.05029401	-83.22856024	28.18566533	-84.15937363	28.18192839	-84.15203201
	Pine Siskin	45.12684715	-82.91775692	44.72234864	-83.33020421	45.10904514	-82.91634489	45.07845794	-83.17725997
	Black-backed Woodpecker	46.52346482	-80.43279292	47.44138205	-85.36157328	46.5293268	-80.43239192	46.5102649	-80.49883995
	Greater Yellowlegs	31.965887	-86.18393773	32.78061116	-85.94855961	31.68876249	-86.26852899	31.53942247	-86.63989639
	Lesser Yellowlegs	29.96616852	-88.14586444	29.93520241	-87.39078346	29.99921248	-88.14793893	30.01572216	-88.25611946
	woodpecker sp.	43.76906233	-83.79540066	43.05581081	-82.40368364	43.75038943	-83.7862965	43.30748366	-84.35484838
	Snow Goose	36.05617168	-87.88547786	37.37866584	-86.86304908	35.62938081	-87.77229238	35.31873703	-87.7662491
	Seaside Sparrow	31.74297209	-86.58071545	31.29464266	-86.08273485	31.44289187	-86.65855318	31.32614037	-86.05437295
	Red-tailed Hawk (Harlan's)	35.97561999	-96.20888258	37.91147909	-96.76709393	35.89851542	-96.20799763	35.79582269	-95.84511949
	Barn Owl	33.81751185	-86.49535515	35.05277357	-86.22350654	33.53284444	-86.51284419	32.74308826	-85.85830178
	Fox Sparrow	36.31680675	-86.94425496	37.82652498	-83.9730116	36.126115	-86.9347237	34.90785641	-86.26866478
	Prairie Warbler	26.28170655	-80.92979769	26.3942185	-81.10548823	26.03053594	-80.84226342	26.07197585	-80.70268508
	Common Grackle	35.9746382	-85.78522369	37.68062995	-83.92610066	35.78368456	-85.92883387	34.51052808	-86.00237172
	Royal Tern	28.16895262	-83.79771919	28.34829088	-84.34438109	28.16917623	-83.7972948	28.16365182	-83.78838559
	Pied-billed Grebe	32.83072402	-86.13463567	33.42124339	-86.48664201	32.53060551	-86.15927025	32.25495102	-85.49642236
	Lapland Longspur	39.59068937	-92.12096439	40.2866961	-93.21528597	39.56926516	-92.12213914	39.53334712	-92.15168555
	Pine Warbler	31.75108489	-86.65286147	31.29231903	-86.76052377	31.4462161	-86.73024222	31.31929357	-86.08836625
	Bronzed Cowbird	26.89361641	-97.88546979	27.27737153	-97.51746926	26.68168377	-97.87056351	26.37880662	-98.44067345
	Killdeer	32.1236812	-87.68081237	32.2636649	-88.03338393	31.70206599	-87.53826742	31.62433161	-87.73230373
	Willet	29.11425279	-86.68744186	29.55217857	-85.0492991	29.11706218	-86.68743374	29.11400936	-86.68717142
	Osprey	27.94576323	-83.3431551	28.12704326	-83.94548053	27.94172879	-83.3449914	27.98012926	-83.38636869
	American Kestrel	37.58829001	-85.92629441	37.33828198	-86.52298434	37.28609018	-86.1932774	36.82900851	-85.50289154
	Sandhill Crane	32.65584801	-92.52799532	34.28090268	-90.09368472	32.44124486	-92.54359784	32.29527788	-92.26156115
	sparrow sp.	34.03632163	-90.0976018	33.97464377	-91.89179314	33.54230623	-90.17857725	33.49309017	-90.28478727
	Green Heron	27.33883635	-81.93631547	27.4654308	-82.37393983	26.99328304	-81.90313796	26.87526152	-81.6062959
	Common Loon	37.82995562	-77.5110544	38.18128604	-77.29063503	37.62138579	-77.45191976	37.39542697	-77.58447385
	Purple Gallinule	27.82283089	-81.53564878	27.63116681	-81.38741304	27.4811905	-81.43359648	27.16634438	-80.85582925
	Green-winged Teal (American)	32.52203003	-90.10874454	34.12830015	-84.47421595	32.28028394	-90.22602338	31.61793277	-89.94435443
	Evening Grosbeak	46.58891763	-80.71492774	48.2144291	-84.01345486	46.58620061	-80.71605298	46.53162624	-81.04519721
	Purple Finch	42.90334069	-82.52806671	43.1638137	-82.06376902	42.5668743	-82.57963529	42.0373074	-82.28407699
	American Avocet	29.27498354	-94.08906609	29.60264108	-93.58818048	29.27189342	-94.0885518	29.27528939	-94.08426624
	American Pipit	33.31352277	-87.56162488	33.62976197	-87.71237337	33.02812646	-87.62141625	32.55709672	-86.57527451
	White-faced Ibis	29.93732818	-93.16481027	29.95668689	-93.59918441	29.90613788	-93.16375906	29.9195765	-93.42688685
	White-winged Crossbill	46.55361765	-78.57484565	47.29169989	-75.79668943	46.51317165	-78.59949662	46.36430699	-78.73575196
	Rufous-crowned Sparrow	30.41465553	-98.44155812	30.03109444	-98.66096514	30.40019766	-98.43351667	30.40086265	-99.16753081
	Accipiter sp.	38.41743024	-85.41545995	38.70720074	-85.29157504	38.28074578	-85.49798749	38.06036223	-85.7314404
	Mottled Duck	29.09596661	-87.55741367	27.89021638	-85.62937469	29.09881552	-87.55724679	29.09980225	-87.56479645
	Le Conte's Sparrow	31.05563039	-94.93878823	31.45552175	-94.55460478	30.98863336	-94.93610034	30.87103887	-94.4898205
	Marbled Godwit	30.95134316	-86.4850379	31.69396597	-84.23930532	30.72240426	-86.48400917	30.73279425	-85.86202928
	Brant	39.67682563	-74.1960946	39.97135534	-74.01706545	39.63689256	-74.33138904	39.65056493	-74.25472516
	Ring-necked Pheasant	43.72295943	-87.8262737	44.36057585	-89.92085922	43.67071005	-87.76818351	43.73511273	-87.59270079
	Common Eider	42.74904753	-69.26039707	42.52771944	-69.02315661	42.74896881	-69.26035148	42.74903617	-69.26052892
	Nanday Parakeet	27.94781552	-82.36887179	27.72132651	-82.4362658	27.69334461	-82.32900511	27.09733956	-81.99386112
	Nelson's/Saltmarsh Sparrow (Sharp-tailed Sparrow)	33.81633215	-82.33817827	35.02580659	-77.50707961	33.62147247	-82.30427303	33.44977396	-82.28681825
	Pine Grosbeak	48.20489038	-86.21200343	48.74317698	-86.75658383	48.39188514	-86.12322216	48.71740644	-87.89347921
	Ovenbird	27.84182802	-81.19284663	28.36396474	-80.65796294	27.59659464	-81.10611615	27.34952973	-80.88865643
	Short-eared Owl	41.2944097	-81.93150698	40.84093397	-83.29271036	40.85101462	-81.29809378	40.69283248	-81.2574435
	Northern Cardinal	39.47569528	-84.16001733	39.73041315	-83.77131245	39.31163556	-84.16918885	39.02317744	-83.86553385
	Audubon's Oriole	26.496659	-99.088395	26.53098104	-99.04530606	26.41455412	-99.14897914	26.01122352	-99.15194767
	Razorbill	42.45553946	-69.56907384	42.41728395	-69.69848525	42.49339374	-69.56252681	42.44640907	-69.56468539
	Song Sparrow	38.69477442	-81.08758238	38.92842234	-80.4339148	38.60495889	-81.27547078	37.8893516	-81.24581443
	Great Blue Heron (Blue form)	35.25468482	-84.63645151	35.68681191	-84.44289378	34.97416446	-84.82507861	34.34835702	-84.46934735
	Golden-crowned Kinglet	39.76784579	-79.57780508	39.88740052	-79.35500944	40.31760938	-79.27574243	39.50211845	-80.04107528
	Lincoln's Sparrow	30.0311903	-96.57366763	29.98620605	-96.71087667	29.94713021	-96.54574292	29.65768153	-96.94240814
	Northern Shoveler	32.51509888	-91.15358435	33.50638038	-90.50606123	32.37775651	-91.1402115	32.14375185	-91.31241765
	Marsh Wren	32.06965952	-86.71188419	32.0927414	-87.27373054	31.76327305	-86.74895886	31.39998137	-86.88020626
	Dunlin	35.72069062	-79.34104166	36.17796342	-78.38163281	35.52573843	-79.27503555	35.24633665	-79.69170333
	Greater White-fronted Goose	32.83097735	-96.04403594	35.54754568	-95.62334609	32.78436406	-96.04934873	32.81819738	-94.96692012
	Black-bellied Plover	31.18041912	-83.00784921	32.38915912	-81.7395585	31.02872178	-82.99437884	30.90832902	-83.25583603
	American Goldfinch	41.19566158	-82.85916837	41.63199435	-81.87751273	41.85848241	-82.38468444	40.45217333	-82.18925833
	Western Sandpiper	29.7199974	-88.09074111	29.9865212	-86.52695351	29.71826593	-88.09133734	29.71449737	-88.07935208
	Stilt Sandpiper	28.30130713	-89.70453211	28.55618189	-91.5733571	28.29986266	-89.70449542	28.30164534	-89.70453415
	Gull-billed Tern	29.15097512	-94.82975183	28.5176407	-95.9339447	29.15045002	-94.83922033	29.16533903	-94.77489922
	Olive Sparrow	26.59845598	-98.19588345	26.46633085	-98.18203811	26.44486903	-98.12971246	26.22993505	-98.3744962
	Blue-gray Gnatcatcher	27.9655555	-84.71976259	28.02947022	-85.04716345	27.96494011	-84.71976335	27.96622364	-84.71755079
	Mourning Dove	39.92887362	-80.72303084	40.36697788	-81.07043955	39.63021366	-80.64180843	38.71298058	-80.83851667
	Black-capped Chickadee	43.98632244	-79.51912393	44.22908827	-79.55886524	43.92444789	-79.49334737	43.53873159	-79.94823267
	American White Pelican	30.0285262	-92.66060688	30.85447128	-91.64997801	29.94445393	-92.65404064	30.001855	-93.02350894
	Red-bellied Woodpecker	38.30339674	-84.59562447	38.93892412	-83.85351419	38.04170775	-84.41236145	37.46934334	-84.86811726
	Common Merganser	42.5582544	-82.45325259	42.84243187	-81.88509873	42.27823806	-82.45886731	41.80259147	-82.45188964
	Northern Bobwhite	36.74446591	-89.47829245	36.14902149	-91.0915237	36.62888662	-89.46235107	36.41138272	-89.33178032
	American Coot	32.74705712	-87.25234894	34.12309384	-87.24045014	32.52796262	-87.35704362	32.23480475	-86.9249997
	Red Crossbill	45.67878736	-84.22654228	46.29026267	-85.40907272	45.73798758	-84.22896408	46.00172211	-84.19705723
	Hooded Merganser	37.27178179	-81.78621125	38.28306862	-80.50581112	37.32857235	-82.03626981	37.66611419	-82.49400224
	Crested Caracara	28.66449726	-96.72240763	28.66209103	-96.78067926	28.59851558	-96.68615445	28.55796339	-96.99070372
	Yellow-throated Warbler	28.02578222	-82.07688015	28.0305077	-82.17025819	27.65247959	-82.02425558	27.20741805	-81.73288591
	Least Grebe	26.82126064	-98.06196936	27.17611768	-97.82781581	26.6404501	-98.01182056	26.28299366	-98.58150441
	Chipping Sparrow	32.33582235	-88.2128877	32.71305129	-87.93886786	31.96086243	-88.18060482	31.71164937	-87.76078066
	crow sp.	38.70102756	-77.46704302	38.48823469	-77.50453785	38.51916225	-77.39026399	37.86191592	-76.86029052
	Merlin	39.40448231	-84.25431539	40.1155878	-82.73528913	39.234397	-84.25926113	39.00225945	-84.12997275
	Northern Mockingbird	36.31476187	-82.37010391	36.22059463	-82.70225536	36.41497603	-82.69755184	35.9859981	-82.41354008
	Northern Gannet	37.293575	-75.14537434	37.4511805	-74.98988806	37.29559862	-75.14097912	37.28969772	-75.14905478
	Great Egret	29.56726856	-86.89476292	29.84557531	-86.74618746	29.55593783	-86.89480699	29.56277678	-86.88763762
	Ruby-crowned Kinglet	32.58974686	-88.34207852	32.73794662	-88.06457855	32.21765133	-88.21651882	31.77435525	-87.58018394
	Turkey Vulture	32.25748028	-83.39081487	33.33249511	-83.17506276	31.80387492	-83.24985446	32.09902328	-82.11868923
	Palm Warbler	28.05950232	-81.64415554	28.33109789	-81.97067372	27.68723449	-81.55943625	27.60323315	-81.01050141
	Black-and-white Warbler	28.3246056	-82.1703503	28.48848126	-82.49993876	28.04899434	-82.13169034	27.38587931	-82.09389736
	Sharp-shinned Hawk	39.4335182	-79.2897327	40.07502485	-79.66553951	39.87968844	-78.68178458	39.08206736	-79.43287881
	Northern Waterthrush	25.65400412	-80.99703812	25.63913061	-80.83842229	25.37393323	-80.92485627	25.15440554	-81.25714325
	Blue-headed Vireo	30.2648473	-86.67002613	30.26926457	-86.58896547	30.28837149	-86.66982486	30.26431139	-86.66722843
	Ruddy Turnstone	31.00654761	-81.32524713	31.73511497	-80.80712957	30.98176562	-81.33961181	31.04423576	-81.25074096
	Ringed Kingfisher	26.33011517	-98.58674648	26.36296375	-98.63221989	26.19752495	-98.59104605	25.89844064	-98.80063288
	Greater Scaup	41.82281878	-76.85215048	42.35962979	-78.68697285	41.72741931	-76.78482871	42.41068405	-76.29823952
	Caspian Tern	28.95780216	-89.34021679	28.7931011	-88.56259412	28.9634323	-89.342517	28.95106782	-89.34856514
	Hermit Thrush	35.6958236	-83.84420103	36.59448541	-82.29505177	35.62796487	-84.16240478	35.00685723	-84.5107374
	Sharp-tailed Grouse	48.17677616	-95.80244874	47.71262541	-96.05940171	48.21428761	-95.79996294	48.20855328	-95.35669
	White-tipped Dove	26.35413545	-98.52972602	26.46750319	-98.53029976	26.22106385	-98.51781154	25.96670959	-98.63547968
	Tricolored Heron	28.84591282	-84.70560207	28.75397559	-83.82525649	28.84247965	-84.70547939	28.84875411	-84.68983361
	Rough-legged Hawk	43.37470553	-83.80385	43.86683785	-83.65754356	43.31257606	-83.75555417	42.97204963	-83.88255999
	Plain Chachalaca	26.18540034	-98.25806543	26.22520636	-98.28741886	26.05979625	-98.19804917	25.92819789	-97.7916885
	Snail Kite	27.80646229	-81.21152947	27.62345248	-80.97603109	27.56237559	-81.12040404	27.26124933	-80.8998916
	Cinnamon Teal	28.28951853	-97.22370195	28.48959884	-97.15588108	28.24659572	-97.21007548	28.44913361	-97.02352996
	Brown-headed Cowbird	32.77138981	-90.07315888	32.27626983	-91.81514794	32.51244786	-90.16155592	31.91988574	-89.90512057
	Red-breasted Merganser	40.22843715	-76.62628383	41.12676564	-78.60963697	40.06904336	-76.61441432	39.86553224	-76.16543747
	Harris's Sparrow	36.19153607	-97.09151527	36.86287609	-97.00060666	36.09482605	-97.0780965	35.76938825	-97.58842241
	Common Redpoll	47.25872933	-84.69434817	47.05224199	-83.28778477	47.32818508	-84.6749294	47.02464592	-84.11133707
	Black Scoter	40.46104992	-72.16715732	40.20334275	-72.98665969	40.54687264	-72.26556477	40.4608069	-72.18985003
	Tree Swallow	27.98224484	-82.50471464	28.79111254	-82.17572245	27.82923223	-82.46843774	27.17360032	-82.07818565
	Pacific/Winter Wren	38.15502673	-81.14478494	38.27534256	-80.76808291	38.18831831	-81.27930804	37.69002191	-82.31734417
	Ladder-backed Woodpecker	28.35906018	-98.08975788	28.52238698	-98.05512462	28.31066424	-98.09559907	28.39772988	-97.13481268
	Neotropic Cormorant	29.28933102	-94.73772372	29.05394714	-95.50689125	29.29136876	-94.74424241	29.28510245	-94.76169258
	Dark-eyed Junco (Oregon)	38.50277358	-95.54755056	41.05557811	-90.17363416	38.46516503	-95.52089694	38.82150437	-95.04362061
	Wood Duck	33.38734944	-87.17186315	33.54613973	-86.07006709	32.96956488	-87.17604303	32.60082912	-86.76956867
	Glaucous Gull	48.09324893	-65.68480329	47.91967127	-60.67067356	48.1792095	-65.66785128	47.36757327	-65.73195037
	Horned Grebe	37.83784627	-79.30584332	38.35067129	-79.17939346	37.76859221	-79.28142541	37.78407208	-79.32158376
	Orange-crowned Warbler	29.96139991	-92.76324635	29.96736257	-93.46549151	29.90555977	-92.75887639	29.94226184	-93.10570997
	Black-bellied Whistling-Duck	28.51190634	-95.45715842	28.80330806	-93.55031274	28.54321019	-95.46217113	28.54431605	-95.4734806
	Long-eared Owl	41.96320081	-84.39847703	41.68323204	-83.81199846	41.73725914	-84.35797682	42.1343212	-83.58505613
	Red-shouldered Hawk	32.60914941	-85.07690657	33.3471936	-85.05101115	32.4058076	-84.94385871	31.99905336	-84.55578919
	American Black Duck	41.68975504	-74.82071941	42.50467947	-73.23486083	41.5784795	-74.78578299	41.31972843	-75.2010837
	Spotted Towhee	33.5637369	-96.90055556	34.17117334	-97.44662706	33.5429108	-96.90150981	33.33917694	-97.24946744
	Ridgway's/Mangrove/Clapper Rail	32.32100413	-81.81218454	32.21556521	-81.95853393	32.1481566	-81.63855122	32.21114314	-81.38217898
	Common Gallinule	28.20226587	-83.97126935	28.37343943	-84.10660724	28.20347624	-83.97047944	28.19212433	-83.95370299
	Northern Pintail	32.76808908	-89.203566	33.56876824	-87.41843822	32.49085723	-89.16712055	32.3740764	-88.59941147
	Black-necked Stilt	29.21233635	-93.40710162	29.2092354	-92.53128988	29.21116808	-93.40718049	29.2119154	-93.413871
	Green Kingfisher	26.53771707	-98.32689294	27.2957233	-98.15591892	26.3990229	-98.26562836	26.25234822	-98.35604441
	Painted Bunting	27.12293251	-80.42478497	27.36249267	-80.90746512	27.05607006	-80.41381761	27.03096552	-80.44320309
	American Woodcock	35.43957115	-82.69973428	35.89368944	-81.91417039	35.42131545	-82.7861741	35.32805516	-82.67725842
	White-winged Dove	28.87679116	-92.18941368	29.9630479	-94.94575507	28.87318686	-92.18941941	28.87591184	-92.18657924
	Red-breasted Nuthatch	44.46268874	-79.48912028	44.85941363	-81.1956503	44.36857675	-79.49769421	43.86310966	-79.68508247
	Eurasian Tree Sparrow	40.29504331	-89.80021721	40.47411262	-90.59190053	40.22889869	-89.79241627	40.07941324	-90.14813763
	Brown Pelican	29.86843769	-82.02356763	30.25157568	-82.69762206	29.65663742	-81.93286394	29.2935765	-82.23540615
	House Sparrow	43.33379875	-85.30656858	43.19957448	-84.46298781	43.35611053	-85.29677669	43.53065193	-85.52051953
	Piping Plover	28.83955434	-90.43615309	28.98610236	-92.01842658	28.84744287	-90.43808693	28.85163779	-90.45177237
	Red-winged Blackbird	32.76194259	-90.53074847	34.6465095	-91.43425024	32.58160148	-90.56936603	32.29986021	-90.58445577
	Gray Catbird	31.96305144	-80.22993978	31.92038007	-80.36048363	31.99115388	-80.24123301	31.97209875	-80.24819509
	King Rail	30.60264951	-84.75899625	30.94630504	-83.95248083	30.38249356	-84.75532561	30.40663376	-83.57362618
	White-tailed Hawk	28.19479433	-97.00153068	28.21748511	-96.99469324	28.18485187	-96.99826888	28.26307564	-96.92140872
	Dovekie	46.87032255	-56.18444124	46.55309559	-58.63707004	46.99698432	-56.08406514	46.84055402	-56.12416788
	European Starling	38.78143158	-83.6335246	40.60122476	-83.30909165	38.63332475	-83.63800601	38.57415495	-83.59863581
	Common Raven	48.98170225	-84.84365317	49.6912907	-86.72142017	49.15970729	-84.83746326	49.31043559	-84.43764032
	Yellow-crowned Night-Heron	27.71399334	-84.5596845	27.99852791	-84.31954949	27.71351704	-84.55985835	27.71638671	-84.56274529
	Northern Flicker (Red-shafted)	36.32597804	-96.58893572	36.53919286	-97.5181299	36.24304015	-96.60610439	36.14318643	-96.41840951
	duck sp.	35.63489181	-88.81852379	38.27180777	-86.39438647	35.35925643	-88.97475761	35.19115663	-89.28257503
	Eurasian Collared-Dove	27.12271324	-81.9994144	29.37974767	-84.94741309	26.87077051	-81.99140738	26.57722504	-81.45231934
	blackbird sp.	35.51457938	-88.65280617	35.03502518	-90.57029303	35.2510461	-88.80681261	34.96256509	-89.05034719
	Canada Goose	41.17936818	-85.38613815	41.54718085	-83.41118081	40.80175238	-86.16399457	40.06376348	-85.51270009
	Inca Dove	28.72152964	-97.1250073	29.22219231	-96.7478066	28.6461803	-97.0757954	28.69734974	-97.00952827
	Red-throated Loon	38.17089655	-74.7100995	38.19442358	-74.90831182	38.17520237	-74.70573211	38.16965303	-74.71090688
	American Bittern	32.68462322	-82.79033493	32.22519259	-82.31620074	32.52620342	-82.72838147	32.60166081	-82.29181485
	Tundra Swan	37.69262379	-77.28384637	37.61607442	-77.77055857	37.54083598	-77.22054807	37.16978933	-77.40139732
	White-throated Sparrow	38.04558602	-80.71651333	38.7182098	-79.84079333	37.86074458	-80.77933415	37.45081191	-80.76354841
	Greater/Lesser Scaup	38.14086977	-82.36760897	41.04711119	-81.28107513	37.82617291	-82.40886364	36.09042156	-83.31809549
	Northern Rough-winged Swallow	27.12597666	-82.28399233	29.62707954	-84.45758046	26.9267614	-82.30506022	26.62208836	-81.58103647
	Tufted Titmouse	39.80173893	-80.12025853	39.98643706	-79.56119738	39.48776743	-80.346553	39.21047658	-80.35928613
	Surf Scoter	39.48631645	-74.02132592	40.16761351	-73.24295065	39.49907923	-74.1062528	39.45877653	-74.07726756
	Black-crowned Night-Heron	31.79433383	-86.73303567	31.95490726	-86.24944331	31.47876442	-86.80280778	31.33025892	-86.24556569
	Green Jay	27.37751427	-97.32958676	26.89426921	-98.1744727	27.35356564	-97.34453819	27.42129871	-97.27215397
	Horned Lark	41.00714489	-83.9033573	41.0105805	-85.12733237	40.51060658	-83.300359	40.06323965	-83.5020474
	Black Skimmer	28.85529064	-85.26963314	28.91929992	-85.14050911	28.85221328	-85.27054667	28.8542939	-85.26002514
	Yellow-rumped Warbler	30.16723498	-92.02151329	34.45216602	-86.97223443	30.04053976	-92.01751309	30.09912016	-91.63726614
	Common Tern	29.38031342	-90.70661821	28.90052576	-91.69814087	29.36708854	-90.70061947	29.38774312	-90.56954768
	Common Ground-Dove	28.01625439	-88.15379149	27.99737504	-88.38711497	28.01642855	-88.15380786	28.01655306	-88.15443383
	Monk Parakeet	30.41139138	-81.53765135	31.8668156	-81.86696732	30.29730973	-81.52215444	30.27641609	-81.42470544
	hawk sp.	39.07563564	-88.73483652	37.32733022	-89.34792408	39.01681568	-88.75137438	38.93671327	-88.75386911
	American Crow	41.40484179	-81.75275411	41.62856697	-82.08330322	40.93823894	-81.41602568	40.62195293	-81.12399406
	Common Yellowthroat	28.75122604	-84.8032123	28.95464956	-85.05048713	28.75125186	-84.8031849	28.75049945	-84.80224999
	Eastern Bluebird	37.40863142	-83.64552639	38.23137617	-83.06317797	36.62337834	-83.67797107	36.42586803	-84.38870973
	Grasshopper Sparrow	28.4769079	-90.52304129	28.8883129	-90.96423176	28.47175322	-90.52183996	28.47187462	-90.51026124
	Swamp Sparrow	35.41313917	-85.02936435	35.69429486	-84.32186214	35.1915663	-84.99843243	34.52522708	-85.03481752
	Black-legged Kittiwake	44.36021682	-67.20784815	43.89101856	-67.71720687	44.35813349	-67.20834258	44.35657262	-67.2096348
	Northern Flicker	37.14919364	-93.39551142	39.2843205	-85.46958516	37.12536143	-93.39054192	37.23796292	-92.6812434
	Wilson's Plover	26.99495819	-82.18908128	27.96805268	-82.9229538	26.84863689	-82.19266033	26.4123434	-81.19316633
	Western Meadowlark	34.12500159	-97.20732844	32.43546663	-97.24791885	34.0852008	-97.21244508	34.09075264	-97.91116418
	Redhead	32.76387598	-91.37473826	34.77431564	-89.46762654	32.64438611	-91.35619234	32.54657699	-91.09628059
	Black Vulture	32.30882914	-86.28917469	32.7511167	-85.95111116	32.09395742	-86.37608159	31.59771348	-86.73462783
	Rusty Blackbird	37.11399732	-87.9577636	37.27911297	-86.50927498	36.86501049	-87.96228223	36.63156814	-87.75295516
	Dark-eyed Junco (Slate-colored)	40.79833114	-81.71050386	41.19913193	-81.30765672	40.53366689	-81.502999	40.1908942	-81.89777139
	White-winged Scoter	42.13327051	-72.96787058	41.90448547	-72.32015693	42.04589325	-72.96896178	42.01187294	-73.63043267
	Black-crested Titmouse	29.61422031	-98.32637097	29.43613448	-98.27815303	29.59108084	-98.32235302	29.96627293	-97.84635209
	White-eyed Vireo	28.29505009	-84.63942693	28.5965013	-86.34838053	28.29519755	-84.63954933	28.29608961	-84.64347408
	Eastern Meadowlark	34.18962549	-89.56941883	34.62141941	-88.78079003	33.71636569	-89.65598457	33.67336369	-90.23958971
	Yellow-rumped Warbler (Myrtle)	33.36026154	-83.10832876	33.02907571	-83.20013591	33.00603535	-83.13698266	32.90892818	-83.09270506
	Eared Grebe	28.84352796	-96.04691257	28.49944632	-96.10977391	28.76199954	-96.01601815	28.55801137	-95.99438116
	Bohemian Waxwing	47.99021263	-83.45852459	48.21143419	-80.93180267	48.04344124	-83.45201864	48.112702	-83.34312314
	Dark-eyed Junco	41.33539477	-90.95810479	41.71557738	-85.8735163	41.27928672	-90.9616145	41.2028262	-90.99513168
	Brewer's Blackbird	32.67383356	-96.04810481	33.0375109	-96.20523235	32.6296151	-96.05665155	32.66305051	-94.97066045
	Lark Sparrow	28.67129069	-97.93298409	28.55526661	-97.66274758	28.62017359	-97.93703055	28.53801042	-97.80592554
	Great Cormorant	42.12006855	-70.72245687	43.05812772	-69.67225664	41.96557082	-70.70756435	41.69741567	-70.4173331
	Greater Prairie-Chicken	43.31324542	-96.63970913	44.6829427	-97.26527688	43.38419679	-96.59931727	43.51995835	-96.76366741
	Gray Jay	48.9206293	-88.47962684	49.04481261	-88.86750444	49.07463166	-88.5478759	49.11274309	-88.85621242
	Bonaparte's Gull	39.90386973	-81.36829811	39.60192498	-82.21366988	39.55785239	-81.23274852	39.15840357	-81.20622422
	Roseate Spoonbill	28.7894756	-92.5053472	28.55885216	-91.08599131	28.78864737	-92.50527132	28.78942128	-92.50704806
	Ring-billed Gull	38.74136092	-81.52427895	39.28521043	-81.54371597	38.52688787	-81.55673109	38.23481576	-81.50297391
	Common Goldeneye	43.31262851	-79.64515718	43.48799955	-80.58560986	43.22068127	-79.6008756	43.30270644	-79.34444296
	Ross's Goose	32.69403807	-96.25275442	33.40997974	-96.26137948	32.66378542	-96.26302318	32.53464491	-95.11489481
	Northern Goshawk	46.3940473	-75.33427859	46.6476549	-76.87987062	46.36000821	-75.34962277	46.23331367	-75.34930073
	Rock Pigeon (Feral Pigeon)	42.21879509	-81.58561548	42.05565249	-81.69293392	41.98674954	-81.53106186	41.22691094	-81.58172809
	Magnificent Frigatebird	25.3673181	-81.14327353	25.54762393	-81.0414656	25.30497476	-81.11509982	24.99397018	-81.12305055
	Sedge Wren	30.23660703	-91.28288225	30.44721574	-90.46893874	30.0570644	-91.29877727	30.07788062	-91.50395548
	Great Black-backed Gull	42.82108768	-70.83050049	43.01761704	-70.53051019	42.75514451	-70.7833411	42.86761293	-70.75014882
	Laughing Gull	28.71951198	-87.68063952	28.77340363	-87.47477692	28.71925477	-87.68065352	28.71918764	-87.67999522
	Limpkin	27.63253343	-81.54269381	27.47807091	-81.52377973	27.32138142	-81.43531344	26.96805567	-80.96333839
	Northern Parula	25.88197579	-81.03556532	26.02946312	-80.79462091	25.54230422	-80.94884547	25.36888299	-81.17387506
	Bufflehead	39.86663667	-77.22324133	40.11552209	-77.38716907	39.7271261	-77.19988367	39.54201822	-77.45463002
	House Wren	29.92371446	-88.54941968	30.16704384	-88.1359037	29.95249516	-88.5524638	29.94829763	-88.54675689
	Broad-winged Hawk	25.08734154	-80.92493731	25.19931848	-81.38655386	25.13562786	-80.92943771	25.05066176	-80.84421817
	Carolina Chickadee	37.11247471	-83.74220857	37.00791017	-83.94681692	36.49410828	-83.70577283	36.05181075	-84.00518353
	Sprague's Pipit	28.9687185	-96.15810137	29.34506086	-96.30615459	28.85558658	-96.12135492	28.54137477	-96.18560209
	Virginia Rail	36.47353229	-79.15474095	36.33482633	-79.85323203	36.1836779	-79.12607171	36.08969226	-79.15013437
	Pyrrhuloxia	27.22753968	-98.04081695	27.02010343	-98.25038217	27.05643356	-97.99587184	26.93816886	-97.62831606
	Ruby-throated Hummingbird	25.87083687	-80.89779082	28.05229201	-82.56492738	25.52890492	-80.80010703	25.49588765	-81.15155473
	Canvasback	39.01489287	-83.80735182	40.50229039	-84.16056069	38.86691686	-83.841906	38.7753173	-83.58801301
	Great Blue Heron (White form)	25.07326118	-81.06116641	25.07387717	-80.76384826	25.11795892	-81.06246412	24.98135484	-80.96523126
	chickadee sp.	39.75813795	-80.92599762	40.09443613	-79.82025196	39.42189479	-80.75459575	38.57725566	-80.98792464
	Burrowing Owl	26.56365139	-81.75469321	26.57007926	-81.87375655	26.33062912	-81.73674625	26.03606121	-80.67264688
	Peregrine Falcon	35.59713915	-82.89532705	38.51887377	-81.13046062	35.66065624	-83.09535019	35.26824438	-83.03301217
	Indigo Bunting	27.70496595	-84.93566213	27.45927134	-85.08298369	27.7052451	-84.93559429	27.70409944	-84.93504589
	Blue Jay	41.6327366	-80.95334291	41.72415962	-80.46579865	41.02442293	-80.99557538	40.49979885	-80.6377339
	Long-tailed Duck	43.51268248	-73.39977894	42.28824967	-72.81732289	43.42932041	-73.64269497	42.93654169	-73.2395151
	Red-headed Woodpecker	37.68721614	-89.02376333	37.25990318	-88.26291787	37.62570308	-89.01866393	37.58194538	-88.76260932
	Black-billed Magpie	49.61955589	-98.11538828	49.8039112	-97.91556084	50.20499186	-97.95500714	50.37315469	-98.99433578
	gull sp.	41.86226563	-81.09932667	41.47098229	-81.82635119	41.42833009	-81.03708028	40.50564023	-80.94020551
	Northern Harrier	37.39710181	-85.73524279	37.87815819	-85.16384366	37.10538946	-85.94105481	36.69713992	-85.01056155
	Harlequin Duck	43.63964876	-67.11530314	44.53130491	-64.16994991	43.64002096	-67.11585274	43.63812471	-67.11846772
	Brown Creeper	41.25712264	-81.97092315	41.17314733	-82.03298372	40.83849359	-81.2575271	40.70368439	-81.30756453
	Gadwall	34.97245974	-88.35101745	35.48983596	-88.6100581	34.73917585	-88.42432627	34.44810232	-88.81440142
	Ruffed Grouse	44.62041885	-79.38119087	45.39376634	-79.86173726	44.54829838	-79.41025828	44.12833689	-79.49005692
	Anhinga	27.97999126	-82.5301755	28.05943717	-83.04511129	27.84465877	-82.49449629	27.19442634	-82.08644535
	Carolina Wren	36.88645983	-82.69876958	37.47076582	-81.99160305	36.86196191	-82.99351718	36.06081368	-82.65275923
	scoter sp.	38.94903484	-74.80150102	39.4289325	-74.02257841	39.03907611	-74.79389766	38.96905606	-74.83445797
	White Ibis	28.95390612	-86.07070497	28.67919067	-84.89158515	28.95688773	-86.0703693	28.95474394	-86.07387651
	Red-cockaded Woodpecker	33.32533538	-82.32620554	33.2254172	-82.55959792	33.18037229	-82.25126033	32.75544134	-82.83881633
	Sandwich Tern	27.18494427	-82.659423	27.45373426	-82.31901039	27.16082224	-82.65555754	27.1351052	-82.58201891
		29.3406377	-93.21928343	29.29676505	-94.05918619	29.3488346	-93.21941085	29.34247431	-93.18938835
