# Supplementary material for: Comparing ecological relevance of climate velocity indices
Source: Sci Rep. 2026 Feb 13;16:8797. doi: 10.1038/s41598-025-32377-0 (PMC12982492; doi:10.1038/s41598-025-32377-0)
Supplement: Supplementary file 1 — Supplementary Information 1. [file 41598_2025_32377_MOESM1_ESM.zip › MATCH_SUPP_MAT/DATA_BIRDS/EAST_80_00.csv]

	NAC EAST 1980-1990 --> 1990-2000
	Species name	Species start latitude (°)	Species start longitude (°)	Species end latitude (°)	Species end longitude (°)	Gradient end latitude (°)	Gradient end longitude (°)	MATCH end latitude (°)	MATCH end longitude (°)
	Lark Sparrow	28.96702047	-97.78899932	28.8195427	-97.91005695	29.24909393	-97.83214744	29.67926874	-97.94562873
	Wild Turkey	40.72468563	-83.09328693	42.03827267	-83.65617118	41.68967923	-83.25512092	41.96639844	-84.15285981
	Forster's Tern	30.36367338	-86.77094645	30.56245517	-88.29261207	30.3844846	-86.77092205	30.39272262	-86.91506325
	American Pipit	32.85853072	-87.91374495	33.51977024	-87.11717921	33.2054535	-87.94689775	33.38428737	-87.51570746
	Palm Warbler	28.18906662	-81.32771328	27.95144837	-81.55719329	28.51989323	-81.43340732	28.97882412	-81.46154278
	Wood Duck	34.0557898	-86.39103617	33.73973497	-86.99724426	34.32213598	-86.3778142	34.57749285	-86.36152794
	Rough-legged Hawk	42.77712509	-83.09437195	43.42623442	-84.47787867	43.40928814	-83.26904671	43.71947718	-82.59725651
	Red-tailed Hawk	39.82836261	-83.80160359	40.35474261	-83.94606088	40.04474047	-83.77676421	40.32444203	-83.99537963
	Hooded Merganser	37.13188478	-81.91685535	37.74746837	-80.91946685	37.09781199	-81.47623755	36.78745176	-81.34736088
	Red Knot	30.97033999	-81.02341035	29.8958819	-81.52888446	30.95456535	-80.98462479	30.93682246	-80.94190406
	Lesser Scaup	31.33183898	-85.07904424	31.1811723	-84.51790768	31.63334995	-85.00418461	32.03260667	-84.92707157
	Wilson's Plover	26.10217728	-81.92941778	26.25821539	-81.70258014	26.2136492	-81.94686217	25.77156383	-81.98727649
	Tundra Swan	39.04937849	-76.96717104	40.122742	-78.69165647	39.33490469	-76.8910493	39.54951189	-76.75713221
	Laughing Gull	28.20042632	-85.89831597	28.74425993	-88.46976584	28.20030481	-85.8983465	28.20046694	-85.89813297
	gull sp.	41.71720173	-78.81336334	41.74646421	-80.12644148	41.9648654	-78.54349239	41.93994324	-78.10487161
	Barrow's Goldeneye	45.86254154	-67.87701542	45.34740437	-69.36006765	46.07016412	-67.92203869	46.37098803	-67.87126218
	Black-necked Stilt	28.63026282	-94.3179216	28.90576267	-94.16184504	28.6295257	-94.31848691	28.62815633	-94.32502414
	Ladder-backed Woodpecker	29.18688392	-98.00999154	28.51822829	-98.07572823	29.42916319	-98.03037634	30.05645146	-97.53345471
	Little Blue Heron	28.32807369	-83.77370674	28.19364234	-83.41983187	28.32655242	-83.77386312	28.33360789	-83.7706054
	Peregrine Falcon	34.52480181	-78.62365228	35.82027893	-82.27198514	34.86702308	-78.71761918	35.0134808	-79.16047363
	White Ibis	28.59164441	-84.32766118	29.12269663	-86.09158564	28.58989604	-84.32715423	28.58607904	-84.3355593
	Ruddy Turnstone	31.28051228	-80.84931125	31.34138073	-80.94764885	31.27476398	-80.83313415	31.23603909	-80.85985821
	White-tailed Hawk	28.37903364	-97.10309151	28.02836397	-97.21289686	28.58459684	-97.19063393	29.03373173	-96.86911945
	Northern Waterthrush	25.986585	-81.17492247	25.71707446	-81.49730147	26.31078919	-81.26146797	26.26031436	-81.28294528
	Red-winged Blackbird	33.75285145	-89.44869017	32.42082055	-90.25661809	34.06460392	-89.49639792	34.54153581	-88.66797408
	Greater Prairie-Chicken	40.14022717	-96.01635553	44.44097326	-96.00173035	40.20819086	-96.02050796	40.16475582	-96.56563795
	Dark-eyed Junco (Slate-colored)	40.69964262	-83.33773688	40.95182821	-81.7909535	41.71109573	-83.78016631	41.77422444	-84.33926017
	Mute Swan	41.41839222	-74.22267557	41.63178311	-76.89987784	41.603488	-74.31293542	42.09190695	-74.03674959
	Orange-crowned Warbler	29.77097096	-93.32769808	29.80249959	-93.40504091	29.73884673	-93.32758383	29.78872102	-93.33746612
	Belted Kingfisher	36.51718161	-82.60854426	36.6441863	-82.48491836	36.71528504	-82.53804039	36.43004559	-81.76527365
	Common Gallinule	28.63026849	-83.62981665	28.2515902	-84.05071246	28.63591601	-83.62724006	28.59447157	-83.67050895
	Painted Bunting	26.68662833	-80.3220965	27.03100137	-80.35587544	26.71635868	-80.31569669	26.71136854	-80.39065383
	Black-headed Gull	47.34286395	-53.92973387	46.94034528	-56.21823202	47.31609316	-53.92559525	47.42138319	-54.28931711
	Black Skimmer	29.20415491	-85.16462315	28.80003027	-85.11661045	29.20895549	-85.16309741	29.20739832	-85.14461706
	Le Conte's Sparrow	31.2235506	-94.64792453	30.80239329	-94.97238819	31.49357286	-94.65925404	31.8350499	-94.39997273
	Whimbrel	29.76803726	-82.14117625	29.10149746	-83.44289101	30.01889877	-82.22452329	30.33295745	-82.08513378
	Common Redpoll	46.80371214	-84.03041181	46.83047309	-84.08326486	46.91116777	-84.00890485	47.14649926	-84.41797202
	Snow Bunting	44.89426772	-81.11057011	45.21099855	-82.5613325	45.05885227	-81.15645755	45.01809733	-80.79476259
	Grasshopper Sparrow	28.7811626	-94.39005987	28.5499057	-91.73918142	28.7778192	-94.39059163	28.77649109	-94.38687285
	Roseate Spoonbill	28.36072976	-92.37053075	28.58404975	-92.44986984	28.35926764	-92.3704341	28.35960118	-92.37081221
	Horned Lark	40.85655855	-85.25523999	41.21749679	-83.72640866	41.70470794	-84.31361068	42.11221805	-84.71931355
	Savannah Sparrow	32.21059892	-89.31436867	32.15915066	-89.85687541	32.44168916	-89.34694168	32.86655902	-88.73039873
	Osprey	27.26448783	-82.12663497	27.74583864	-83.02046386	27.58282047	-82.12086493	27.75345347	-81.98491991
	Neotropic Cormorant	28.24471584	-96.09684341	29.19664878	-95.14284258	28.24012675	-96.08405544	28.25589156	-96.09642315
	Iceland Gull	47.26717095	-57.18035212	47.60577237	-58.35611711	47.26743025	-57.18012137	47.27323949	-57.18667663
	crow sp.	36.87346514	-81.00945173	38.93145343	-77.32887537	37.02178055	-81.02284297	38.38132156	-80.44625542
	Rock Pigeon (Feral Pigeon)	42.68057949	-82.15109682	42.14681488	-82.03082091	42.99547516	-82.0867102	43.49601562	-82.28532669
	American Coot	32.09517865	-87.20171495	33.03823352	-86.89629968	32.36501153	-87.29118476	32.63514794	-87.3332147
	Great Blue Heron (White form)	24.96757775	-80.97997004	25.05987759	-81.05088643	24.91939101	-80.97096465	25.13181182	-80.9314827
	Greater White-fronted Goose	30.29394615	-95.90837375	30.97216869	-95.05426515	30.5949147	-95.86968104	30.80031502	-95.04805925
	Burrowing Owl	26.52347455	-81.58183957	26.49714947	-81.72399448	26.80078316	-81.62236948	26.24765975	-81.58855258
	Great Black-backed Gull	42.06794938	-71.61161168	42.17369357	-72.05590892	42.19955184	-71.72680223	42.32251282	-72.51227621
	Tufted Titmouse	39.61304938	-80.55172879	39.91627175	-79.90026963	40.2292777	-80.7004298	40.05480999	-80.45935468
	Black-capped Chickadee	43.61218939	-79.72511412	43.84629926	-79.53538743	43.66197057	-79.75101803	43.89514434	-78.65603735
	Harlequin Duck	41.58039321	-71.78008231	41.61965553	-71.40538395	41.85764716	-71.84076987	41.81666579	-72.05597205
	Hermit Thrush	35.49233381	-84.24696508	36.06613171	-82.91316723	35.71792832	-83.9739626	36.09293716	-83.70506007
	Black-crowned Night-Heron	32.78043589	-85.14349287	32.4264218	-85.93358887	32.97299981	-85.25020254	33.4127543	-85.10926862
	Fulvous Whistling-Duck	27.29126829	-82.66766663	28.04400859	-87.00421768	27.3169697	-82.67759446	27.30022738	-82.67693314
	Curve-billed Thrasher	27.3878848	-97.96567055	27.26595621	-97.97696446	27.69913898	-98.02592842	27.85351584	-98.21716991
	Sprague's Pipit	28.68866206	-96.51398497	28.79826708	-96.36257933	29.07781536	-96.65672497	29.50689297	-96.34028437
	Black-legged Kittiwake	43.22767304	-68.50112149	44.52399052	-67.07362362	43.2268758	-68.49987859	43.22858151	-68.50119543
	Blue-gray Gnatcatcher	27.96795498	-85.42622514	27.96676467	-84.99037351	27.96827628	-85.42605728	27.96806619	-85.42432768
	American Bittern	32.60718127	-80.91690354	34.70065604	-81.05717772	32.83882398	-80.93953502	32.9928299	-80.8195362
	Gadwall	35.25839564	-88.46128293	35.69837947	-87.8381431	35.60906873	-88.25148869	36.1958642	-88.21321828
	Short-billed/Long-billed Dowitcher	29.17459503	-94.70428568	28.92767539	-94.62474999	29.11013313	-94.68490517	29.12774905	-94.67440861
	Limpkin	28.13970417	-81.78924261	27.75109652	-81.49540736	28.50081446	-81.88026693	28.69121168	-82.45922573
	Northern Cardinal	39.6310181	-83.88458107	39.73401379	-83.94574593	39.8757907	-83.88054944	39.86313376	-83.90262685
	Long-billed Thrasher	27.49637064	-97.7364363	26.9265607	-97.92906482	27.79024804	-97.75416557	27.81070468	-97.94538098
	Snow Goose	35.05141717	-86.56150933	36.49184493	-86.32029969	35.3405308	-86.53611556	36.00768596	-87.08163469
	Razorbill	43.01706587	-68.78806801	43.67603706	-68.00845836	43.01137689	-68.78182605	43.02665825	-68.78497661
	American Goldfinch	40.97687355	-83.91725375	41.32449465	-82.81117559	41.60716583	-84.58254662	42.18857819	-84.27180188
	Red-shouldered Hawk	32.31959071	-85.6120286	32.93624406	-85.06192979	32.53969786	-85.60359586	32.84060173	-86.12688802
	duck sp.	33.85460325	-90.04261198	35.14817096	-89.08916726	34.22926247	-89.95352758	34.47096101	-89.47047367
	Brown Pelican	28.30195379	-81.72178963	29.18930827	-82.94277193	28.63203708	-81.8174046	28.98319893	-82.25495876
	American Crow	40.88501608	-80.38092427	41.25320244	-81.38642867	41.33442053	-80.28068158	42.75220879	-79.27819019
	Common Raven	47.70397222	-82.46275086	47.6341686	-82.86975061	47.86098852	-82.42227846	47.59105963	-81.77456408
	Red-necked Grebe	43.80338694	-68.98487378	43.84074596	-69.76699449	43.91408889	-69.03101374	43.85462334	-68.94115806
	Yellow-rumped Warbler (Myrtle)	34.15605234	-80.94186732	33.52877053	-82.59712246	34.435415	-80.90305658	35.30455335	-79.68770443
	Piping Plover	29.84499367	-89.37105184	28.88768715	-91.98602091	29.93269899	-89.35116255	29.97532642	-89.37225513
	Long-eared Owl	41.86000017	-84.4218741	42.10740996	-84.61018982	42.32510991	-84.44833131	43.45016312	-84.25075538
	American Robin	33.40714795	-90.63872725	35.44286439	-84.97636666	33.62588225	-90.62753271	34.11811748	-90.52535396
	Pine Siskin	43.63472655	-82.55553588	44.98894526	-83.47295855	43.86500582	-82.52073852	43.98771311	-82.24753732
	Spotted/Eastern Towhee (Rufous-sided Towhee)	34.0560462	-85.4553299	31.44405368	-94.54698304	34.38875293	-85.41011135	35.1552687	-85.54368972
	Wilson's/Common Snipe	33.12338581	-86.62274392	32.90793524	-87.53563118	33.59570442	-86.63264369	34.02481757	-86.62849766
	Vermilion Flycatcher	28.41239629	-96.86574988	28.39496301	-97.0585977	28.50826806	-96.92389398	28.79605648	-96.71909477
	Sora	28.96772847	-85.22547388	29.48441878	-86.07202516	28.97546896	-85.22260498	28.97276815	-85.18889489
	Lesser Yellowlegs	29.51101881	-86.0930426	30.05738513	-88.70611146	29.52135866	-86.09117776	29.51554948	-86.10270942
	Northern Gannet	37.0499689	-75.52480192	37.31094912	-75.46749208	37.03231539	-75.41543274	36.86343149	-75.60814098
	Sharp-tailed Grouse	49.6038035	-97.17268797	48.44918757	-93.79260283	49.5452975	-97.20430021	49.46303709	-96.87650221
	Lincoln's Sparrow	29.74261313	-96.96515789	29.83061589	-96.96924389	29.98186083	-97.12316767	30.46899678	-96.8502924
	Cooper's Hawk	39.98522486	-82.3387694	40.22119262	-81.82673825	40.1819982	-82.44489475	40.72911057	-82.2232375
	Swamp Sparrow	35.6474631	-84.47325143	35.5407348	-84.55299908	36.0312399	-84.42443164	36.07574772	-83.65674668
	Pyrrhuloxia	28.13214758	-98.03819527	27.79201609	-97.99315932	28.40819486	-98.06530109	28.90712217	-97.29562887
	Smith's Longspur	36.56208373	-95.54623748	35.46752602	-96.77013167	36.74684711	-95.50593009	36.80280503	-95.95017767
	Virginia Rail	36.64523989	-78.81347531	36.68389467	-78.47142908	37.35408554	-78.68157864	37.61149994	-79.14881317
	Marsh Wren	32.28930839	-86.16624072	32.14720668	-86.44610498	32.48604631	-86.09833311	32.66524136	-86.3629508
	Black Vulture	33.20098309	-84.88978501	32.97848611	-85.581445	33.41327784	-84.97738109	33.80102611	-84.28780826
	Cactus Wren	28.39499046	-98.19695778	28.37430336	-98.14869128	28.7165577	-98.16006097	28.95757139	-97.62159806
	Glossy Ibis	28.04039386	-81.23673449	27.73787429	-81.53955465	28.33901596	-81.3390845	28.7642493	-81.48979659
	White-faced Ibis	29.51265836	-94.64445576	29.97620035	-93.03399608	29.63707247	-94.65098948	29.71887833	-94.75404585
	Chipping Sparrow	32.25262082	-87.73377366	32.23044717	-88.31383325	32.62032969	-87.82784124	32.99270367	-87.37532297
	Red-bellied Woodpecker	38.43859906	-84.99855334	38.76235731	-84.06285112	38.81940753	-85.00767109	39.43544443	-84.12791012
	Greater/Lesser Scaup	36.15145678	-82.86432362	36.82883536	-81.52046781	36.08037292	-82.42507528	36.01086024	-82.68879859
	Wilson's Warbler	29.42316528	-93.991539	29.24263765	-94.20259574	29.3806151	-93.99174855	29.37253271	-94.0189386
	Northern Parula	25.5524627	-80.94214686	25.61117592	-80.92509744	25.79082817	-81.01700752	25.73908174	-81.24480793
	Common Yellowthroat	28.64130874	-84.94000665	28.8174855	-85.40879481	28.6384329	-84.94043161	28.64120388	-84.94756661
	Baltimore Oriole	34.11217447	-80.20738525	31.87504885	-80.90816591	34.26535661	-80.36113725	34.81019447	-78.95310279
	American Avocet	28.87741048	-94.23513264	29.20396698	-94.02353886	28.8858397	-94.23527722	28.88540138	-94.22524922
	Dark-eyed Junco (Oregon)	38.06161608	-94.24675327	38.69033351	-95.68332835	38.57514942	-94.26936028	38.64825233	-93.64156447
	Common Merganser	42.79663558	-80.6116968	42.71223466	-81.52780794	42.94751884	-80.62598429	43.13973353	-81.0235506
	White-eyed Vireo	28.41016334	-84.27561323	28.52724586	-85.9017733	28.40873201	-84.27534897	28.40722399	-84.27917342
	American Oystercatcher	34.44078576	-78.56963332	33.97531958	-79.35122943	34.78926226	-78.68352173	34.98232496	-79.07367904
	Boat-tailed Grackle	30.48925701	-81.29184973	30.67752678	-81.12733781	30.51761032	-81.2543609	30.49178189	-81.36754513
	Rusty Blackbird	36.60748326	-86.50759764	37.40601533	-86.6407811	37.02106185	-86.47795291	37.62542486	-85.97589121
	Golden-crowned Kinglet	39.93162915	-80.0838366	39.93637451	-79.2562052	40.40461715	-79.76456869	40.62418165	-81.01287459
	Long-billed Dowitcher	28.76424998	-95.50738654	29.47912872	-94.11446429	28.68942091	-95.48244832	28.69314031	-95.52101057
	Savannah Sparrow (Ipswich)	39.21959396	-74.18466811	39.85336467	-73.64751761	39.066831	-73.87924211	39.23207656	-74.17063033
	White-winged Scoter	41.77433533	-71.69496061	42.20916308	-72.77352871	41.94033108	-71.75947599	42.06694114	-72.29162474
	Greater Yellowlegs	31.49903674	-85.7314476	32.13966059	-85.71579507	31.67033402	-85.72251251	31.97808748	-85.21309286
	Indigo Bunting	27.08592671	-82.62292457	27.52834605	-85.16422935	27.11335199	-82.624846	27.18956004	-82.58047541
	American Tree Sparrow	42.32655105	-84.46111331	42.38395413	-84.0183192	42.72974355	-84.46163189	43.61714318	-84.78903138
	Herring Gull	41.7743536	-75.03961579	41.8735575	-75.32443557	42.05449818	-74.96261973	42.46163112	-76.14781067
	Ridgway's/Mangrove/Clapper Rail	31.61255385	-82.57642398	32.33136664	-81.78612727	31.94216533	-82.75751175	32.26146352	-82.9680484
	Green Heron	27.35305278	-81.82038978	27.3336807	-81.83432489	27.67582811	-81.88929341	28.15280559	-81.60638538
	Common Ground-Dove	27.94941877	-85.55044698	28.02881269	-89.32188168	27.94953846	-85.55035906	27.94944524	-85.54921302
	Northern Flicker (Yellow-shafted)	37.73132724	-83.33275464	38.45611976	-82.04875557	38.29509173	-83.21240298	38.656671	-83.1599133
	Northern Flicker (Red-shafted)	35.36143255	-97.28310434	36.0223701	-95.92267005	35.75263847	-97.38693665	36.35891199	-98.38581922
	Loggerhead Shrike	31.02936036	-91.06216987	30.74652685	-90.17472808	31.42623123	-90.87611641	31.89921186	-90.74986582
	Bronzed Cowbird	27.12979937	-97.86098211	26.91502117	-97.87866243	27.48532046	-97.85478094	27.54186314	-98.25697029
	Northern Mockingbird	37.09322907	-81.46502117	36.5685502	-81.95139427	36.85719026	-81.07622071	37.8722549	-80.83393396
	American Black Duck	41.69441699	-75.05895117	41.84619168	-74.26771749	41.98421661	-74.99487009	42.39093616	-76.24097514
	Sedge Wren	30.53469648	-90.32484052	30.34451943	-91.05056866	30.72565577	-90.34025133	31.26922949	-90.85513259
	House Finch	40.87960922	-76.02883025	41.43538287	-79.27534191	41.19603585	-76.0315684	41.53018144	-75.94937294
	Hairy Woodpecker	43.31454921	-82.50767411	43.4788335	-82.59285184	43.6436029	-82.40958311	43.87094121	-82.33120328
	Spotted Sandpiper	28.81812589	-89.44999248	28.64477497	-87.90499765	28.81302453	-89.44924604	28.81850996	-89.46195976
	Broad-winged Hawk	25.88675182	-81.29024819	25.07742431	-80.92349179	26.1776046	-81.35447201	26.26924295	-81.32541411
	King Rail	30.1725539	-85.77836555	31.60214554	-84.05631567	30.12745037	-85.78240692	30.15513797	-85.72302734
	Long-billed Curlew	28.55809697	-96.0245379	28.06719872	-96.42955478	28.70399928	-96.07295588	28.81896947	-96.01047249
	White-winged Dove	27.15218722	-85.51144059	28.88049181	-95.18130108	27.15223416	-85.51142207	27.15221217	-85.51132726
	Red-breasted Nuthatch	43.3330457	-79.02178123	44.08129074	-78.83559398	43.62764634	-79.02433329	43.65329163	-78.76539151
	Wood Stork	27.93020423	-81.67444384	27.90343671	-81.72161985	28.31040999	-81.78913178	28.41982931	-82.16706422
	Seaside Sparrow	31.58523196	-88.31800084	32.02430976	-86.66722681	31.81621519	-88.30501955	31.97301233	-88.1064631
	Eastern Bluebird	36.76626732	-84.29711413	37.65149818	-83.11982632	37.50266233	-84.08807082	37.90341676	-84.65545762
	Black-bellied Whistling-Duck	28.79112988	-96.8181473	28.26309266	-96.15479708	29.09240657	-96.97664329	29.80477899	-96.35486198
	Great Cormorant	42.34765363	-70.36179077	42.02409083	-70.82982645	42.20433398	-70.7433333	42.27114973	-70.42314184
	Buteo sp.	37.5054557	-91.20295431	38.22871997	-90.46637533	37.80832464	-91.09715837	38.55067196	-91.73004195
	Common Grackle	36.00153332	-85.27722191	36.13080458	-84.6121627	36.34274433	-84.94946465	37.00638392	-85.35138485
	ibis sp.	30.07043814	-91.82069466	29.8872177	-91.75384738	30.28133102	-91.82401118	30.22452238	-92.13959819
	Bohemian Waxwing	47.78572376	-86.28245881	47.93852717	-81.50200167	47.88878564	-86.24598558	47.9160712	-85.96386197
	White-crowned Sparrow	36.90347835	-87.82992077	36.71875136	-87.60523824	37.5186779	-87.89632935	37.80241835	-88.90198858
	Dunlin	36.11134695	-78.61931113	36.11123142	-78.684483	36.38107969	-78.46394952	37.16526821	-79.40021117
	Olive Sparrow	26.88931566	-97.96125312	26.61359645	-98.03625945	27.22924979	-97.99706796	27.3484365	-98.40798906
	Field Sparrow	36.65101384	-83.92664858	36.66452733	-84.15788223	37.14144621	-83.7223024	38.2049988	-83.82202945
	Sandhill Crane	28.45371963	-93.77166255	29.91133771	-91.56578346	28.45061425	-93.77168213	28.4504499	-93.77192375
	Bewick's Wren	30.80482794	-97.59325356	30.99511734	-97.51515302	30.93384044	-97.72711621	31.14012636	-97.62336263
	Golden-fronted Woodpecker	28.03629743	-98.15644105	27.81759623	-98.11830981	28.3320101	-98.20346115	28.72753236	-97.62629645
	Long-tailed Duck	43.06941348	-72.63164557	43.27970234	-73.32962503	43.29250924	-72.69713998	43.6087511	-72.59525203
	Sharp-shinned Hawk	38.41465061	-79.10015719	39.48646647	-79.0550834	38.48709001	-79.26021849	38.88086527	-79.18481956
	Pileated Woodpecker	38.43153715	-83.51912154	39.06246617	-82.66933756	38.78767181	-83.60727936	39.14185109	-82.20059042
	Royal Tern	28.36178306	-83.60214703	28.03700203	-83.95744633	28.36761088	-83.59952439	28.30942825	-83.63718671
	Crested Caracara	28.85610424	-97.18319239	28.65608607	-97.15165696	29.11030188	-97.34347165	30.09500122	-96.33679661
	Turkey Vulture	32.80744619	-82.72691621	32.8523653	-82.76629967	33.00827892	-82.802929	33.42306993	-82.26824629
	Northern Bobwhite	36.69044484	-86.67653093	36.53721394	-88.62784388	37.0872438	-86.70189763	37.80541264	-85.98223747
	Western/Eastern Meadowlark	32.78421156	-97.11886113	33.25360748	-96.9799229	33.03214995	-97.26513425	32.65129358	-97.7603887
	Reddish Egret	26.98238397	-88.58763847	27.01186563	-87.57656717	26.98236676	-88.58763811	26.98235201	-88.58765137
	Eastern Meadowlark	34.62624181	-88.30974464	34.15567706	-89.53308572	34.88701083	-88.31895888	35.35016259	-87.96909895
	Ruby-crowned Kinglet	32.17994895	-88.88611006	32.6748767	-88.05768577	32.39704605	-88.92005879	33.02965406	-88.10553808
	Rufous-crowned Sparrow	30.12950486	-98.61562525	30.40986364	-98.45640637	30.29540496	-98.68905516	31.13107494	-98.95919101
	Monk Parakeet	27.43188521	-81.2541308	29.8525669	-81.26169012	27.66748233	-81.3826048	27.98654914	-81.30315327
	Sanderling	35.1317861	-79.67212825	35.78574665	-79.0328311	35.46120523	-79.62251793	36.12288045	-79.78375554
	Purple Finch	41.34344605	-81.83309029	42.75305413	-82.95270775	42.07280255	-82.46046108	42.82392782	-82.69071361
	Black-billed Magpie	49.4593023	-97.35671831	49.52393405	-97.23167137	49.36998425	-97.4028984	49.24623496	-97.19802922
	Ruffed Grouse	43.90017261	-78.99374628	44.41723973	-78.76103298	43.96942819	-78.98813725	44.05252347	-78.25383746
	Snowy Egret	28.93995287	-86.72725086	29.09071486	-86.61009111	28.93777978	-86.72726884	28.93905369	-86.72269764
	Brown Thrasher	32.74859189	-89.43272267	32.96596509	-88.04812749	32.98778192	-89.40172844	33.35931071	-89.04076096
	Lapland Longspur	40.14970073	-92.98471021	40.55194305	-91.68368682	40.26920577	-93.05193964	40.25216633	-93.64271663
	Yellow-rumped Warbler	33.67259067	-87.90057666	30.09699904	-92.23061693	33.95068902	-87.85394714	34.14145916	-87.7221628
	Gray Catbird	31.65836629	-80.45103189	32.27009381	-80.33019519	31.67735083	-80.46534253	31.69649677	-80.44288207
	Brown Creeper	41.04918639	-81.99924701	41.34964186	-82.19403365	41.56942912	-82.74859461	42.67727347	-83.22545018
	Red Crossbill	44.76863471	-83.27486922	43.40719664	-81.3402829	44.96762374	-83.24765198	45.18169296	-83.22143955
	African Collared-Dove	29.64276589	-81.24330563	33.11663998	-84.70966096	29.70482706	-81.21798102	29.66451241	-81.44908414
	Green Jay	26.7557337	-98.02395025	27.50630519	-97.0239473	27.08302395	-98.09291666	27.22367729	-98.46567557
	Carolina Chickadee	37.40392931	-83.51079557	37.43716273	-83.19150396	38.44215552	-83.14609128	38.40364798	-83.37933895
	Red-breasted Merganser	40.05315074	-74.7568091	40.12731578	-76.63395528	40.47372701	-74.81368387	40.90810032	-74.25438998
	Canada Goose	40.66101325	-82.23903084	41.33944204	-83.67450339	40.94806555	-82.32465025	42.39465602	-83.38014631
	Barred Owl	37.28643199	-87.57988694	37.14550967	-87.33720538	37.86978665	-87.9289321	38.08722794	-87.40148412
	Gray Partridge	46.93688477	-89.48447328	47.20094108	-90.74764831	46.93176608	-89.07712752	47.17083888	-89.362899
	Ruby-throated Hummingbird	25.55726602	-80.76577691	25.79024064	-80.91171122	25.76638895	-80.837517	25.43916606	-81.15962595
	Boreal Chickadee	46.92189093	-68.43478478	47.19430284	-67.72265449	47.34419654	-68.74661827	47.58296478	-68.21712553
	Least Sandpiper	29.9321042	-90.94450239	29.65656494	-89.19542859	30.25072666	-90.9844074	30.4534386	-91.03837371
	Ruddy Duck	34.3916154	-84.43487751	36.17381853	-82.71120852	34.6432417	-84.46742482	35.37918354	-84.4891966
	Red-crowned Parrot	26.25324512	-81.36998518	26.39032883	-87.8551889	26.50139258	-81.43894326	26.3445766	-81.45108295
	Magnificent Frigatebird	25.05430333	-81.14590748	25.31290888	-81.09659051	25.0071377	-81.14451337	25.43286195	-81.11180765
	Song Sparrow	38.9941086	-80.27771276	38.90902232	-80.56620793	38.79926313	-79.90433508	39.27659665	-79.27842204
	Gray Jay	48.78054513	-88.54583124	48.81069144	-87.22103376	48.84763112	-88.56451256	48.79727141	-89.18265906
	Purple Gallinule	27.73778471	-81.47087198	27.83399931	-81.56186427	28.04921501	-81.60704088	28.30995879	-81.75552091
	Plain Chachalaca	26.19165457	-98.09179986	26.21902387	-98.03134815	26.52193359	-98.18696473	26.77946948	-98.18058597
	Blue Jay	41.70852599	-81.05161775	41.71141533	-80.9888082	42.72365201	-81.04195424	42.40823015	-81.00987191
	Downy Woodpecker	41.59557073	-82.08163386	41.73764967	-82.34666858	42.43744297	-82.60461483	42.96849292	-82.87575436
	American White Pelican	28.60545885	-91.85527786	29.47967784	-93.40279707	28.60021994	-91.85554509	28.60370128	-91.85333247
	Ring-necked Duck	33.54654954	-84.93329525	34.23164249	-84.40694905	33.75684224	-85.00404163	34.13369913	-84.74954799
	Canvasback	40.90957948	-79.10277888	41.21012804	-80.31716679	41.22873405	-79.13862504	41.33307527	-78.05180826
	Cedar Waxwing	39.1961049	-84.00910383	39.30026822	-83.54611699	39.5249893	-83.93738861	39.68829808	-83.66072428
	Black-bellied Plover	32.03327473	-81.74114876	31.61892822	-82.86198302	32.27317271	-81.9931669	33.13303298	-81.41704533
	Northern Rough-winged Swallow	26.99001392	-84.34467945	27.23126777	-82.67651511	26.99026471	-84.3446284	26.99045007	-84.3444728
	Bonaparte's Gull	41.38805543	-80.16471981	40.40805801	-80.58489978	41.75635945	-79.68786551	42.58003451	-80.03195583
	White-winged/Yellow-chevroned Parakeet	25.92930487	-80.29356071	25.82205497	-80.20576417	25.95277821	-80.28022665	25.9013538	-80.32662212
	Harris's Sparrow	36.38109182	-96.99332468	36.07944546	-97.07712862	36.65805616	-96.98756436	36.67503355	-96.16141059
	Stilt Sandpiper	27.437621	-90.51718996	28.28441269	-89.64992415	27.43817999	-90.5173309	27.43877928	-90.51747103
	Northern Goshawk	45.20377795	-74.66392725	46.72955975	-71.10096763	45.43271106	-74.63159139	45.63359764	-74.62464267
	Common Goldeneye	43.10174471	-78.50183259	43.49347955	-78.88306472	43.39551772	-78.41038383	42.73010737	-78.56129353
	Brown-headed Cowbird	32.54006404	-90.19292512	32.47118022	-90.32348605	32.78449309	-90.05935078	32.91182241	-89.52701678
	Short-billed Dowitcher	28.26570696	-82.47801493	28.51130209	-82.63736866	28.41329569	-82.51492016	29.09805693	-82.32333159
	Carolina Wren	36.31972899	-82.23658586	37.21345798	-82.10897042	36.23209861	-81.81884612	36.81715928	-81.56456456
	Pied-billed Grebe	32.50855344	-86.18930439	32.60234327	-85.93545524	32.69401487	-86.16492477	33.09606362	-86.17150728
	Northern Pintail	32.75782877	-88.95059573	32.71130101	-89.53821261	32.99699425	-89.01242489	33.34101306	-88.90749325
	Pine Grosbeak	47.09732914	-81.91643239	48.16751183	-85.90721856	47.22592157	-81.87925313	47.48822484	-82.27173385
	Brewer's Blackbird	33.05418513	-95.26622642	32.37772451	-95.66163565	33.39965917	-95.39095332	33.56735091	-96.33994166
	Mallard	40.38303236	-86.05241918	41.17282476	-85.07982381	40.87379657	-85.87276046	41.47077867	-85.68707599
	Mourning Dove	39.83560997	-80.5806128	40.02154769	-80.88584054	40.36806214	-80.64740267	40.50363287	-81.52385815
	cormorant sp.	31.4138445	-92.93872295	31.73180421	-93.38736894	31.79999403	-92.9305866	32.1796783	-92.44677458
	White-winged Crossbill	46.57750608	-75.95738681	46.36308823	-75.40035006	46.75781061	-75.97095679	46.8885195	-74.68005017
	Merlin	37.4563527	-80.66270135	39.24759186	-84.42355517	38.02670125	-80.76624893	38.08857557	-80.64122505
	Great Blue Heron (Blue form)	34.30153718	-83.99823764	35.62394151	-83.76184683	34.4368934	-84.03446406	34.72293275	-84.54670457
	Ring-necked Pheasant	43.2062934	-86.99230238	43.76126394	-88.64618935	43.38665529	-87.12702529	44.15207664	-86.94280785
	Semipalmated Plover	29.52394045	-82.35998421	29.03100496	-82.53151142	29.79941514	-82.42485049	30.04135573	-82.58651833
	Greater Scaup	41.27049099	-75.13928591	41.72648808	-76.63335711	41.55937864	-75.19076444	42.04130234	-74.3625021
	Common Loon	37.30124368	-77.62004844	37.75682606	-77.22605876	37.60286022	-77.80150922	37.92204089	-78.78598586
	Dovekie	46.65072341	-58.09385655	46.78583411	-57.03410097	46.65079492	-58.09385039	46.65269753	-58.09561921
	Black-and-white Warbler	28.11120662	-82.37165577	28.28131857	-82.21581191	28.34753731	-82.41420289	28.79984759	-82.56430777
	Snowy Plover	28.90611037	-90.68586174	28.55044271	-92.79517057	28.88008901	-90.68098457	28.8514823	-90.67200015
	Northern Shoveler	31.48770572	-92.07258442	32.67032415	-90.7003638	31.76528519	-92.2549979	32.15470558	-92.02071162
	Eurasian Tree Sparrow	39.88288673	-88.929936	40.42266453	-89.55533014	40.11472273	-88.91450346	40.38342272	-88.65822558
	Red-throated Loon	38.5887519	-74.35707563	38.74997318	-74.28417764	38.63840762	-74.38613224	38.61156322	-74.36356211
	Fox Sparrow	36.60003297	-87.0471335	36.77244651	-85.94215474	36.94953238	-87.1034007	37.49647456	-87.34583861
	Black Guillemot	45.39895478	-65.68549221	45.39506038	-64.86716051	45.55365969	-65.6674626	45.70207341	-65.79046598
	Western Meadowlark	35.6243604	-97.15256235	32.94800581	-97.14191082	36.13008443	-97.28276031	36.52197366	-97.9069033
	Ring-billed Gull	39.23545256	-80.59775593	39.46379232	-80.88744686	39.75557981	-80.76335365	39.19386439	-78.93273356
	Pacific/Winter Wren	37.37366454	-82.5507783	38.4007977	-80.48688707	36.76793994	-81.7759954	38.29286824	-82.59646377
	Prairie Warbler	25.75783707	-81.02044946	25.84984527	-80.88966985	26.13123601	-81.12196479	25.96107299	-81.34938378
	Gull-billed Tern	28.61734457	-95.11038671	29.12105069	-94.96191254	28.58831057	-95.10474086	28.62552551	-95.0781717
	Short-eared Owl	40.59603735	-81.58715095	40.81576524	-83.01862349	40.87464327	-81.6879711	41.50588275	-82.96175359
	White-breasted Nuthatch	42.54228378	-82.55983082	42.57736087	-82.36337093	43.43082371	-82.44810392	43.17223384	-82.14753446
	Glaucous Gull	47.50370718	-67.31769695	47.80893815	-66.80217882	47.81539245	-67.48393299	48.72410876	-67.21054116
	Brown-headed Nuthatch	33.83908186	-82.95792617	33.90661053	-82.59401955	34.3053397	-82.88455343	34.45543081	-82.79938619
	Great Horned Owl	41.3165955	-82.97614244	40.89727267	-82.83952334	40.7223558	-84.01421848	42.8620228	-83.27523561
	Fish Crow	30.75953307	-82.39169431	31.848939	-80.84779956	30.94778025	-82.43000356	31.05097512	-83.510734
	Yellow-bellied Sapsucker	34.83932185	-85.81661032	35.08776878	-85.21210804	35.66720863	-85.74975531	36.02710048	-85.33487858
	Surf Scoter	39.29012682	-74.05284443	39.36233389	-74.13831886	39.23624739	-73.78192889	39.32276757	-74.03870946
	White-crowned Pigeon	25.14619495	-80.5403368	24.98886632	-80.66860524	25.11107536	-80.52910329	25.08633111	-80.50145302
	Harris's Hawk	26.81360349	-97.96753899	26.87915839	-97.96327476	27.15325057	-98.01035974	27.27869308	-98.42514731
	Anhinga	28.12515972	-82.87519151	27.9924087	-82.44341927	28.10679214	-82.89955935	28.5559933	-82.70401498
	Bufflehead	40.42114737	-75.00568203	39.99994131	-76.65501443	40.52394006	-75.0845429	41.02970532	-75.01425072
	Black-crested Titmouse	29.80934791	-98.34716915	29.73395095	-98.33582586	29.95207964	-98.39663864	30.04265673	-98.53394939
	Double-crested Cormorant	30.37200322	-88.14532224	31.70596305	-88.87369844	30.39193971	-88.15358263	30.39231084	-88.04910109
	Purple Sandpiper	42.58592788	-70.4286189	42.5373119	-70.40021345	42.56371437	-70.60764221	42.53809796	-70.4098834
	Vesper Sparrow	30.34550813	-95.48259817	30.22054952	-96.20814744	30.64395842	-95.46970771	30.88045746	-95.09875173
	Great Kiskadee	26.64144457	-98.03594182	26.71910917	-98.01316031	26.97182768	-98.11376132	27.13136051	-98.42982036
	Least Grebe	26.81407562	-97.94837785	26.9030064	-97.92805451	27.15789825	-97.983309	27.27982659	-98.40952176
	Yellow-throated Warbler	28.19013599	-82.0487644	27.9211421	-82.04021263	28.52880693	-82.10980284	28.79838677	-82.56276168
	Northern Shrike	44.69603382	-82.8188624	44.91884309	-83.67038346	44.90727154	-82.82048039	45.18112042	-82.7131311
	House Wren	29.76042907	-88.52991095	29.8339072	-89.17211081	29.76583289	-88.53341981	29.76498325	-88.51574086
	Killdeer	31.89153167	-87.89939407	32.1460123	-87.60174282	32.14580578	-87.90407441	32.68306218	-87.61583513
	White-throated Sparrow	38.2190185	-79.87240753	38.34982913	-79.99125262	38.41407831	-79.87628102	38.53832271	-79.63749362
	peep sp.	28.48093394	-90.02644784	30.00948527	-87.88160665	28.49252287	-90.02780288	28.4914442	-90.01307037
	American Woodcock	35.73353369	-80.97344465	35.99852798	-80.61093595	36.01725686	-80.99386443	36.30035154	-80.19610082
	Caspian Tern	29.09187253	-90.26341116	28.75971029	-89.35244013	29.04039537	-90.25471014	29.03490445	-90.27646022
	Inca Dove	28.77443403	-97.14599717	28.5568096	-97.30535483	29.02500395	-97.29918579	29.99873556	-96.31325611
	Western Sandpiper	29.20871834	-86.54690567	29.75021338	-87.69275941	29.20766482	-86.54688095	29.20830024	-86.54443645
	Sandwich Tern	26.9326316	-82.27391862	26.84910059	-82.49328646	27.01511907	-82.27865235	27.31196702	-82.10208819
	Common Eider	42.55016644	-69.8392704	42.6457057	-69.91412417	42.52092398	-69.77486681	42.54780031	-69.80191566
	Marbled Godwit	30.98400125	-87.14627508	30.59880161	-87.92090541	31.1754803	-87.14195012	31.16016211	-86.77664553
	chickadee sp.	39.05971278	-81.97650772	39.51428807	-81.56119175	39.31238181	-81.95707554	39.97339456	-81.42689167
	Red-headed Woodpecker	39.20351818	-89.29118664	38.07255825	-88.80430087	39.47919764	-89.23402479	39.72554037	-89.1164769
	Greater Roadrunner	30.67884889	-97.59422827	30.48145333	-97.24216975	30.810785	-97.71924927	31.05486474	-97.5074972
	European Starling	38.57766757	-83.84967001	38.61654593	-84.06398516	38.9331484	-83.82607659	39.18694743	-82.91893016
	Cattle Egret	27.9287217	-83.63516157	28.24489353	-84.64412576	27.93226733	-83.63388397	27.92582388	-83.64091896
	Willet	29.51556246	-86.73899576	29.25055431	-86.97224223	29.52592359	-86.73889633	29.51984333	-86.76050824
	Tricolored Heron	28.39737936	-83.88543879	28.68138158	-84.0872083	28.39246195	-83.88630071	28.41816148	-83.87086964
	House Sparrow	42.79130039	-85.85199742	43.17617956	-85.62755756	43.00708084	-85.7518601	43.07801938	-85.6000323
	Tree Swallow	28.15663746	-82.69187287	28.31158808	-82.87772602	28.19060179	-82.72592249	28.8296295	-82.51024077
	Blue-winged Teal	28.61219324	-86.03297539	28.77221123	-86.51922854	28.61295552	-86.03282922	28.61265048	-86.03353971
	scoter sp.	38.67926254	-74.87221705	39.04811203	-74.86167665	38.72569239	-74.79070778	38.64272166	-74.86835984
	Redhead	35.86649462	-87.36296695	32.13603103	-91.88828804	36.84287786	-88.12679721	37.02540153	-86.10920118
	Scolopacidae sp.	30.13922558	-92.886491	31.6632508	-91.37608847	30.3713984	-92.89976871	30.48017032	-92.67631898
	Northern Flicker	37.9394612	-87.95394696	36.87757811	-93.07106079	38.18209296	-88.02081621	38.69564273	-87.61180709
	Nelson's/Saltmarsh Sparrow (Sharp-tailed Sparrow)	33.97579936	-82.37797661	34.3445736	-81.46298261	34.30820542	-82.39677667	34.87660241	-82.47809975
	sparrow sp.	33.65687958	-91.34278686	34.29196848	-90.81740095	33.91170582	-91.32240522	34.34215539	-90.66294379
	Horned Grebe	38.67041502	-77.09049111	38.54440421	-77.51126472	39.05870182	-77.15275829	39.10905489	-76.59054003
	blackbird sp.	34.71718619	-90.24186982	35.91978889	-89.23812732	35.32056551	-90.95341875	35.35628535	-90.77405493
	Mottled Duck	29.15299146	-90.36463047	28.28554744	-89.08181717	29.10434693	-90.35635621	29.09993698	-90.36239856
	Pine Warbler	32.25130547	-86.18523581	31.87845687	-86.62312629	32.44802241	-86.11232388	32.59018931	-86.37486314
	White-tailed Kite	27.84201715	-96.8331927	28.42825249	-95.94641698	27.82540022	-96.82413113	27.80497425	-96.85444345
	Bald Eagle	39.89353957	-86.58248953	41.03552899	-86.95788083	40.35345957	-86.46375942	40.89617948	-86.24904912
	American Wigeon	34.5824568	-86.34968008	34.56272995	-85.92778007	34.91070553	-86.23180496	35.6262228	-85.83792084
	Great Egret	29.37598717	-86.37446687	29.66043635	-87.00612309	29.38011665	-86.37466001	29.37740772	-86.38376562
	Eared Grebe	28.6680901	-96.54336118	28.0604841	-97.07022066	29.02587487	-96.67887112	29.44796406	-96.37557414
	merganser sp.	42.43351385	-80.5483873	41.24699586	-81.51802481	42.6621027	-80.65445681	42.92290674	-80.4807716
	Eastern Phoebe	30.60046903	-89.0405367	31.09496666	-88.66565714	30.79594341	-89.06785875	31.21276433	-89.37507212
	Evening Grosbeak	44.71412083	-76.85988782	46.35159032	-79.43563113	44.8204981	-76.86740368	45.04223496	-76.47307372
	Red-cockaded Woodpecker	33.53640336	-81.12520244	34.03371475	-79.944942	33.7655697	-81.11775081	33.90657878	-80.87271197
	American Kestrel	37.79902058	-84.53971209	37.70859591	-85.85590822	38.29239166	-84.66059451	38.78139449	-84.38048543
	Yellow-crowned Night-Heron	27.53684577	-84.31270005	27.69568287	-84.94500633	27.53715782	-84.31252861	27.53801763	-84.31307029
	Ovenbird	26.90931807	-81.4654229	27.3152399	-81.42516969	27.14091005	-81.53358996	27.34250047	-81.31485305
	Great-tailed Grackle	30.19369467	-97.46847896	30.07794875	-97.34353644	30.38059949	-97.60548909	30.78024972	-96.80843982
	Northern Harrier	36.47034744	-85.2061883	37.32194552	-84.83363945	36.81566121	-84.96957373	37.46796489	-86.1091503
	Common Tern	29.70102348	-89.54427348	29.42274673	-91.53494022	29.84624896	-89.53342356	29.83017877	-89.20898946
	Black Scoter	40.07548775	-72.97489952	39.89473325	-73.31202212	40.11460446	-73.08867466	40.06871265	-72.97664973
