# Supplementary material for: Comparing ecological relevance of climate velocity indices
Source: Sci Rep. 2026 Feb 13;16:8797. doi: 10.1038/s41598-025-32377-0 (PMC12982492; doi:10.1038/s41598-025-32377-0)
Supplement: Supplementary file 1 — Supplementary Information 1. [file 41598_2025_32377_MOESM1_ESM.zip › MATCH_SUPP_MAT/DATA_BIRDS/EAST_60_80.csv]

	NAC EAST 1960-1970 --> 1970-1980
	Species name	Species start latitude (°)	Species start longitude (°)	Species end latitude (°)	Species end longitude (°)	Gradient end latitude (°)	Gradient end longitude (°)	MATCH end latitude (°)	MATCH end longitude (°)
	Great Blue Heron (Blue form)	33.90288826	-80.59410779	35.23074981	-79.96971912	34.14053917	-80.65352791	34.79372755	-80.63401412
	Rough-legged Hawk	42.05430939	-82.10233312	42.008912	-81.05228805	42.19368202	-82.05786195	42.42775698	-82.53538313
	Whimbrel	27.12458859	-81.91019684	26.68083109	-81.40513835	27.37182215	-81.94352583	27.73995746	-81.52523942
	American Woodcock	37.56912143	-78.01234155	36.87378659	-78.88019046	38.2267709	-78.28325419	38.29979711	-78.43704263
	Mallard	38.69617008	-86.35540648	39.45023851	-86.76583303	38.72286619	-86.35621868	38.70864987	-86.79190286
	Prairie Warbler	25.23544299	-81.18923545	25.57961889	-81.16077254	25.22825958	-81.20817703	25.40609846	-81.19364985
	Golden-crowned Kinglet	39.35914941	-80.51242914	39.30717095	-80.37927968	39.69264067	-80.5769943	40.16128603	-80.0347596
	Fish Crow	32.53210265	-79.73063822	33.1435957	-79.51501839	32.46963732	-79.68224601	32.41696445	-79.71239096
	Purple Finch	40.13857575	-80.92675597	39.51771152	-82.12908493	40.30741433	-80.94787598	40.43642929	-80.31813767
	Green Heron	25.88286714	-81.19330881	26.58774657	-81.63420355	26.22825412	-81.25301845	26.60360425	-81.13436864
	Eastern Phoebe	29.89486916	-85.84957594	31.26092859	-85.75880283	29.86107548	-85.84831055	29.86774607	-85.84483355
	Savannah Sparrow	34.79071363	-82.90096805	35.37492833	-82.33691083	34.85053291	-82.93326865	34.74638392	-83.28179828
	Common Yellowthroat	27.14406789	-82.17032591	28.01310597	-81.85712725	27.33912898	-82.15883915	27.38922322	-81.63834376
	Northern Shrike	43.78792356	-79.19586518	44.03366224	-80.47286286	43.78623615	-79.19512818	43.76955837	-78.84364545
	Common Eider	41.84819398	-70.22836615	41.99568533	-70.46904078	41.96636764	-70.24691655	42.24915234	-70.09416099
	Nelson's/Saltmarsh Sparrow (Sharp-tailed Sparrow)	35.6252837	-77.61709846	35.39926367	-77.52928472	35.86282196	-77.70411986	36.1564384	-77.60182802
	Snow Goose	37.16712413	-82.14107702	37.68683111	-80.67568913	37.21819347	-81.43607858	37.54824121	-81.24524286
	Gray Partridge	44.88418184	-86.33008216	44.92974627	-87.88854621	44.69900079	-86.28812778	44.18585531	-86.75096667
	Western Sandpiper	27.8567061	-83.29656389	28.26185766	-81.62897258	27.85863575	-83.29589817	27.83510186	-83.3358605
	Tundra Swan	38.46020607	-76.30370529	38.30051304	-76.14634596	38.9233554	-76.28136471	38.93480343	-76.48727605
	Great Blue Heron (White form)	25.02861722	-81.05139918	25.01382729	-81.06364567	24.97690734	-81.04984009	25.0458203	-81.06214184
	Northern Gannet	36.21785574	-76.40354659	37.45366074	-75.37956222	36.62642858	-76.54822667	37.21094798	-76.13523706
	Tricolored Heron	26.94812908	-82.31781141	27.23159961	-81.43864396	27.00410871	-82.31855738	26.77204027	-81.69965592
	Savannah Sparrow (Ipswich)	39.36371352	-74.32626139	39.32032028	-74.28730366	39.10439021	-74.08098348	39.37099116	-74.33467189
	Greater Scaup	41.3347407	-74.93309649	41.28490257	-74.91430899	41.50591014	-74.98826407	41.70205751	-74.63546555
	White Ibis	26.09949762	-81.11652923	26.30353261	-81.14951456	26.43105054	-81.20549477	26.85297308	-81.1393804
	Caspian Tern	27.53967697	-84.50471213	27.70234544	-84.00635008	27.54004921	-84.50453392	27.53801431	-84.50826275
	Red Knot	28.62534539	-81.72824287	29.86032201	-81.05005592	28.79811277	-81.80989335	28.97731789	-81.75267316
	Cattle Egret	27.42193539	-83.01485567	27.76942724	-84.31884598	27.39491224	-83.02525857	27.45702381	-82.93635632
	Pacific/Winter Wren	38.38534171	-80.48684953	38.49892891	-80.81346254	38.51191823	-80.22092375	38.7440094	-79.92613667
	Palm Warbler	27.36681415	-81.21231377	28.3954124	-80.69060293	27.56615251	-81.34494919	27.74167445	-81.7456986
	Northern Harrier	37.53060673	-84.96346871	37.97370047	-83.56722902	37.7733577	-84.99035219	38.11084246	-84.87110631
	Bufflehead	39.91315204	-75.5453814	40.35670996	-75.3233225	40.03814482	-75.59781908	40.33624206	-75.2832544
	Semipalmated Sandpiper	27.51791519	-82.12313922	27.68610561	-81.4209683	27.82034574	-82.14517974	27.95904406	-81.90545026
	Pine Warbler	32.20710227	-86.8736019	32.6898407	-86.64212287	32.44135924	-86.90790189	32.48949089	-86.88132902
	Ruffed Grouse	42.63844688	-76.64546165	43.17409099	-78.0839806	42.49756271	-76.67567946	42.09021036	-76.57329277
	Horned Lark	40.22982222	-82.79271342	40.67014335	-83.26378267	40.30240664	-82.82186757	40.30079613	-83.01608722
	Seaside Sparrow	35.35065928	-79.97961973	35.92630414	-78.12176792	35.70542705	-79.87806321	35.9613076	-80.17076132
	Gray Catbird	29.92044613	-80.4433571	32.1776913	-79.65481341	29.92492464	-80.44809962	29.9558906	-80.43250055
	Great Black-backed Gull	40.99746038	-73.40761698	40.90493525	-73.38059034	41.1675573	-73.36897645	41.1101101	-73.51037642
	Northern Bobwhite	38.24477241	-82.21720885	38.34014045	-83.8099159	38.60658479	-82.15996469	38.5802202	-81.69231074
	Broad-winged Hawk	25.16336762	-81.3910435	26.01630192	-81.86164557	25.14951095	-81.40388282	25.27714601	-81.40882237
	Snow Bunting	43.79226728	-80.10281542	43.45427771	-79.92541311	43.81110409	-80.11636086	43.83163819	-80.57606427
	Common Redpoll	45.95734268	-84.70693214	45.28372258	-83.48598341	45.81350222	-84.72402769	45.57071043	-85.87364117
	Hermit Thrush	35.35936188	-83.94315033	36.6793444	-82.61893028	35.4479971	-83.6574227	35.71561652	-83.13718742
	Painted Bunting	26.71007911	-81.07760258	27.4843134	-80.89047891	27.01130301	-81.20938462	27.46717596	-80.70721761
	Common Gallinule	28.56612182	-83.77105117	28.67727073	-82.60100719	28.56315651	-83.77083987	28.56132894	-83.78022791
	Redhead	37.99798316	-79.26855584	35.44490035	-81.91173685	38.13897178	-79.34266884	38.49230794	-79.07795598
	Pine Siskin	42.23565397	-81.40405063	41.43117384	-81.8562506	42.31500708	-81.42065528	42.22907188	-82.01644735
	Black-capped Chickadee	42.45693813	-78.33296437	42.60941107	-78.86004929	42.34445661	-78.13148755	42.27973957	-78.22741187
	Forster's Tern	30.08387092	-86.37905126	31.19612491	-82.42652284	30.02945524	-86.38208363	30.0439934	-86.41107077
	Great Cormorant	41.743975	-71.62813687	41.72997945	-71.57946124	41.83365761	-71.66880091	42.33255779	-71.14144438
	Red-headed Woodpecker	38.78067614	-88.73592864	39.21367013	-88.62505328	38.70778492	-88.76446369	38.95475881	-89.56399604
	Ruby-crowned Kinglet	33.23592363	-86.97147421	34.01132979	-86.62859327	33.51732259	-86.99159478	33.86878585	-87.64558281
	Ring-necked Pheasant	41.90314921	-79.47921155	42.11987465	-81.39575077	41.91477581	-79.2746974	42.31490481	-79.10716779
	American Coot	33.48758417	-85.22229102	34.3604972	-82.69657105	33.69678673	-85.24588155	33.96044229	-85.68365056
	Bonaparte's Gull	40.51808903	-76.90401155	41.05127744	-78.9036329	40.74831278	-76.91943043	40.76996439	-77.19705675
	Long-tailed Duck	41.90436483	-80.55687771	41.38905491	-79.85083698	42.07027267	-80.51509701	42.25586602	-79.88093616
	Spotted Sandpiper	27.71474023	-84.40446547	27.82854341	-85.26952917	27.71519087	-84.40432168	27.71191151	-84.40996746
	Sharp-shinned Hawk	38.24624267	-80.2288973	37.83942012	-78.60194884	38.80099476	-80.12309466	38.66860243	-79.93052822
	American Robin	35.25160607	-85.66457355	34.46987977	-84.94305663	36.03305457	-84.70151677	35.7459811	-86.83446632
	Western Meadowlark	38.31874991	-96.03381862	39.16246851	-95.85008707	38.23065878	-96.02140394	38.18080507	-96.83799076
	Blue Jay	40.59505443	-79.93955647	40.87618119	-80.41682318	40.72834001	-79.98397455	40.77889607	-80.05688596
	screech-owl sp.	39.72914361	-79.3659644	39.52687378	-80.08487009	37.77190179	-79.95579897	40.64991765	-78.72123058
	Black-legged Kittiwake	41.49462406	-71.1232848	41.31827625	-71.19311775	41.71426945	-71.15567464	41.60950158	-71.13425673
	American Tree Sparrow	41.71329095	-81.93607274	41.8427805	-82.72619603	41.88805964	-82.00447171	41.8916594	-82.01618688
	Eastern Meadowlark	36.40212277	-84.33196559	36.78445583	-85.24774442	36.69851104	-84.28609981	37.35271251	-84.56194952
	Pine Grosbeak	46.25998796	-81.27754949	46.65492907	-81.34624221	46.22604502	-81.27583075	46.18143878	-81.26949813
	Virginia Rail	36.82568013	-76.65153441	36.75760781	-76.96367113	37.09628563	-76.81428801	37.33132241	-77.28792537
	Brown Thrasher	33.48262466	-88.02187109	34.32878122	-87.35711152	33.69443157	-88.03634255	33.57798655	-88.91806682
	Northern Pintail	36.62348483	-80.55148257	35.90967183	-79.31813656	36.67530675	-80.57406771	37.06305489	-80.37291243
	Mottled Duck	26.80787458	-82.54057019	27.1630514	-83.42497738	26.79431354	-82.54847288	26.59859656	-82.23757777
	White-breasted Nuthatch	41.55365995	-79.81565048	41.78908351	-80.37396937	41.61200546	-79.66357881	41.82024352	-79.3523895
	Pied-billed Grebe	32.47630021	-83.2753611	35.08337245	-82.45472768	32.84818729	-83.31746227	32.98031703	-83.64517037
	Wilson's/Common Snipe	35.56692841	-84.86020812	36.28718522	-82.95057898	35.80569149	-84.88131704	35.8264416	-83.67626014
	White-eyed Vireo	26.1843205	-82.42251543	27.43640558	-82.71270009	26.15541375	-82.42852847	26.13051759	-82.44224746
	Wilson's Plover	26.54616218	-82.05360311	26.30897234	-81.82927821	26.63434503	-82.07805516	26.70747975	-81.66216431
	Anhinga	27.32731259	-82.49483194	27.93130425	-83.03795739	27.43506841	-82.4837484	27.47840022	-82.23673825
	Dark-eyed Junco (Oregon)	38.18912272	-94.45519019	38.85600661	-93.21709396	37.9963987	-94.43245561	37.62153235	-94.95590563
	American Pipit	33.43075706	-85.8705929	35.8512696	-82.98079115	33.660052	-85.75010983	33.93146704	-86.34601221
	Swamp Sparrow	36.92014908	-80.93881939	37.41936154	-81.05947012	37.05185003	-80.89603141	38.20210439	-80.37525513
	American Goldfinch	39.50252341	-81.55443292	40.27171914	-81.75348679	39.78020117	-81.54639359	40.1194313	-81.19550056
	Lesser Scaup	31.47433517	-83.35613377	31.28548123	-82.06882461	31.72033352	-83.44894933	32.17294924	-83.36558318
	Red-throated Loon	38.62412081	-74.82194455	38.53436688	-74.77781401	38.70231103	-74.61093656	38.62190723	-74.83316759
	Bewick's Wren	33.96290414	-93.29257024	33.94240908	-95.78711889	33.96188423	-93.29059487	33.79012534	-93.67645207
	Least Sandpiper	27.62739873	-84.30517144	27.9730729	-84.65547811	27.62755391	-84.30507261	27.62594172	-84.30794258
	Northern Cardinal	39.17211181	-82.72888218	39.5683266	-82.32081305	39.2962644	-82.75060175	39.56425686	-82.39319777
	Great Crested Flycatcher	25.13104721	-80.96648022	25.12364159	-80.97262592	25.08013884	-80.96840661	25.15554475	-80.97031479
	Gull-billed Tern	27.86282718	-86.11487213	25.61898576	-83.30143764	27.86269237	-86.11488256	27.86275066	-86.11485468
	Hooded Merganser	38.49036586	-79.05943428	38.89210438	-78.10768683	38.47646808	-79.22674146	39.53724936	-79.09090134
	Red-winged Blackbird	34.98567188	-90.79713465	35.16863036	-91.14651058	34.9707197	-90.78907011	35.10823616	-90.76552893
	Black-bellied Plover	30.46310687	-79.88317962	32.37553922	-78.67307701	30.46246807	-79.88222221	30.45976309	-79.88284427
	Great Egret	27.07775344	-82.48556073	27.87418013	-82.10056221	27.13364123	-82.47565147	27.00708787	-82.18873178
	African Collared-Dove	27.799131	-82.679442	28.88749712	-82.6039028	27.8293187	-82.7022769	28.22153253	-81.97805479
	American Black Duck	40.52742678	-75.69094353	40.70668798	-75.20425732	40.73760822	-75.70441113	41.07437983	-76.33971943
	Dark-eyed Junco (Slate-colored)	40.07508388	-81.67237143	40.27041297	-82.17612259	40.23945958	-81.70903794	40.30959077	-81.47632922
	Lincoln's Sparrow	30.87959651	-95.93826728	31.56555551	-95.85140281	30.85157075	-95.93888607	30.81780032	-95.69978882
	Red-shouldered Hawk	34.72441769	-83.1454409	34.50208007	-82.1042453	34.79494255	-83.1694823	34.47652371	-83.84459246
	Ring-billed Gull	37.60946344	-79.98494515	39.31717499	-80.66796525	37.65217311	-80.09004539	38.23972269	-79.39510678
	Common Merganser	41.69968984	-82.23819288	42.12870042	-81.65401321	41.84408388	-82.33537061	41.86870639	-82.09209494
	Surf Scoter	39.29482757	-74.28852334	39.02749734	-74.56941497	39.01693679	-73.88870164	39.29644647	-74.29322958
	House Wren	28.02360426	-83.68877883	29.49345538	-83.69896161	28.02501458	-83.68850908	28.0131881	-83.7054886
	Semipalmated Plover	27.76317695	-81.6145347	28.18989957	-81.31074837	28.03234917	-81.73407324	28.09204879	-81.95787227
	Willet	27.35603304	-82.27198328	27.4281383	-81.91059569	27.58772307	-82.25570683	27.68362393	-81.91852885
	Black-and-white Warbler	26.56093734	-82.10103854	27.17707792	-82.63608071	26.61637776	-82.12711064	26.59321657	-81.66021572
	Ring-necked Duck	35.93026215	-86.58553263	35.50112129	-85.52539373	36.35977532	-87.37165452	36.44034035	-86.92735743
	Harris's Sparrow	36.93167687	-96.90879172	37.38191893	-97.04461421	36.85791416	-96.92808103	36.72315744	-96.20866039
	House Sparrow	41.50204119	-82.72905827	41.84564316	-83.66073839	41.313014	-82.82461006	41.64045932	-82.66671397
	Cedar Waxwing	38.48143338	-83.70223382	38.17866826	-84.83408315	38.6674542	-83.70433628	38.77794587	-83.4960177
	Royal Tern	27.32317256	-82.00198606	27.74815468	-82.00302957	27.61055223	-82.02473998	27.88225143	-81.72132971
	Sandwich Tern	25.78306819	-81.7509334	26.75907581	-82.09654792	25.78404588	-81.76249928	25.81479732	-81.76540882
	Common Raven	47.67847787	-85.29299044	47.72206793	-85.72366742	47.59793784	-85.29674068	47.49189114	-84.92284814
	Brown Pelican	27.00033216	-81.62918146	27.22769745	-81.62038326	27.25241345	-81.70043465	27.86384403	-81.34029996
	Yellow-throated Warbler	26.57109486	-81.43782593	27.28392898	-81.39227636	26.85433398	-81.51209024	27.40043428	-81.09194563
	Roseate Spoonbill	25.78481439	-82.63893509	25.47656759	-81.86070587	25.78810465	-82.63896213	25.79185645	-82.63876912
	Greater White-fronted Goose	29.72322866	-94.93526852	31.03442522	-95.47806329	29.77064033	-94.94108525	29.64345717	-95.36565977
	Evening Grosbeak	44.71272985	-81.69359464	43.07123825	-78.05404779	44.71872197	-81.69176293	44.64967319	-81.644259
	Reddish Egret	25.15379044	-81.29875872	25.10266247	-81.31974736	25.13070682	-81.31204077	25.27243551	-81.31837287
	King Rail	29.33018526	-81.00601542	30.58801085	-80.77055321	29.43505378	-80.9974904	29.53225307	-81.22159952
	Sora	28.51065057	-82.81108759	28.60558799	-81.80587151	28.48570619	-82.82757246	28.565723	-82.6380547
	Bald Eagle	37.68978428	-87.25542724	38.53629685	-88.44518488	37.75530464	-87.27838151	37.39369921	-87.74267056
	Tree Swallow	28.50720508	-81.62566106	29.06793726	-81.26719187	28.70134448	-81.71471487	28.73101621	-81.7439903
	Belted Kingfisher	35.56147674	-81.176923	37.0202959	-80.97423746	35.7436048	-81.18473708	36.03096349	-80.62090157
	Sandhill Crane	28.39365313	-83.67287848	28.36545814	-84.02989204	28.39512857	-83.67203291	28.38472003	-83.69395073
	Herring Gull	41.05642449	-75.08541395	41.07101435	-75.45614181	41.25390023	-75.13125997	41.49718607	-75.6120384
	Carolina Chickadee	38.06099345	-82.46462573	37.97943018	-82.53010612	37.84182743	-82.45256841	38.63911774	-82.14516209
	Blue-winged Teal	26.07303291	-82.69561429	26.9425554	-83.1747371	26.06951051	-82.69683868	26.06500487	-82.70465615
	White-crowned Sparrow	37.71183347	-85.54062775	37.88217591	-85.69058947	37.95482205	-85.32741341	38.02082663	-84.64210241
	Hairy Woodpecker	41.77682458	-80.03182169	42.1039437	-80.7131114	41.70818218	-79.80479253	41.8408327	-79.60112806
	Ruddy Duck	38.1941577	-77.89493536	38.17623957	-79.65769554	38.92300583	-77.88646134	38.53278123	-78.54771759
	Green Jay	26.149201	-98.191689	26.149201	-98.191689	26.33201306	-98.25593705	26.27560753	-98.00096213
	Common Goldeneye	42.45970366	-80.47141521	42.35394569	-79.99062941	42.51963092	-80.500819	42.92049456	-79.65475502
	Piping Plover	29.17740348	-81.33979642	29.50987298	-80.92687742	29.40456929	-81.3785711	29.57059522	-81.80505549
	Barred Owl	37.1873107	-84.82245886	37.20979171	-84.48630642	37.4974526	-84.79889442	37.79202349	-85.5513602
	Glaucous Gull	44.02208971	-77.34325495	43.84089456	-78.76327098	44.02066709	-77.34145055	43.83015676	-77.80026196
	Field Sparrow	36.83209059	-83.10332566	37.45812102	-82.21845101	37.10839422	-82.87251444	38.0849143	-85.00109074
	Tufted Titmouse	39.40307399	-81.30211423	39.73674374	-80.4367492	39.76729254	-81.36857812	39.99106734	-81.13901726
	Wild Turkey	37.83731631	-85.98904676	38.94291346	-83.26345422	38.04994888	-85.82339043	38.01939868	-85.27293722
	Golden-fronted Woodpecker	26.149201	-98.191689	26.149201	-98.191689	26.33201306	-98.25593705	26.27560753	-98.00096213
	Northern Flicker (Red-shafted)	36.25482978	-97.50372731	35.88656899	-97.61712339	36.09531431	-97.48274078	35.74798104	-97.67331262
	Northern Flicker (Yellow-shafted)	37.42154277	-84.73994038	37.86160225	-83.69960698	37.731347	-84.75681532	38.00282002	-84.99014847
	Snowy Egret	26.59902349	-82.66344137	27.30475606	-81.96835974	26.58636499	-82.66707124	26.52933672	-82.56405052
	American White Pelican	26.04764927	-83.17869479	26.5680947	-84.38749904	26.04857663	-83.178762	26.04880777	-83.17784508
	Plain Chachalaca	26.149201	-98.191689	26.149201	-98.191689	26.33201306	-98.25593705	26.27560753	-98.00096213
	Blue-gray Gnatcatcher	26.92486332	-85.84779253	27.01284399	-85.49528354	26.92484729	-85.84779395	26.92486028	-85.84782158
	Pileated Woodpecker	37.82752812	-82.38138848	37.73859169	-82.38994241	37.18204192	-82.03914265	38.49509511	-81.66122648
	solitary vireo sp.	28.95694786	-86.47385906	29.72620879	-85.81585324	28.95432886	-86.47394811	28.95473711	-86.47632401
	European Starling	37.60001272	-84.68572645	38.48396255	-85.25609527	37.93089554	-84.72499832	38.21951238	-84.5957238
	Yellow-bellied Sapsucker	34.81005531	-86.35465988	35.18648044	-86.12266434	34.98573041	-86.30528883	35.17781892	-86.65181556
	Eastern Bluebird	36.74977154	-85.68545509	37.01361853	-86.57798879	36.88647643	-85.64928401	37.25594221	-86.22032993
	Killdeer	34.41458042	-85.51863037	35.29197962	-84.42598188	34.6134941	-85.54516902	35.03916708	-85.56073778
	Black Scoter	39.32430923	-74.38042486	39.74535502	-73.85539644	38.97473836	-74.34463932	39.35102493	-74.41105009
	Black Skimmer	27.21800008	-81.4601185	28.21850496	-81.44690336	27.43178036	-81.56839523	27.8858543	-81.59792977
	Downy Woodpecker	40.88412779	-80.44017441	41.02093761	-80.68117096	41.08689387	-80.36184099	41.500177	-80.37186863
	Common Loon	38.5009207	-75.60082767	37.4798316	-77.08638816	38.84528326	-75.49174874	39.12993107	-75.52421772
	Black-crowned Night-Heron	35.01246478	-80.65482208	36.38186778	-81.09305064	35.50262451	-80.40644749	35.60838373	-80.3248855
	Marsh Wren	33.888194	-80.60665758	33.82218947	-80.07899864	34.12449166	-80.65833744	34.76677828	-80.69140216
	American Wigeon	37.7148889	-79.99220146	37.23265635	-79.10474055	37.77768585	-80.09391748	38.35172071	-79.28601096
	Common Grackle	36.16954824	-86.59590248	36.21529914	-88.0551512	36.46210805	-86.71505486	36.4572669	-86.73869274
	Ridgway's/Mangrove/Clapper Rail	32.11408342	-80.27932317	31.80437665	-80.50611481	32.04464494	-80.24936342	32.04588717	-80.36882615
	Carolina Wren	36.90488239	-83.43294387	37.64284795	-81.97114273	37.144188	-82.90556648	37.94921532	-84.83789891
	Sedge Wren	31.57843302	-83.08088969	32.24416901	-82.7776314	31.84480073	-83.18031442	32.49674917	-82.67220659
	Long-eared Owl	41.43691832	-82.49587866	41.54515394	-80.91952245	41.24199762	-82.83072205	41.42910456	-82.62899499
	Brown Creeper	40.51322853	-81.93500973	40.43397073	-82.05683774	40.6027382	-81.93843668	40.83779168	-82.21370096
	Black-crested Titmouse	26.149201	-98.191689	26.149201	-98.191689	26.33201306	-98.25593705	26.27560753	-98.00096213
	Brown-headed Nuthatch	36.11585589	-80.02191548	35.24420341	-81.68799838	36.35881063	-80.01084382	36.51781301	-79.87031113
	Horned Grebe	39.20320722	-75.1872336	37.65108828	-77.01569881	39.43375565	-75.36428785	38.88938986	-74.83101176
	Marbled Godwit	26.86415031	-81.54763262	27.71254224	-80.64033129	27.12778771	-81.62010349	27.77391326	-81.13044306
	Turkey Vulture	35.25147334	-81.29471462	34.97804392	-82.41461025	35.49576164	-81.2566849	35.63662758	-80.57931219
	Purple Sandpiper	41.03172435	-72.7017293	40.57904865	-73.25846987	41.25183704	-72.66240979	41.19784039	-72.40432421
	jay sp.	28.12622519	-81.10740273	28.06115608	-81.21835467	28.33150396	-81.18941839	28.27659009	-81.43040022
	Sanderling	37.21382596	-76.11822136	37.25183095	-76.16337483	37.43822049	-76.06865178	38.09455836	-76.18386052
	Song Sparrow	39.40896909	-79.57962643	39.54113423	-79.54322857	38.9225416	-79.65416361	39.59970508	-79.22133555
	Lesser Yellowlegs	28.28859934	-84.2390193	29.60083273	-83.25326239	28.28822603	-84.2390081	28.28823881	-84.23930464
	Brewer's Blackbird	33.86419302	-87.32900314	33.49802882	-92.80678828	34.01978524	-87.32245068	34.12389977	-87.43220754
	Gadwall	36.06852644	-89.39606314	37.33711857	-84.7940169	36.0909525	-89.38222251	35.71651694	-88.61558473
	Yellow-rumped Warbler (Myrtle)	36.10750219	-78.6261722	35.34175271	-78.96444236	36.37376443	-78.57440672	36.97057692	-79.51753903
	Mute Swan	40.917106	-72.96713574	40.80872148	-73.37710029	41.09753244	-72.8489457	40.94788927	-72.85232434
	Double-crested Cormorant	27.52775208	-81.95494552	28.27510112	-82.99060955	27.84170803	-82.00900645	28.03283434	-81.8562347
	Chipping Sparrow	32.895055	-84.84845942	33.27725507	-86.63525899	33.09577739	-84.96179008	33.07527613	-85.17089844
	Mourning Dove	39.40479794	-80.3060307	39.84710762	-79.84152886	39.57639124	-80.01328157	40.03710924	-79.7021436
	Osprey	25.32518462	-81.08526052	25.48408033	-81.13258577	25.36544404	-81.10971712	25.55664678	-81.07085083
	Fox Sparrow	38.19414634	-80.08883448	37.72610291	-82.70181084	38.64736653	-80.04595006	38.63042087	-79.89077353
	Red-bellied Woodpecker	37.51539995	-85.08516896	38.04991818	-84.72034368	37.7243471	-85.10445007	38.08861235	-84.8968888
	Canvasback	39.82322913	-77.86337316	40.23944711	-77.48418067	39.97233983	-77.91158005	40.20480499	-77.81121824
	Dunlin	35.76905086	-76.89823139	36.89804813	-76.2051394	35.96862133	-77.0525698	36.43622121	-77.11491691
	American Kestrel	37.90423314	-81.91781332	38.87249435	-81.50554156	38.02910696	-81.54167668	37.74307591	-80.65871297
	White-throated Sparrow	37.52798813	-80.7208451	38.46803594	-79.28457761	38.04701532	-80.75303414	38.049218	-80.22193063
	Greater Yellowlegs	29.10987029	-81.9034089	31.99208741	-81.588958	29.2520154	-81.98196035	29.33228598	-82.17812581
	Common Ground-Dove	27.37765121	-84.39605263	27.70519742	-83.98074292	27.37810747	-84.39585632	27.37723846	-84.39690487
	Orange-crowned Warbler	28.81226355	-90.23026637	29.03630636	-91.23129319	28.80599611	-90.22893544	28.80921718	-90.22140616
	Red Crossbill	42.19672493	-84.59685365	41.70780717	-80.04921029	42.13533085	-84.65096464	42.52719793	-83.82224954
	Glossy Ibis	28.27606238	-80.82955737	28.51556071	-80.47055394	28.30015142	-80.82346451	28.30355933	-80.86539443
	Wood Duck	36.19377869	-83.6894762	36.58328879	-83.4777591	36.53827663	-83.69583835	36.92131639	-83.98180044
	American Crow	40.70385408	-80.31139649	40.83209092	-79.98582255	40.8262378	-80.34345183	41.04881193	-80.60849106
	Northern Mockingbird	36.23166737	-82.35868515	37.50880562	-81.18833026	36.13471422	-82.0455308	36.9318744	-81.78036423
	American Bittern	36.45468058	-76.78847823	36.4583144	-76.1872614	36.65579398	-77.01448321	37.28663516	-76.5405862
	Short-eared Owl	41.00888923	-80.54917478	40.76697145	-78.52396288	41.24205443	-80.32238511	41.73687159	-80.08343214
	Wood Stork	25.43168781	-81.05825084	26.26591831	-81.26738497	25.55870425	-81.09339365	25.78548692	-81.02297017
	Black Vulture	32.64010452	-83.72290037	34.22235235	-82.85485965	33.11724287	-83.71444956	33.03724785	-84.35729371
	Ladder-backed Woodpecker	26.5640323	-98.15238879	28.26013953	-97.81430742	26.73654789	-98.21047671	26.75477902	-98.18179048
	Little Blue Heron	26.78653074	-81.71364346	26.76613196	-81.17703927	27.0472475	-81.75760158	27.64849523	-81.2764521
	Yellow-crowned Night-Heron	26.87385883	-82.52682975	26.89139996	-83.45113601	26.87213843	-82.53161544	26.67482111	-82.21357012
	Northern Shoveler	34.66554862	-85.03607989	34.59445008	-85.81039303	35.03017338	-84.98169091	35.18135384	-84.71239997
	Ruddy Turnstone	29.24943716	-80.74879209	31.6146193	-79.56342373	29.2605003	-80.7381285	29.24873156	-80.74813961
	Red-tailed Hawk	39.93069908	-85.249618	40.14670038	-83.32615826	39.94431471	-85.25405489	39.93943021	-85.1437009
	Red-cockaded Woodpecker	33.08751511	-85.74056559	33.45229671	-85.26664856	33.3607339	-85.64580626	33.88436116	-86.43665258
	American Avocet	27.71654036	-86.94294809	26.60244723	-84.60766868	27.71656355	-86.94294854	27.71656016	-86.94292676
	Short-billed Dowitcher	26.96794949	-81.43783628	26.83896507	-81.63383552	27.20960688	-81.53282572	27.78968978	-81.14768623
	Spotted/Eastern Towhee (Rufous-sided Towhee)	35.31289368	-83.32434495	36.06396386	-82.86109516	35.42946617	-83.26363508	36.81317406	-82.79841764
	White-winged Scoter	40.69156927	-73.16749904	41.00645617	-73.15483534	40.84476374	-73.03761257	40.67166426	-73.15764426
	Laughing Gull	28.22127885	-84.21606037	27.80984163	-83.47080493	28.22132602	-84.21613622	28.22300865	-84.21330219
	Loggerhead Shrike	33.02796636	-89.47004246	32.97167068	-90.70867496	33.2278455	-89.43773169	33.39616594	-89.55764616
	Great Horned Owl	40.46933865	-82.30634486	41.14567055	-81.73969833	40.60872969	-82.29174078	40.68819684	-82.63060171
	Red-breasted Nuthatch	42.34783239	-79.12178335	41.75709032	-79.55347038	42.28236951	-79.07625594	42.57342539	-78.55871894
	Cooper's Hawk	39.30583525	-83.49269397	39.61561087	-82.06874917	39.43316823	-83.49410528	39.4952794	-83.92915184
	House Finch	40.66233173	-73.96199559	40.69148721	-74.29240132	40.70447455	-74.17401003	40.90091849	-73.85574197
	Rusty Blackbird	35.16946712	-85.09085386	36.97818619	-83.82828791	35.52697971	-85.25768327	35.42333513	-84.85378153
	Canada Goose	38.80756189	-77.70447403	39.29524958	-77.64875763	38.98797515	-77.90303438	39.22035659	-76.30532143
	Vesper Sparrow	33.97080125	-87.10992044	34.55746693	-86.91027097	34.13474358	-87.10291478	34.21863886	-87.00048457
	American Oystercatcher	32.78493432	-79.24968189	34.74454799	-77.84984146	32.77779117	-79.24612923	32.79115114	-79.25559634
	Red-breasted Merganser	38.87312957	-75.50618534	38.88172236	-75.5762849	39.21502386	-75.33629603	39.1792195	-75.37196931
	Brown-headed Cowbird	36.88783483	-84.21686992	39.02798433	-80.12100518	37.37997442	-84.09831577	37.41467447	-85.112649
	Lapland Longspur	40.46610534	-89.2961844	39.99174972	-91.05655816	40.38490534	-89.29363423	40.18599979	-89.94349727
