# Supplementary material for: Comparing ecological relevance of climate velocity indices
Source: Sci Rep. 2026 Feb 13;16:8797. doi: 10.1038/s41598-025-32377-0 (PMC12982492; doi:10.1038/s41598-025-32377-0)
Supplement: Supplementary file 1 — Supplementary Information 1. [file 41598_2025_32377_MOESM1_ESM.zip › MATCH_SUPP_MAT/DATA_BIRDS/WEST_70_90.csv]

	NAC WEST 1970-1980 --> 1980-1990
	Species name	Species start latitude (°)	Species start longitude (°)	Species end latitude (°)	Species end longitude (°)	Gradient end latitude (°)	Gradient end longitude (°)	MATCH end latitude (°)	MATCH end longitude (°)
	Chestnut-backed Chickadee	36.46272582	-120.99154821	36.65058559	-121.40015607	36.54629255	-121.09463062	36.84928522	-120.64656175
	Common Merganser	42.98857898	-119.6722242	41.72608229	-120.13392802	42.80492366	-119.07066506	43.11099326	-120.5193187
	Black-bellied Plover	37.66242962	-117.72062102	39.25578272	-119.77148208	37.68106047	-117.74701525	38.06275423	-117.42676572
	Acorn Woodpecker	35.98100168	-119.51848356	36.32693223	-119.73064183	35.98956008	-119.50784045	35.87511546	-119.74725512
	Whimbrel	32.10874609	-108.91972499	32.54102729	-105.34284256	32.2032379	-108.83150035	32.39750752	-108.71045128
	White-crowned Sparrow	43.28753016	-113.02589004	45.16916545	-116.53639649	42.99795363	-113.16385558	42.81968278	-113.52240845
	Cassin's Auklet	35.20392518	-112.07552159	35.00045381	-112.05977366	35.25562537	-112.02102657	35.67971268	-111.8294718
	Canada Goose	40.17821873	-117.38754875	40.7006195	-116.54327903	40.11295945	-117.46703678	39.5518095	-117.98127883
	Snow Bunting	36.76559467	-115.98394935	35.62536198	-111.43430954	36.81558254	-115.92359711	36.78904595	-115.95881621
	Double-crested Cormorant	42.83611416	-122.72609487	43.561604	-122.60586693	42.83545786	-122.70133414	41.95957669	-122.79038075
	Bridled Titmouse	41.76821243	-110.04518784	42.00586974	-110.5320208	42.70407519	-109.38423988	41.45047115	-109.96828295
	Anna's Hummingbird	39.44710738	-121.60457824	40.42056094	-121.68295816	39.45272567	-121.61231217	39.27171299	-121.28825895
	Short-eared Owl	37.31831798	-119.26347773	36.99162385	-119.73544633	37.32840984	-119.25064233	37.40952868	-119.28300233
	Black-capped Chickadee	48.04862847	-107.54410822	47.99269388	-108.23674052	48.5536874	-107.393446	48.58857287	-106.2131529
	Yellow-billed Magpie	48.932677	-123.55809535	49.04863721	-123.62259266	48.98827434	-123.65395834	49.43500435	-124.38529973
	House Wren	36.72069377	-121.18498021	37.35329364	-121.63799587	36.77069868	-121.19076569	37.14250525	-120.87516369
	Black Phoebe	36.558504	-119.4878366	36.64577432	-119.65071014	36.55840222	-119.47991442	36.19170414	-119.61909433
	Common Gallinule	49.17648187	-105.24010367	48.49798448	-105.29927669	49.94319114	-104.62847362	51.05028269	-104.67891975
	American White Pelican	35.27545578	-117.33346435	35.50797642	-118.85419422	35.39935006	-117.27519153	35.35626283	-117.01938134
	Virginia Rail	35.16787668	-119.92562575	34.61245573	-119.2737344	35.15346083	-119.9311582	35.20869056	-119.79375701
	Lark Sparrow	39.04822358	-114.91023879	38.35901223	-112.95744958	38.97122318	-114.98050395	39.6815009	-115.28254812
	Chihuahuan Raven	34.12934638	-116.87702852	34.39016487	-117.77442013	34.05767699	-117.09771425	34.34186999	-116.82998846
	Sora	32.97538314	-114.93599248	33.21319503	-115.7967248	33.06425839	-114.90698786	33.28685889	-114.46821263
	Dark-eyed Junco (Gray-headed)	39.59896314	-109.96443797	40.02131304	-109.39290342	39.72062665	-110.09909994	40.19210743	-110.28002812
	Bushtit	37.59490915	-120.6462857	37.07098585	-119.93245694	37.58972499	-120.66467647	37.44539907	-120.52458029
	Eastern Bluebird	40.50429615	-113.93886041	41.69336945	-111.8603143	40.41137034	-113.88203466	40.37432057	-113.2573415
	Cassin's Kingbird	38.43675818	-117.90585947	39.27768096	-116.8017872	38.48292361	-117.93678831	38.62994081	-117.96401856
	Wrentit	37.44204649	-118.23408795	36.90865221	-118.27460819	37.46658876	-118.27200658	37.65964959	-118.40696197
	American Robin	42.1290703	-122.66747633	44.355943	-123.10778152	42.10827015	-122.61774657	41.82988161	-122.65971562
	Bohemian Waxwing	59.7960099	-132.81960478	60.97667689	-136.51187925	60.36897693	-132.71825718	61.03566897	-131.89318419
	Northwestern Crow	32.29539779	-110.72733558	32.29432232	-110.72727675	32.30167504	-110.65835731	32.20213489	-110.69605681
	Common Goldeneye	38.02352415	-117.92683814	37.98370446	-118.10889062	38.0731021	-117.97534309	38.11849682	-117.79093552
	Ladder-backed Woodpecker	36.24266782	-117.19840388	36.03324145	-118.0184249	36.25535524	-117.22881528	36.62886751	-117.5069889
	Green-tailed Towhee	34.0868965	-116.98299917	35.23942441	-118.55259779	34.05862109	-117.11512667	34.29336538	-116.89715078
	Costa's Hummingbird	31.39968795	-107.12672545	31.71694338	-107.13487924	31.41130471	-107.12894771	31.08668082	-108.08381627
	Rufous-crowned Sparrow	32.54193495	-110.35849175	33.20458013	-112.84470194	32.55008875	-110.28305609	33.33671806	-110.44393828
	Say's Phoebe	33.88084658	-118.23722019	35.04346441	-119.43033608	33.92029775	-118.2419022	33.90452517	-117.70259826
	Sharp-shinned Hawk	35.86065151	-119.86067206	35.83837488	-119.82418044	35.88882837	-119.84861734	35.63068881	-119.99978122
	Black Scoter	33.39029883	-112.89781341	33.34338861	-112.87310498	33.47461122	-112.86720793	33.67754657	-113.52342027
	Purple Finch	41.25085819	-105.87467611	42.0149384	-106.87776586	41.22339589	-105.90128763	41.24275279	-105.92321125
	Field Sparrow	40.45267696	-117.76736395	40.46020166	-118.44145885	40.28816808	-117.79183483	39.98793283	-118.01423169
	Red-breasted Merganser	36.51537058	-112.32304146	37.99685199	-117.19154305	36.59245588	-112.27376535	36.79566773	-112.10575155
	Northern Cardinal	36.22331767	-110.52000517	36.64914781	-111.86543041	36.55984781	-110.45853329	37.00239423	-110.31920741
	Mute Swan	37.70265801	-121.93550297	37.67736449	-121.94687274	37.65382211	-121.95990781	37.58215204	-121.26075
	Pinyon Jay	31.77373369	-109.78884652	31.28454512	-106.47456455	31.82484292	-109.67829813	32.15466257	-109.77150436
	Gadwall	33.83948263	-117.37575471	34.0002932	-117.65104266	33.88005967	-117.34237223	33.27466836	-117.01544644
	Mew Gull	31.50185239	-104.02474703	31.57926247	-104.1411856	31.51705596	-103.84803218	30.94751847	-103.30551249
	Yellow-eyed Junco	45.77341172	-114.71864643	45.51813003	-113.46426219	45.76510839	-114.65948824	45.42529198	-115.18273304
	American Wigeon	40.55090484	-116.68590384	39.26740358	-114.30164358	40.5164565	-116.82626228	40.61298607	-117.05022773
	Least Sandpiper	35.9469866	-113.95755767	34.59189728	-109.89451426	35.97028403	-113.8871426	36.13547996	-114.04780044
	Horned Grebe	37.12210757	-120.68689936	37.38923107	-120.95037035	37.22333541	-120.82301601	37.26503605	-120.542466
	Killdeer	40.60761906	-109.86004317	39.99329035	-110.9253323	40.65744041	-109.84387202	40.69585044	-109.82039578
	Northern Pintail	42.4882712	-122.76776105	42.34417184	-122.78056489	42.4912931	-122.73532331	41.8269706	-122.81907362
	Common Loon	39.01909125	-110.82298559	39.66433582	-115.51435406	39.11242439	-110.84445916	39.1258897	-110.9767267
	Hooded Merganser	41.59575889	-106.33651733	41.31978603	-106.32430268	41.51244007	-106.33604898	41.53641479	-106.29258296
	Pileated Woodpecker	45.03348219	-119.84465954	43.30315881	-119.88946299	45.06944426	-119.91092783	45.31778571	-119.53703701
	Golden-fronted Woodpecker	32.3290042	-110.72917478	32.32846654	-110.72914534	32.3434598	-110.66467332	32.23938305	-110.73673729
	Gila Woodpecker	35.20524165	-119.98883002	34.81127948	-119.64428188	35.19388716	-119.9921756	35.28663963	-119.91908764
	Golden Eagle	37.00396054	-117.66921636	36.98915411	-116.74548486	37.03904484	-117.68427936	36.82666141	-117.66769371
	Brown-capped Rosy-Finch	37.78237509	-121.74893146	37.15986953	-121.4454884	37.79204917	-121.80647168	37.68843585	-120.90812419
	Gray Jay	38.74552133	-121.55155863	38.78035447	-121.56991104	38.57774474	-121.57670469	38.1068283	-121.75206119
	Marbled Murrelet	39.21683033	-115.10031049	40.52774067	-115.92011806	39.17368738	-115.22532771	39.74302532	-115.42052125
	American Goldfinch	43.15860037	-113.9712444	43.57576068	-116.17198031	43.02771581	-114.02914893	42.91640044	-115.11363486
	Hairy Woodpecker	40.59844252	-116.58338196	40.31506311	-115.4744549	40.53882472	-116.72504228	40.45611382	-116.82450787
	Mountain Bluebird	31.19478773	-101.90166839	31.15075787	-102.18540616	31.0898575	-101.93898557	30.89259077	-102.75279164
	Gray-crowned Rosy-Finch	36.44673178	-116.88067217	36.50127174	-116.93261791	36.48108495	-116.88953648	36.19010409	-116.1487046
	Orange-crowned Warbler	38.05671062	-121.70804134	36.73772721	-120.13791685	38.11845139	-121.93821937	38.1441389	-122.03406377
	Northern Harrier	42.25822014	-121.54188553	42.91659265	-120.50836316	42.28373282	-121.44462155	42.8894281	-122.05863004
	Glaucous-winged Gull	56.42254409	-125.068903	60.35513434	-138.31422669	58.26565098	-125.77995628	59.07952786	-127.25580373
	Greater Roadrunner	40.4636809	-115.89833345	39.96145401	-116.37336416	40.51591704	-115.95809807	40.30815911	-116.06481993
	Common Raven	36.15195171	-118.47969055	36.79961512	-118.83667352	36.16636763	-118.47432388	36.30899922	-118.51666925
	Ross's Goose	36.92191432	-120.49718068	35.44608786	-118.67810435	37.03362807	-120.64850082	37.05998438	-120.15954074
	Royal Tern	35.20879254	-117.49705768	35.48215477	-118.41424585	35.29263589	-117.49835711	35.22801529	-116.95026768
	Canyon Wren	41.41821296	-118.53011983	41.56371628	-119.09314312	41.34931085	-118.49162976	41.08646659	-118.93264021
	White-winged Dove	32.96376382	-103.13760132	34.0538993	-103.36256216	32.91701303	-103.11809407	32.78228266	-102.89841163
	Lesser Goldfinch	45.11993408	-114.39396984	45.0132154	-114.91361071	45.14318959	-114.39060684	45.21643697	-114.18448536
	Red-tailed Hawk	35.26746346	-118.50616346	35.64291321	-118.76555361	35.27837465	-118.49955445	35.59575757	-118.84961389
	towhee sp.	31.84199364	-110.7026542	31.66177657	-110.69291144	31.67702976	-110.53364517	32.16311444	-109.99510759
	Tundra Swan	33.19941598	-115.78283098	33.42259258	-116.41910228	33.27304246	-115.84311214	32.92289668	-115.93065709
	Heermann's Gull	42.57013631	-123.0548619	42.06604521	-122.78587583	42.54735454	-123.02269595	42.20418843	-123.16334857
	Brown-headed Cowbird	43.38370156	-123.04334797	43.12726791	-122.98712104	43.3841218	-123.0385546	42.72288535	-123.00552939
	Black-throated Sparrow	48.60146469	-114.70049646	48.17098616	-114.71171229	48.75627015	-114.61311035	49.04769276	-114.40809429
	Black Rosy-Finch	37.78010676	-121.248785	37.39518121	-120.76265949	38.14151886	-121.38326278	37.44802994	-120.76680613
	Yellow-rumped Warbler (Myrtle)	45.11193281	-122.46048535	44.70256344	-122.68666682	45.10512394	-122.45111284	45.04146312	-122.62598088
	Short-billed Dowitcher	48.2994386	-123.07272428	48.46174609	-123.04480969	48.33099673	-122.95617174	48.5104285	-123.17642324
	Great Blue Heron (Blue form)	36.36005159	-118.02499025	37.53232506	-118.98587282	36.37216229	-118.03009893	36.15721396	-117.96766645
	Townsend's Solitaire	37.5342437	-118.51828356	37.35245036	-118.08833879	37.55614653	-118.52759189	37.70751216	-118.87355343
	Cooper's Hawk	36.05218633	-117.78493417	35.66351078	-116.91010827	36.05821623	-117.78803921	35.73004813	-118.19343865
	Eared Grebe	36.50005432	-121.007641	36.95240113	-121.36439422	36.58642217	-121.12485983	36.89668015	-120.6314691
	Western Gull	44.29502714	-122.76374348	44.54883747	-122.69309938	44.29623505	-122.76841631	43.86531983	-122.81947207
	Dunlin	38.70389103	-119.78200708	39.06185647	-119.66578565	38.70271335	-119.7099628	38.64073071	-119.55690125
	European Starling	36.86244866	-118.91592647	36.81379466	-118.0842427	36.89862622	-118.88645599	36.81204839	-118.46623944
	Ridgway's/Mangrove/Clapper Rail	45.68203268	-123.19306724	44.82980668	-123.12194557	45.76205282	-123.13428166	45.85469303	-123.1807199
	jay sp.	49.95944772	-106.73949919	50.73669574	-108.55280639	49.99347924	-105.33028291	51.22462801	-106.2347779
	Northern Mockingbird	33.22749153	-112.80788497	33.19229537	-112.82901313	33.33052155	-112.7775892	33.57394405	-113.41913229
	Western Bluebird	46.03652522	-123.06112029	43.30806256	-122.76561711	46.07015434	-122.9951877	46.47539488	-122.90475878
	Scaled Quail	34.46432015	-113.27837327	33.80958038	-112.55640742	34.5253282	-113.25821947	34.59613955	-113.0731748
	Red-throated Loon	44.16520729	-122.7714784	42.67381133	-122.27861651	44.16577667	-122.77548964	43.473752	-122.86582521
	Curve-billed Thrasher	32.07470178	-106.32048485	31.89523986	-103.72384939	32.04979457	-106.29761721	32.19904414	-106.04224724
	Common Grackle	42.39175937	-108.76649568	42.54444907	-108.52148928	42.30314822	-108.71070972	42.63260839	-108.86127504
	Long-billed Curlew	36.40096029	-121.70998578	36.20953014	-121.47792988	36.39991938	-121.71450622	36.41417974	-121.81086899
	Mourning Dove	37.47229524	-118.43579069	37.60873711	-118.62889888	37.50484872	-118.4497064	37.64684899	-118.71146235
	Boreal Chickadee	49.02259005	-123.79257362	48.91560498	-123.75429379	49.10760347	-123.83578329	49.56649363	-124.47446836
	Harris's Sparrow	45.12057156	-113.69611113	45.45778699	-112.81021473	45.21826037	-113.71185335	45.21772212	-113.42982377
	Vermilion Flycatcher	38.48951419	-121.48363197	38.66649901	-121.51212316	38.3695073	-121.61111438	37.92397151	-122.57990077
	Lincoln's Sparrow	38.50863531	-119.30670224	38.73518996	-120.15607118	38.45247793	-119.36770936	38.48071398	-119.44830037
	Bufflehead	34.53632456	-115.33296102	35.78925247	-115.03456741	34.65129684	-115.4629502	34.13718045	-115.94101742
	Cinnamon Teal	34.33612094	-104.08510842	34.45526762	-103.51012724	34.22786085	-104.05447158	34.10970636	-103.8150114
	Snowy Plover	37.28355675	-120.63724646	38.08148593	-121.02295183	37.39183112	-120.72753372	37.29415583	-120.53775201
	California Gull	37.99192176	-121.56207047	38.49622018	-121.48709977	38.13958342	-121.78489433	37.90958029	-121.7208878
	White-winged Scoter	37.89936036	-120.48787212	37.4218943	-120.2823687	37.84678821	-120.48518603	37.56427131	-120.13989415
	Surfbird	49.05490213	-124.18952996	48.94611587	-123.98276267	49.10521719	-124.36334921	49.36979956	-124.74796103
	American Coot	42.52592919	-113.58611348	43.72471122	-114.23041946	42.66948155	-113.85780722	42.49994035	-114.59148018
	Red-winged Blackbird	42.62837411	-108.95984793	42.4175084	-108.7528342	42.41846149	-108.9165441	42.7910381	-109.20831808
	Turkey Vulture	48.33050919	-123.72080732	48.70191477	-123.72852042	48.41970304	-123.68527648	48.16169193	-123.71345517
	Spotted Dove	37.38423149	-120.38130182	37.23502581	-120.1842424	37.40867868	-120.4209238	37.12953517	-120.04807033
	American Tree Sparrow	36.10026363	-119.38599943	36.00458227	-119.60502423	36.10480015	-119.37322062	36.03415734	-119.77849427
	Lark Bunting	41.13255728	-118.99372862	40.64334353	-118.34479436	41.07626008	-118.95591836	40.79868717	-119.41472864
	Red-shouldered Hawk	41.18496417	-105.70506053	41.37879977	-105.95270041	41.16376491	-105.72608091	41.2666357	-105.88380454
	Pacific/Winter Wren	37.32859305	-120.06820562	36.56746926	-119.48985633	37.30227121	-120.04184089	37.00900259	-119.59990397
	Vesper Sparrow	32.10030362	-110.71668544	32.13863561	-110.71877437	32.0251828	-110.60631082	32.14264797	-110.40628425
	Red Crossbill	36.62087153	-120.66044388	36.67363821	-120.83986337	36.6703534	-120.86171205	36.94605006	-120.48443125
	Hermit Thrush	33.98217704	-117.62487338	34.00214592	-117.71206108	34.06629442	-117.58472839	33.86077234	-117.03485615
	Clark's Nutcracker	39.10912261	-107.54495153	40.23139583	-108.29351501	39.14351185	-107.41363872	38.5941275	-107.43082697
	White-tailed Kite	43.44239845	-119.67408036	43.58227063	-120.46689978	42.65585219	-119.28746627	43.49130801	-120.88221085
	Cattle Egret	31.93090903	-108.41304652	32.05260041	-108.08957591	32.01289255	-108.42899705	32.31719944	-108.67857036
	Long-billed Dowitcher	36.29790551	-120.43524829	36.39084374	-120.50159738	36.37267882	-120.44695306	36.65887763	-120.81670739
	Rock Wren	40.01753439	-118.15902507	40.23149195	-117.5822032	40.00638839	-118.16870501	40.1305398	-118.27529856
	Lesser Scaup	41.42306319	-122.53089282	40.92285994	-122.45138665	41.45488008	-122.48324657	41.46084279	-122.03574528
	Evening Grosbeak	34.24724177	-117.93948513	34.25035964	-118.45139999	34.30156469	-117.92226352	33.94489915	-116.91750616
	Cactus Wren	33.84956841	-118.19437166	34.28889706	-118.33509918	33.88833917	-118.19642894	33.92276896	-117.71113907
	Rough-legged Hawk	37.23448391	-120.78286808	37.14854471	-120.83350707	37.27276915	-120.77239966	37.39331975	-120.77907643
	Hutton's Vireo	43.01601047	-110.89242123	43.09287522	-110.75283234	43.04805982	-111.37190744	42.92261653	-110.86264267
	Tricolored Blackbird	38.33763844	-118.3545236	38.15924325	-117.81955975	38.19080281	-118.43244379	38.03157664	-118.15907611
	Oak/Juniper Titmouse (Plain Titmouse)	43.00694954	-112.58652579	42.98548733	-112.72092293	42.85562629	-112.88447715	42.19484836	-113.5835146
	American Avocet	43.3196071	-122.01815049	42.56560644	-121.83398224	43.33498955	-122.01955756	43.08984274	-121.79732907
	Wilson's/Common Snipe	35.0178641	-119.23603906	35.30812782	-119.39551269	35.02432019	-119.20492973	35.22777391	-119.29725137
	Loggerhead Shrike	41.26276764	-109.81174248	41.46653554	-109.823277	41.3487998	-109.81175615	41.61791283	-108.90456333
	Crissal Thrasher	47.57766439	-122.92821045	48.09152213	-123.11719446	47.59236796	-122.96532594	47.99630852	-123.07276894
	Redhead	38.90708323	-121.1226482	38.17733055	-121.1004132	38.93339051	-121.15489936	38.01749451	-121.00234104
	Bald Eagle	45.82412918	-111.11569644	45.90075936	-110.11657773	45.73159291	-110.9884059	45.896608	-111.48643727
	Yellow-headed Blackbird	31.94225794	-107.26655278	32.47370739	-108.61864337	31.94208595	-107.26547603	31.78870604	-108.14422547
	Nuttall's Woodpecker	31.58671898	-100.64818105	31.61496104	-100.68109214	31.5643932	-100.63979892	31.91910001	-100.20126077
	Song Sparrow	37.27436179	-106.47541377	37.47944529	-106.54689242	37.32206687	-106.50536527	37.47616413	-106.51105576
	Western Sandpiper	48.72895088	-121.8093691	48.8361446	-122.2816476	48.72867808	-121.77796091	49.36262691	-121.63400165
	Brewer's Sparrow	33.26378792	-117.60950046	33.52975545	-117.42290195	33.27113293	-117.5582429	33.25273742	-117.55027851
	Willet	37.37553581	-121.65177837	37.12236848	-121.45635213	37.30694366	-121.52492554	37.02061714	-120.99420501
	Lewis's Woodpecker	43.9454611	-123.18473421	42.96363659	-122.73896312	43.94428448	-123.18904226	43.86401756	-123.17292049
	Golden-crowned Kinglet	34.63843627	-113.19149886	35.75185566	-115.76955113	34.71239197	-113.16584894	34.71076283	-112.53333441
	Great Egret	31.92760104	-108.84897828	32.03894507	-109.85358188	32.08627893	-108.84164019	32.32531633	-108.68537178
	Red Knot	43.26610055	-122.45682867	43.17568342	-122.73813068	43.25889699	-122.44627142	42.50393826	-122.35603465
	Mexican Jay	39.66915603	-111.26609276	39.97809858	-110.79157984	39.65439079	-111.31167983	39.48937471	-110.54738973
	Great Horned Owl	38.65854523	-106.83367343	38.6290229	-106.86410056	38.90842323	-107.25669657	37.80798942	-106.9073579
	Greater White-fronted Goose	35.94111261	-118.44205662	35.65649132	-118.25781746	35.95704044	-118.43672281	36.33117949	-118.68896581
	Canvasback	42.40899732	-115.52579728	42.82197227	-116.1846379	42.35690216	-115.35644458	42.59636743	-115.1422061
	Pygmy Nuthatch	39.94200779	-122.07305555	40.11707789	-122.10837378	39.94132992	-122.06649871	39.1302918	-121.5401497
	Greater Yellowlegs	46.82514017	-122.99396862	47.89289146	-123.10945468	46.78853653	-122.94178964	46.67161958	-122.81825661
	White-throated Sparrow	33.41452625	-117.52303693	33.48655991	-117.62602765	33.42775356	-117.46680016	33.19133764	-117.34034097
	Mallard	62.73321376	-146.47381755	61.9216683	-140.49168926	63.21931775	-146.29896416	65.94535404	-143.16906331
	Golden-crowned Sparrow	33.4358386	-107.97592361	34.29397278	-109.46431081	33.45903596	-107.97939006	33.35682089	-108.22650761
	Pigeon Guillemot	48.1305301	-122.19262619	48.70405169	-123.1742	48.15892248	-122.1460311	48.89510122	-122.67976507
	Spotted Sandpiper	45.13159408	-113.8131581	46.19435123	-114.31342834	45.22225154	-113.80685511	45.14314296	-113.60889516
	Ring-necked Pheasant	35.610685	-110.47214767	34.39670412	-112.32184632	35.60420717	-110.41366015	36.18816571	-110.78727528
	Inca Dove	43.87574373	-121.25459668	44.84507372	-121.58639093	43.90037841	-121.28660358	43.8960378	-121.3890923
	Northern Flicker (Red-shafted)	41.21471802	-112.69314302	42.56607787	-115.42423526	40.98976472	-112.88444597	40.86072439	-112.42280856
	Chestnut-collared Longspur	42.47747042	-109.79698949	42.35886162	-109.08180322	42.12886439	-109.64210332	42.08434626	-109.32975732
	Pacific Loon	35.78408401	-115.55118866	35.21874027	-115.42859309	35.87148521	-115.56333855	35.99914502	-115.60484356
	Common Murre	54.9532008	-130.29820689	51.79601964	-125.84024044	55.11269084	-130.17529979	54.95767882	-129.89806017
	American Crow	34.05624926	-113.49308322	33.79770399	-113.68731234	34.11093545	-113.48236036	34.66639188	-113.89037323
	Bewick's Wren	49.26002708	-123.10472501	49.260262	-123.105012	49.30136975	-123.10903443	49.08844375	-124.342747
	Mountain Quail	39.73821511	-108.03011434	39.17677271	-108.6124676	39.76723706	-107.34552268	40.08293515	-107.65756672
	Tree Swallow	35.49737889	-117.62079962	35.58750155	-118.94529218	35.57397735	-117.64647082	35.02857003	-117.51209667
	California Quail	35.09840641	-118.902726	35.50758481	-119.21233045	35.10190068	-118.90726288	35.65313222	-119.07773983
	Pine Grosbeak	34.97347401	-119.31679696	34.60775536	-119.03694163	34.97716128	-119.28288888	35.06355768	-119.35928329
	Black-crowned Night-Heron	34.85582722	-119.21238252	36.32455686	-119.94490631	34.85919164	-119.18443505	35.00952632	-119.31160156
	American Pipit	44.95487461	-111.09327974	45.72309643	-111.2257257	44.98540005	-111.08254797	44.98101572	-110.55570824
	House Sparrow	31.93112939	-104.2232766	31.98157155	-103.89800091	31.88390173	-104.1517113	30.74653421	-103.88363616
	House Finch	39.42697295	-116.16770174	41.43565151	-117.95986596	39.35004736	-116.30581253	38.84933128	-116.60149014
	Blue-gray Gnatcatcher	39.88841705	-112.79604698	40.76619293	-114.59277029	40.04091394	-112.9739507	40.41292682	-112.01963427
	Abert's Towhee	35.32283854	-115.49937465	35.20344638	-116.11159563	35.47075686	-115.39439442	35.52452922	-115.26831284
	Sharp-tailed Grouse	34.24102854	-115.18290733	35.41174917	-118.53903771	34.36267491	-115.30703961	33.96193501	-115.70945962
	Bonaparte's Gull	43.90445776	-117.26823224	44.01003443	-115.55658585	43.93875843	-116.97059969	43.94614335	-116.81486277
	Crested Myna	34.68632524	-118.96721683	34.63003122	-118.90747864	34.68295846	-118.98750894	35.0625531	-118.73682879
	Brandt's Cormorant	47.14123769	-123.21530428	47.62082673	-123.42756955	47.22808188	-123.18628465	47.15011716	-122.99821436
	Ruby-crowned Kinglet	33.57695039	-118.35324303	33.36104402	-118.04697445	33.50269347	-118.31203101	33.58676591	-118.31669293
	Northern Shrike	35.91758609	-120.18697312	36.70545489	-121.00360934	35.94572864	-120.18040629	35.90450432	-120.49268387
	White-throated Swift	44.80025228	-122.92048726	46.81223269	-123.20485251	44.80222511	-122.92239302	45.16906012	-122.83882808
	Chipping Sparrow	38.88877159	-118.80199721	39.09579682	-118.20202816	38.8477269	-118.83025817	38.72615545	-118.71752535
	Ruddy Duck	46.55748381	-122.86521519	46.68171628	-122.98114816	46.5337659	-122.81632131	46.69489475	-122.58149214
	Merlin	57.01609427	-122.54896465	58.30491807	-127.43037881	57.53274947	-122.743013	57.94122216	-121.94133069
	Pyrrhuloxia	35.10511359	-119.61573264	35.94169635	-120.37663321	35.09266899	-119.61460617	35.02773679	-119.3755089
	Northern Bobwhite	45.48368075	-122.31577567	46.17046423	-122.50130786	45.48108368	-122.30448758	45.48393964	-122.48258541
	Red-breasted Nuthatch	41.9207012	-118.25906037	42.07385691	-119.07377895	41.48861625	-118.2995804	41.4055709	-118.77048319
	Common Redpoll	37.72918993	-116.36799844	40.11493707	-116.80112448	37.75286194	-116.34026095	37.68087299	-116.21922412
	Black Turnstone	34.76423397	-118.97158596	35.16875357	-119.39313665	34.76525685	-118.97446717	35.1903163	-118.75685998
	Common Ground-Dove	36.46571935	-119.17046752	36.65606911	-119.43241263	36.4784641	-119.15189986	36.23347155	-119.29258751
	Ring-necked Duck	36.69264608	-120.142629	37.09755948	-120.26477769	36.82465963	-120.0859575	36.85404774	-120.17758258
	Ruddy Turnstone	44.01509118	-114.6855698	43.9203268	-114.45940322	44.3314012	-114.96212428	43.61178404	-114.16537344
	Dark-eyed Junco (Slate-colored)	41.24659652	-109.32917645	41.24778019	-109.81835739	41.41909281	-109.50496571	41.48571283	-108.8390333
	Black-billed Magpie	35.3611033	-102.93852524	33.74133539	-101.4625891	35.2946947	-102.99401632	34.98512919	-102.94390574
	Long-tailed Duck	38.94094333	-121.07047699	38.44219402	-119.79599495	38.96906165	-121.09693892	38.06444218	-120.87992614
	Northern Shoveler	41.11888539	-113.78541485	41.52057438	-113.69552082	41.05039749	-113.65104775	40.76064653	-112.35371519
	Savannah Sparrow	40.39396294	-121.65577617	41.07471679	-121.8543517	40.39441563	-121.65297458	40.0034965	-121.13579262
	Semipalmated Plover	33.40746496	-112.085806	33.98821564	-114.81102051	33.51350415	-112.1055294	33.48040925	-112.44968637
	Blue Jay	32.70602349	-113.57788619	33.11214571	-114.89714846	32.93223565	-113.57810502	33.01972635	-113.72808769
	Herring Gull	35.7857125	-119.96033757	35.78677861	-119.86205023	35.81836441	-119.94619087	35.54637253	-120.15527298
	Brown Pelican	35.21198987	-107.11185925	37.5593543	-111.91450984	35.2412195	-107.10862957	35.25486709	-106.73866556
	Cedar Waxwing	50.8369266	-110.64217325	50.56155385	-111.75757913	51.39118429	-110.67186906	52.38021285	-110.32391622
	Varied Thrush	50.5965922	-112.68320698	51.67519483	-114.35459205	50.83606487	-112.49403476	51.43441454	-112.11318264
	Burrowing Owl	49.61694808	-118.33100027	50.63416856	-117.90730893	49.89720344	-118.83759112	49.70680869	-117.36264021
	Rusty Blackbird	31.51527129	-108.14034515	31.75317106	-108.83983536	31.56193779	-108.17119186	31.50052214	-108.74384509
	California Thrasher	41.56814336	-119.2020419	41.90935542	-119.48626232	41.45094427	-119.1387313	41.73688962	-119.76037733
	Caspian Tern	41.42913802	-119.64931401	41.8919375	-119.43352863	41.3505445	-119.69972364	42.09337753	-120.42147656
	Wood Duck	42.30542565	-122.23889576	43.18003149	-122.58681584	42.32513293	-122.19327441	42.47965746	-122.19266233
	Pied-billed Grebe	34.39641754	-115.90823813	34.52290947	-116.83194679	34.51137482	-116.07580168	34.31753081	-116.63636409
	Black-necked Stilt	36.40439511	-119.70821763	37.30708983	-120.97301841	36.39816356	-119.70626864	36.31139607	-119.77211637
	American Bittern	46.27143446	-121.47736691	45.9470514	-120.61585908	46.25552336	-121.48254272	46.40566457	-121.69243913
	Mountain Plover	45.71008897	-123.06401413	46.00221118	-123.02343481	45.78119943	-123.00353301	46.19904324	-123.2324014
	Pine Siskin	35.52467922	-119.84427499	35.50220485	-119.89037951	35.54140351	-119.83815686	35.27511875	-119.88924285
	Band-tailed Pigeon	34.73687067	-108.09471255	35.12958627	-108.92381828	35.13112478	-108.06022705	35.49236645	-107.86264233
	Verdin	33.82133424	-115.0909372	34.30681479	-117.22346905	33.97664087	-115.18552097	33.72632077	-115.62948064
	Violet-green Swallow	37.23185793	-116.98994124	38.15870983	-118.97200367	37.28796665	-116.98277811	37.23324286	-117.25519691
	Pelagic Cormorant	33.26019116	-114.43829138	33.89196979	-116.32330682	33.40479572	-114.43321493	33.74509396	-114.36881218
	American Kestrel	34.93559514	-119.88116746	35.61317705	-120.36162878	34.92876829	-119.87786352	34.98949471	-119.71901168
	Barrow's Goldeneye	36.29070757	-118.84699028	36.58621337	-119.40696813	36.2958322	-118.83793597	36.27907045	-118.90191616
	White-breasted Nuthatch	37.90516858	-118.78967789	36.53722487	-118.5512714	37.8474149	-118.82956753	38.29487964	-119.04084811
	Green Heron	35.75978849	-118.79304462	35.28694692	-118.74721393	35.76907587	-118.78446393	35.85456537	-118.8728153
	Cassin's Finch	36.55956002	-118.42721998	36.14298485	-118.17167519	36.55831631	-118.44074939	36.50783651	-118.25275405
	Black Oystercatcher	43.49372412	-120.29721111	41.99455154	-120.91781873	43.1930719	-120.58190558	43.33246758	-121.02696204
	Western Meadowlark	32.15897682	-109.53240046	33.26216452	-111.91752731	32.25977629	-109.37423092	32.57343649	-109.77253643
	Phainopepla	34.97353204	-115.63029483	34.99518586	-116.22932433	35.19304235	-115.80681065	35.10898863	-115.97280116
	Horned Lark	32.38419231	-101.47550782	32.02400108	-101.63413738	32.35317026	-101.4864033	32.19118808	-100.69742148
	Black-crested Titmouse	38.90313326	-119.54256759	38.90651019	-119.73986157	38.87969217	-119.52704527	38.66378889	-119.24737564
	Greater Scaup	47.00265562	-115.47141252	46.90868634	-115.5562423	47.05048098	-115.36900738	47.0034995	-114.70532893
	Blue-winged Teal	37.087795	-121.0238264	36.74654717	-120.75092158	36.83969468	-120.69450709	37.42192672	-121.02567729
	Gambel's Quail	40.94576718	-120.94805935	41.20005733	-121.23782999	40.95032987	-120.91420247	41.04517056	-120.85861667
	Gray Partridge	34.85058398	-119.07110681	35.63580372	-119.860105	34.85401548	-119.05367503	35.19532402	-119.04452764
	Surf Scoter	40.03159609	-118.68491236	39.47354385	-118.96492249	40.0061216	-118.65480192	39.65817251	-118.6326647
	Trumpeter Swan	40.94724435	-115.33026398	40.76853812	-115.36631216	39.96023824	-115.51960862	41.08157778	-115.57303391
	Fox Sparrow	43.61708806	-110.85263825	44.45915433	-110.53886996	43.60248245	-110.89359124	43.74036172	-110.94283191
	Townsend's Warbler	38.6402278	-120.04308981	38.88850341	-120.08158741	38.64619514	-120.001362	38.52258112	-119.87534899
	Brewer's Blackbird	32.73772116	-108.47898718	32.1526096	-107.58911507	32.77221062	-108.47150179	32.55719147	-108.00952031
	Harlequin Duck	36.73338032	-119.77184101	36.68883074	-119.4360722	36.76458262	-119.74891012	36.45854082	-120.01811149
	Snow Goose	33.73131344	-111.67625925	33.8780227	-113.34105348	33.77211966	-111.65124772	33.67050701	-111.43833757
	Black-tailed Gnatcatcher	39.88183057	-120.47625701	37.21332778	-119.82900505	39.88927067	-120.44809909	39.44946182	-120.12323831
	Marsh Wren	33.61964063	-112.60425142	33.6803331	-111.92028078	33.70762726	-112.61444227	33.6830364	-113.07037829
	Snowy Egret	33.56167016	-117.60891422	33.43284125	-117.35192333	33.58021599	-117.57430162	33.36693916	-117.36860269
	Eurasian Wigeon	32.52218898	-108.73005172	32.77690009	-110.21000129	32.55901679	-108.69899847	32.34126239	-108.14866866
	Dark-eyed Junco (Oregon)	42.4367007	-104.1616815	42.50087074	-104.30113111	42.62103417	-104.19786691	44.31003942	-103.18851112
	Steller's Jay	37.24214206	-117.56432298	37.1419603	-117.32840713	37.29920882	-117.58327851	37.34033012	-117.57526218
	Dark-eyed Junco (White-winged)	41.5272429	-117.18339614	41.96647116	-117.77769941	41.30742594	-117.33501547	41.73815726	-117.92410686
	Downy Woodpecker	44.04521874	-115.30990232	45.31716574	-114.67038013	43.93091059	-115.38556993	43.72412017	-115.23256883
	Mountain Chickadee	37.32872032	-121.00109701	37.77512234	-121.18893933	37.1337009	-120.61579874	37.49570807	-121.00326313
	Brown Creeper	43.73262396	-111.09183033	46.26597874	-112.51314115	43.72103118	-111.15329384	43.91042722	-111.13069897
	Ancient Murrelet	39.63989734	-116.80472366	41.01706428	-119.31617372	39.6255828	-116.87884548	39.81559615	-116.9702996
	Red-necked Grebe	40.62966822	-103.6643113	42.67507892	-103.37646938	39.68442895	-101.00119544	42.37208339	-103.41637753
	Lesser Yellowlegs	32.23692411	-107.06868808	32.40070118	-107.51949872	32.22597575	-107.06851541	32.54993509	-107.00527304
	Gilded Flicker	35.31222342	-118.45516755	34.80427177	-118.38869514	35.32458084	-118.44485193	35.60329209	-118.77669422
	Wild Turkey	39.25699152	-118.30324436	39.19558874	-116.88852476	39.25309999	-118.2970843	39.16420531	-118.25557889
	Sanderling	39.29525306	-118.69006308	39.55661126	-117.92119245	39.25664466	-118.70197012	39.09106178	-118.23741614
	Belted Kingfisher	47.3239123	-122.02833736	47.83663734	-123.07844359	47.3214389	-122.01305651	47.14464366	-122.38936264
	Sagebrush/Bell's Sparrow (Sage Sparrow)	37.05367972	-121.6590515	35.60506639	-119.14584867	36.98506761	-121.55462586	36.78689357	-121.75032737
	Wandering Tattler	37.52318942	-120.74420807	37.11208947	-120.17156783	37.55005805	-120.73909502	37.45925517	-120.6783043
	American Dipper	31.78532904	-103.31740856	32.60053271	-103.25991247	31.66773828	-103.3236417	31.57873308	-103.33942517
	Prairie Falcon	31.73400133	-110.69681145	31.72452246	-110.69629926	31.58023831	-110.52191971	32.07111037	-109.86171667
	Common Yellowthroat	36.6391431	-111.09139111	37.25885813	-110.60051008	36.57854835	-110.94434183	37.3104176	-110.30790687
	Marbled Godwit	45.46658538	-123.88214142	46.26870683	-123.83568735	45.46595399	-123.88010476	44.67286879	-123.75583651
	Chukar	39.47969365	-117.29768967	39.84755851	-116.79058753	39.50177683	-117.3409142	39.39372843	-117.37792563
	Yellow-rumped Warbler (Audubon's)	46.6002833	-122.76761238	46.9981292	-121.39875951	46.5880658	-122.72614944	46.7852309	-122.52219358
	Forster's Tern	35.09697563	-119.86021579	34.33536266	-119.10706146	35.08102708	-119.86579789	35.10030158	-119.66438727
	Sandhill Crane	48.24635293	-109.07144999	48.40368298	-111.42129588	48.78745246	-109.16654253	50.35942321	-108.35755936
	Ring-billed Gull	38.88723102	-121.56908061	39.97126314	-121.7211671	38.73419311	-121.56269075	38.36015852	-121.51172785
	Rhinoceros Auklet	32.32553048	-109.59467393	32.02511605	-107.96792168	32.47114362	-109.47835152	32.55452873	-109.87716016
