# Supplementary material for: Comparing ecological relevance of climate velocity indices
Source: Sci Rep. 2026 Feb 13;16:8797. doi: 10.1038/s41598-025-32377-0 (PMC12982492; doi:10.1038/s41598-025-32377-0)
Supplement: Supplementary file 1 — Supplementary Information 1. [file 41598_2025_32377_MOESM1_ESM.zip › MATCH_SUPP_MAT/DATA_BIRDS/WEST_90_10.csv]

	NAC WEST 1990-2000 --> 2000-2010
	Species name	Species start latitude (°)	Species start longitude (°)	Species end latitude (°)	Species end longitude (°)	Gradient end latitude (°)	Gradient end longitude (°)	MATCH end latitude (°)	MATCH end longitude (°)
	Common Merganser	36.6322862	-121.20195514	36.57253466	-120.43707298	36.64902596	-121.22884249	36.91080177	-120.89362772
	Scolopacidae sp.	33.44987292	-111.31251806	33.09745562	-110.50422504	33.46372291	-111.3014588	33.46993681	-111.2335973
	Whimbrel	40.3868201	-123.5312877	40.37372838	-123.57337949	40.40395268	-123.50289177	40.32511783	-123.37955985
	Double-crested Cormorant	33.8513107	-118.24695971	33.85957422	-118.16716328	33.87013713	-118.25259595	33.48156636	-118.36765774
	Bridled Titmouse	40.26702479	-119.24669649	40.4981957	-119.37531302	40.20371825	-118.63045573	40.82200536	-119.78545956
	Anna's Hummingbird	54.2884571	-121.37494922	54.51686488	-121.73155197	54.47448446	-121.36314116	54.52087228	-121.00625374
	Black Phoebe	41.81026431	-115.21935393	42.56622613	-114.22617101	41.85884947	-115.22876155	41.75660334	-115.66780687
	Eastern Phoebe	30.09144121	-101.74895615	30.42111257	-102.02722358	30.10460924	-101.75139168	30.08820406	-101.99145369
	Chihuahuan Raven	36.32930617	-118.20388065	36.84440502	-119.29398841	36.36198127	-118.20767249	36.40094754	-118.37695107
	Sora	43.78951155	-114.71595328	42.0644535	-112.99051553	43.77960537	-114.70470462	44.00032763	-114.9690539
	Dark-eyed Junco (Gray-headed)	33.1992634	-115.81553227	32.97498961	-114.90485608	33.23879353	-115.85476735	32.99588963	-115.39606573
	Eastern Bluebird	42.24316142	-111.57469615	42.57922824	-110.94094021	42.24003729	-111.58551162	42.36641121	-111.56396229
	Ladder-backed Woodpecker	35.83552248	-114.04005973	37.23089129	-114.09989417	35.8587403	-113.98578233	35.78495149	-113.89086934
	Northern Pygmy-Owl	43.41166027	-111.66923012	44.1722115	-111.61772168	43.38377594	-111.59437091	43.33241298	-111.4717383
	Northern Saw-whet Owl	36.13655835	-119.56833705	36.52860141	-120.15306086	36.23955108	-119.51231723	36.24528017	-119.0623149
	Costa's Hummingbird	40.71616938	-116.12959196	41.19416254	-115.37131145	40.56897442	-116.03689828	40.85591424	-116.2056066
	gull sp.	38.70977013	-118.79629931	38.73603345	-117.97330093	38.65712511	-118.86277431	38.36423869	-118.93866771
	Red-breasted Merganser	35.57490456	-109.84663926	36.85417917	-110.64121659	35.67708009	-109.79794201	35.79014737	-109.66668568
	Northern Cardinal	60.77945254	-130.79122334	61.33378449	-127.23783985	61.14157725	-130.70533904	61.67249698	-130.37051495
	Gadwall	39.62199594	-116.36114088	39.26065821	-114.80453894	39.67859899	-116.16322799	39.95450834	-116.12630912
	American Wigeon	36.45515896	-113.66728469	35.59661863	-111.73246703	36.45886758	-113.66021113	36.40848169	-113.60745146
	Gray-crowned Rosy-Finch	40.09467499	-113.07057514	40.74069734	-112.83893042	40.12387441	-113.10459156	40.32698825	-113.40421697
	Orange-crowned Warbler	39.22971572	-119.10868488	39.64977733	-118.93359089	39.17262838	-119.15587806	39.24335079	-119.26323704
	Northern Harrier	46.08964656	-119.16386768	45.21570177	-120.00598981	46.10568562	-119.18021697	46.02050769	-119.59458273
	Glaucous-winged Gull	31.96134426	-109.97358555	31.91966685	-109.54530784	32.09810568	-109.73136389	31.95987802	-109.6058914
	Greater Roadrunner	41.35643433	-115.59566175	42.01148171	-115.21263862	41.34372718	-115.62189222	41.72049363	-115.19705567
	Ross's Goose	38.59523105	-110.1509374	41.01207552	-112.67413195	38.56356074	-110.13830757	38.52379668	-110.2729501
	Tundra Swan	36.93181449	-119.90686216	37.32965883	-119.7456485	36.9941331	-119.8400408	37.0991236	-120.61669639
	Green-winged Teal (American)	36.34695475	-118.77311788	34.49802025	-116.20162342	36.34913637	-118.76060469	36.48141593	-118.82890454
	Mexican Chickadee	51.39991285	-125.10885895	52.79211225	-125.71761248	51.46031184	-125.07723233	51.03719904	-124.05956146
	Brown-headed Cowbird	51.03891559	-123.41942904	52.03077068	-125.08607683	51.1124285	-123.42888955	52.03555295	-123.63769834
	Spotted Towhee	44.70613968	-123.21724818	44.93508178	-123.24448804	44.73257373	-123.1456715	44.3545425	-123.06894202
	Eared Grebe	45.35614303	-116.58771583	44.68491298	-116.93970395	45.30961049	-116.57903963	45.30086984	-116.39686601
	Western Gull	47.61875364	-124.50061883	48.96824047	-126.39631334	47.62499412	-124.49677653	47.650407	-124.66312514
	Ridgway's/Mangrove/Clapper Rail	54.09487822	-132.54261221	55.4078389	-134.28679329	54.07185817	-132.31389979	54.28902962	-132.0805028
	swallow sp.	38.71461842	-119.10982901	38.4365339	-117.89435546	38.63281117	-119.16893852	38.30423457	-119.19657376
	Long-eared Owl	36.29524435	-120.43222072	36.21040488	-120.26896468	36.41847049	-120.44100839	36.22549229	-121.09060444
	Northern Mockingbird	47.29379672	-125.05684002	47.97968018	-126.11179261	47.29346864	-125.05485953	47.27346992	-125.03411717
	Scaled Quail	45.60609322	-124.22132497	47.17857079	-124.9680334	45.6083382	-124.22255385	45.59357538	-124.20110017
	Red-throated Loon	32.22932551	-107.25525262	32.24647268	-106.91770036	32.30738284	-107.26711668	32.43533212	-107.46906564
	Long-billed Curlew	44.89507412	-112.07417591	44.92646701	-112.40312607	44.71282672	-111.76162877	44.8126563	-111.04973101
	Northern Flicker (Yellow-shafted)	46.97273594	-118.79951979	47.25154433	-117.54009679	46.95144261	-118.79567485	46.99531681	-119.05835243
	loon sp.	35.71809156	-118.83313851	35.94204017	-119.18172433	35.73352834	-118.81318864	35.87519951	-119.00548658
	Lincoln's Sparrow	42.4987307	-118.47506207	42.76698594	-118.71958821	42.63725024	-118.50635102	42.23774033	-117.89013191
	Cinnamon Teal	43.03371404	-102.48051274	42.39205188	-102.57701207	42.9896143	-102.39127586	43.26586028	-102.38221124
	Black Vulture	36.68960661	-119.37241959	36.93552417	-119.69860453	36.70076417	-119.36262449	36.87699349	-119.54721233
	California Gull	32.63604789	-111.34278015	32.54800475	-111.2653518	32.64913058	-111.30725347	33.2900757	-112.01613154
	Lark Bunting	35.98334454	-111.36946225	36.97768434	-117.01320992	36.15261517	-111.31574755	35.83987938	-110.97967882
	Wilson's Warbler	41.0721438	-110.26488155	41.69551586	-111.57800688	40.90921352	-110.22588939	41.72777933	-110.14120005
	Clark's Nutcracker	42.72961729	-121.27054241	43.75843954	-120.83526283	42.74681994	-121.24273431	42.90474409	-121.22672314
	Ferruginous Hawk	42.72343385	-114.89031036	43.96502659	-114.79955709	42.72979614	-114.89621645	42.77652483	-115.00051132
	Lesser Scaup	35.231832	-118.30106783	35.80242409	-119.64930726	35.28276839	-118.29740965	35.38376544	-118.40243989
	Cactus Wren	36.77556137	-120.59092128	36.64414568	-120.44356122	36.79311469	-120.96008822	36.48914951	-120.88798666
	Tricolored Blackbird	42.69601535	-119.95965427	41.00337222	-119.82979353	42.48180924	-119.85573315	43.16698642	-120.22405943
	Bald Eagle	47.37436158	-113.58801663	49.04126711	-115.7256542	47.55078716	-113.4426841	47.90605516	-113.16488134
	Nuttall's Woodpecker	51.66689208	-118.05349451	55.41073581	-122.92957395	51.90169658	-117.86530655	52.43514208	-118.08985909
	Western Sandpiper	47.90290529	-126.43665045	48.36877331	-126.61002928	47.90286015	-126.43594869	47.90176286	-126.43801661
	Willet	45.75003134	-124.42936663	46.94212326	-124.958664	45.75226026	-124.4235865	45.79162985	-124.52905928
	American Three-toed Woodpecker	44.11439096	-117.46855514	44.36236728	-117.77642745	44.11970236	-117.48728194	43.79000105	-117.57038914
	Mexican Jay	43.84981668	-121.71312158	40.15208903	-121.70345858	43.86107603	-121.70897443	43.50656455	-121.85922303
	White-throated Sparrow	34.66665041	-114.39233612	34.45187844	-115.87649985	34.72243661	-114.3686174	34.69333164	-115.21176659
	Pigeon Guillemot	32.42672511	-108.57774463	32.36118621	-108.52209636	32.49390405	-108.53880565	32.38321991	-108.18769976
	Northern Flicker (Red-shafted)	49.02867289	-126.85284126	50.65819567	-128.28529761	49.01659218	-126.86703476	49.04733739	-126.87408052
	Northern Shrike	53.70196002	-122.48455267	54.5230593	-122.88254724	53.84800364	-122.37881775	54.3566409	-122.48903296
	White-throated Swift	33.58411224	-112.61931144	33.48688281	-112.4309307	33.60902901	-112.62471901	33.37510608	-112.73211293
	Merlin	39.77331048	-110.36391832	39.75697561	-110.31913237	39.64510489	-110.38467511	39.44542784	-110.05822355
	Common Redpoll	36.44787231	-120.27300709	36.1524801	-119.5976076	36.58981083	-120.25829519	36.14325778	-120.92903299
	Black-vented Shearwater	37.47036507	-120.90668445	36.73956781	-119.96991653	37.45617485	-120.85448092	37.56378609	-121.38009018
	Northern Shoveler	34.13991633	-118.65075987	34.12419551	-118.33356261	34.12204255	-118.61765817	34.23475504	-118.51632647
	Savannah Sparrow	41.09675969	-117.31110691	42.01299121	-117.136854	41.17224865	-117.27237221	41.38861798	-117.66800436
	White-winged Crossbill	34.95922192	-119.12245177	34.98325608	-119.08638785	34.97875822	-119.13000117	35.17728345	-119.01071108
	Wood Duck	50.18474981	-125.83315921	50.15539838	-125.54537282	50.24893741	-125.87002229	50.07359813	-125.64801235
	Lapland Longspur	36.23990485	-120.25750155	35.6574029	-119.49253893	36.37084338	-120.23305191	36.13691191	-120.85610036
	Band-tailed Pigeon	39.22321454	-117.20931562	39.36554491	-116.57368865	39.0843147	-117.13686626	39.58249283	-116.9965385
	Verdin	45.68463018	-122.8557577	46.63139916	-123.27701583	45.73019741	-122.80249531	45.47821424	-122.63488161
	American Kestrel	32.30876784	-110.80443	32.31679839	-110.56536538	32.31122432	-110.77596145	31.91712198	-111.30942653
	Allen's Hummingbird	41.57157126	-118.84553036	41.9749419	-118.90664179	41.58584818	-118.879784	41.76615672	-118.74756336
	crow sp.	43.52942762	-119.81626814	44.61023585	-119.49394418	43.62597757	-119.37726839	43.74211807	-119.48219028
	Rock Pigeon (Feral Pigeon)	47.33798596	-123.69265771	47.57870256	-123.88888567	47.37371382	-123.67008428	47.86833801	-124.00392278
	Greater Scaup	39.08347536	-117.53964207	39.39852406	-118.03574386	39.03953921	-117.30167998	38.81007308	-117.01543909
	Blue-winged Teal	35.80679497	-118.84137405	35.197679	-117.94274033	35.82770037	-118.82665062	35.90172133	-118.98548583
	Gambel's Quail	38.7540355	-120.64506387	38.14907364	-119.73444899	38.75826798	-120.64424658	37.93268612	-120.39141016
	Snow Goose	36.46158696	-118.29857123	35.87070487	-117.11359864	36.479574	-118.30975192	36.50545233	-118.4661769
	Snowy Egret	32.2821802	-110.2876931	32.15685407	-110.3290457	32.30317401	-110.25465049	32.07269866	-109.58919811
	Eurasian Wigeon	37.10620366	-121.18307652	36.92425322	-121.03681948	37.04630336	-121.19404157	38.15067347	-121.06930013
	Downy Woodpecker	38.49614906	-119.46727269	39.00689301	-118.66065574	38.39387575	-119.54446306	38.04056649	-119.1894804
	Brown Creeper	32.06161223	-110.08055994	31.99892293	-109.99779853	32.19881512	-109.8702702	32.05982953	-109.53061269
	Lesser Yellowlegs	38.44588485	-120.81522315	37.180497	-120.37005858	38.45245657	-120.78430487	38.12223955	-120.57839814
	Gilded Flicker	37.01747079	-120.48272714	36.22252757	-119.70978052	37.04966658	-120.60756773	36.68876793	-120.88326888
	Sanderling	33.12252686	-110.50957255	32.8587538	-109.37583455	33.15686912	-110.45174967	32.58194566	-109.59488456
	Sagebrush/Bell's Sparrow (Sage Sparrow)	33.32950829	-115.88311333	33.23022673	-115.23267358	33.36617261	-115.92128537	33.12793038	-115.48345426
	Marbled Godwit	42.8254112	-104.54165284	42.3300687	-104.27592322	42.97429894	-104.6092059	42.93221056	-104.4822557
	Barn Owl	37.71119283	-121.37102952	38.26026676	-121.88867597	37.71446015	-121.38273233	38.62794476	-122.00027502
	Short-eared Owl	39.94912167	-122.50973562	38.7687277	-122.38896849	39.94444022	-122.54969369	39.33619587	-122.31194576
	Steller's Eider	32.77009227	-108.6281557	32.80141432	-108.69572395	32.81542763	-108.61142783	32.63945511	-107.95461896
	Savannah Sparrow (Belding's)	34.94280513	-116.84221285	35.32696077	-117.26673476	34.90290049	-116.80338024	34.78393877	-116.6493028
	Common Gallinule	36.91042983	-119.93433743	37.58242977	-120.36205294	36.98267136	-119.85837744	37.04554396	-120.67136699
	Black-legged Kittiwake	32.91345507	-110.70478639	32.66773717	-110.5944614	32.93367259	-110.67060764	32.09759353	-109.70145853
	Bushtit	31.66532425	-108.48726406	31.76452082	-108.76545614	31.8124403	-108.53156675	31.92476733	-108.58855789
	Cassin's Kingbird	49.52463776	-118.6612912	50.04559262	-118.38549022	49.48621913	-118.79489079	49.231616	-118.91932059
	American Robin	35.55476246	-120.23215379	35.96009679	-120.56788728	35.62631602	-120.17870589	35.33880963	-119.75122039
	Green-tailed Towhee	32.49446286	-105.00251709	32.53856308	-104.015892	32.54429541	-105.05755788	32.83668867	-104.59981837
	Rufous-crowned Sparrow	33.49337916	-117.53292245	33.49419826	-117.54713377	33.50318765	-117.53057409	33.66784744	-118.15029324
	Say's Phoebe	40.57971268	-118.89509371	40.58455565	-119.06057274	40.705757	-118.78639868	41.09434423	-118.92734249
	Purple Finch	44.89841339	-120.21584852	41.15909799	-115.48660773	44.84423569	-120.19937674	44.96507786	-120.03848253
	Field Sparrow	64.34264271	-142.18640403	64.73669105	-142.4912704	64.40602141	-142.25766337	65.91161153	-140.60658554
	Mew Gull	37.49637021	-119.78035519	39.72139218	-120.8084474	37.50469096	-119.77194044	37.71670565	-119.82832626
	Yellow-eyed Junco	51.04208062	-130.34282432	51.84128569	-132.47849796	51.04207329	-130.34404146	51.04164428	-130.34208055
	Pileated Woodpecker	56.52450185	-125.40641562	56.99197568	-126.76465999	57.07249745	-125.46161495	57.82412123	-126.09088079
	American Goldfinch	48.46816399	-105.44410183	48.29100404	-104.6459316	48.55927541	-105.42436218	48.54409917	-105.07671073
	Mountain Bluebird	34.13935359	-118.68086192	33.92839181	-118.36548938	34.11848966	-118.65180511	34.20126186	-118.59538795
	Common Raven	57.89098359	-127.21338177	59.58770232	-131.62013424	58.25615313	-127.21874312	58.9722027	-127.072274
	Red-tailed Hawk	42.08535979	-122.22083613	40.32904902	-121.98692444	42.08995255	-122.21369593	41.57005329	-121.96011743
	White-headed Woodpecker	31.96995534	-106.29652014	32.35662885	-106.04823125	31.99970115	-106.30872557	31.9440888	-107.16460149
	Great Blue Heron (Blue form)	58.26989969	-128.84768663	58.37193404	-129.40823463	58.45193881	-128.80077296	58.79083122	-129.06638201
	Townsend's Solitaire	37.78970109	-109.64398232	37.78307882	-111.28933082	37.81671315	-109.64331193	38.40545309	-108.97256817
	Dunlin	36.90014716	-119.97609953	37.00603323	-120.28967063	36.98437379	-119.89034883	36.97187705	-120.70199353
	European Starling	46.86656327	-107.49870505	47.8912481	-105.76212956	46.94838145	-107.4464858	47.26692853	-107.73754529
	Red-winged Blackbird	37.58886019	-121.57918894	37.63932822	-121.6303879	37.58229215	-121.58954014	37.78408542	-122.05931566
	finch sp.	37.79309055	-121.38367844	37.8563591	-121.50621186	37.80390522	-121.38578988	38.59622792	-122.05941255
	Great-tailed Grackle	40.04913637	-117.13251041	40.97242201	-116.50966093	40.15539161	-117.04052508	40.27926394	-117.01903694
	Vesper Sparrow	30.60860761	-102.19187166	30.58876783	-102.10688358	30.64682278	-102.17042109	30.76265291	-102.6426357
	Hermit Thrush	57.97465507	-130.79133326	58.81706392	-132.78958155	58.15076555	-130.74388526	58.14841392	-130.44580673
	White-tailed Kite	40.40763903	-115.95885249	40.90989873	-115.61199865	40.30656766	-115.84465466	40.89899564	-116.24010134
	Hutton's Vireo	36.39766966	-118.41159855	36.01476805	-117.70049841	36.41858971	-118.41284573	36.53619467	-118.57838954
	Crissal Thrasher	35.68407898	-119.08125164	35.42696518	-118.55646883	35.70066153	-119.05049176	35.87177678	-119.26807238
	California Towhee	33.99697459	-105.0888803	33.58717689	-104.90075251	34.02413272	-105.17249739	34.01820369	-105.28994068
	Redhead	35.09270189	-115.17697714	34.92094395	-114.88967008	35.13019052	-115.17402335	35.04333608	-115.65388003
	Song Sparrow	37.09211415	-121.67827119	36.98403554	-121.49999226	37.07857584	-121.6809529	36.7953827	-121.2635202
	Selasphorus sp.	39.0292826	-118.62506792	39.44610767	-118.79836158	38.87472237	-118.67023619	39.16967634	-119.10322513
	Lewis's Woodpecker	32.7411577	-101.46249703	31.77211314	-100.83312939	32.79844667	-101.45728448	32.74547532	-100.88432433
	Red Knot	56.17297416	-142.12903935	56.55478036	-142.95897744	56.17297395	-142.12903962	56.17297376	-142.12904029
	California Gnatcatcher	45.25962531	-114.50455544	45.91082709	-115.14287978	45.19480923	-114.55679276	45.33072656	-114.02438548
	Greater Yellowlegs	49.49259933	-122.93913914	48.70144971	-122.61671806	49.49542909	-122.94757996	49.39636337	-122.43071734
	Dark-eyed Junco	32.3422897	-109.35432317	32.57737708	-108.68804394	32.40816104	-109.16688696	32.64936195	-109.22967332
	Golden-crowned Sparrow	47.95628299	-121.33345084	47.13549219	-121.98740846	47.96246367	-121.31941793	47.47933754	-120.97582163
	Spotted Sandpiper	40.63388614	-116.88582572	41.53228724	-115.46699145	40.65499622	-116.81377986	40.85761337	-116.90630474
	Ring-necked Pheasant	46.58836041	-114.39232731	48.95273864	-117.70236908	46.73809058	-114.6340503	46.11605584	-114.56804428
	Black Skimmer	41.59295836	-119.9740387	41.55215069	-119.9515068	41.6255107	-119.86042837	41.9371984	-119.32898779
	Tree Swallow	35.56902755	-119.5447388	36.51089973	-119.83336795	35.57495374	-119.52964216	35.72145907	-119.72116135
	Pine Grosbeak	40.70703786	-109.21495818	41.90210529	-109.49598257	40.6733522	-109.18271793	40.91281981	-108.56963762
	Red-naped Sapsucker	33.65949704	-117.94929336	33.71005012	-118.02562242	33.66213186	-117.94120353	33.15703536	-118.43509432
	House Finch	36.57172077	-107.54821332	36.57969298	-107.58854596	36.6001015	-107.47795812	36.84748383	-108.28486398
	Gray Flycatcher	37.13424132	-121.08900701	37.13094765	-120.67717871	37.0722897	-121.12358953	38.00606636	-121.09592311
	Blue-gray Gnatcatcher	33.85229443	-118.18368464	33.79238507	-118.09714741	33.87535125	-118.1947009	33.46130563	-118.32282556
	Abert's Towhee	38.8545793	-106.51275681	38.83784873	-106.26576546	38.96152945	-106.68171634	38.91315269	-106.76307599
	Sharp-tailed Grouse	39.87311786	-122.12580566	40.50625529	-122.3041909	39.86602476	-122.15302381	39.23920545	-121.75055902
	Chipping Sparrow	34.57160555	-119.88427237	33.98243834	-118.5015134	34.6052809	-119.87553218	34.89129599	-120.11709047
	Ruddy Duck	52.4174787	-132.06682361	51.68003853	-130.50822581	52.40493967	-132.10278375	52.47961277	-132.11014058
	Northern Flicker	33.59841477	-117.68836912	33.69423078	-117.82170808	33.61133612	-117.68331322	33.46832503	-118.29523191
	Pyrrhuloxia	34.72695663	-109.49905738	33.97254995	-106.4367176	34.84533044	-109.47594301	34.23129938	-109.68472733
	Northern Bobwhite	34.74250552	-114.53805164	34.66471649	-113.99823662	34.82540787	-114.52261268	34.66652504	-115.36466517
	Red-breasted Nuthatch	57.13810542	-125.02718797	58.43105213	-128.24607526	57.80162075	-125.30932835	58.40912395	-126.76516588
	Ruddy Turnstone	37.04284651	-120.58683072	36.77837676	-120.70622774	37.04367267	-120.75909106	36.67857159	-120.96585134
	Long-tailed Duck	43.92843463	-123.6312796	42.7125921	-124.16358387	43.92484472	-123.66508878	43.63545312	-123.77955463
	Semipalmated Plover	46.19616329	-111.29352399	46.57955877	-108.30146289	46.36566994	-111.26852812	46.41360487	-112.14420088
	California Thrasher	31.48384598	-107.01486203	31.18112584	-106.56970356	31.56068376	-107.00085114	31.4431614	-107.48680433
	Caspian Tern	42.2804393	-110.53356097	42.63205992	-110.86700294	42.33319135	-110.55538189	42.6187917	-110.58398638
	Pied-billed Grebe	39.7093279	-119.6505286	39.57342318	-119.48461768	39.64738011	-119.68079292	39.75771144	-119.8957916
	Black-necked Stilt	42.62480093	-113.32175623	42.48283864	-113.53931803	42.61508903	-113.34869467	42.43403158	-113.52267715
	Mountain Plover	39.89659928	-120.7058315	39.75964563	-120.24716059	39.91488817	-120.69926061	39.67780791	-120.49449072
	Violet-green Swallow	32.98263167	-110.03400118	33.21323201	-110.73699081	33.02067416	-109.96344585	32.91557487	-109.29570483
	grebe sp.	36.63941483	-120.5216669	36.81695603	-120.70413876	36.70876411	-120.78801203	36.34697362	-120.9267357
	scoter sp.	33.10868563	-107.55258695	33.41957515	-107.81497616	33.15869898	-107.57616378	33.17349033	-107.6275071
	Phainopepla	31.82225228	-110.26933821	33.0564294	-108.91032956	32.04041858	-109.80520427	31.93992624	-109.97149187
	Gray Partridge	36.81512104	-121.00862195	36.54514491	-120.89869329	36.77375	-121.26586412	37.17267153	-120.93525686
	Surf Scoter	38.15717483	-121.27985209	39.90075468	-121.56941267	38.17894932	-121.2292024	38.80181809	-121.65254282
	Trumpeter Swan	45.21820147	-119.77097901	44.94012834	-118.49012272	45.18782029	-119.75665554	45.218333	-119.62377118
	Fox Sparrow	34.43607334	-106.99541841	34.6133269	-106.6512209	34.56704113	-106.99848268	34.6796387	-107.29606611
	Townsend's Warbler	31.57484592	-101.34594732	31.13654878	-101.26927245	31.66070731	-101.33818827	31.79140799	-100.85984077
	duck sp.	46.51938433	-115.20962303	46.19658789	-114.84062043	46.51942203	-115.18212825	45.62291648	-115.28194386
	Red-necked Grebe	37.92695116	-120.9134921	37.70549249	-120.40422907	37.94438807	-120.9124009	37.98398713	-121.32973768
	Wild Turkey	42.75985236	-116.75671937	43.17628897	-116.6116807	42.7618728	-116.75709493	42.73412115	-116.79026047
	redpoll sp.	45.06729585	-110.78688897	45.47701264	-111.52303339	44.93611053	-110.7481966	44.83594045	-110.20609252
	American Dipper	43.47188249	-123.83320701	47.22206405	-124.45478654	43.47844736	-123.85603005	43.49816448	-123.84368942
	Chukar	32.49078457	-110.77710788	32.45403528	-110.66264715	32.50286235	-110.75407135	31.85487047	-110.91614046
	Forster's Tern	37.58381181	-115.36849903	37.73228543	-113.74425699	37.61213117	-115.36571583	37.41973519	-115.7150952
	Northern Goshawk	38.56165086	-122.23625044	38.76123378	-122.4364891	38.60538595	-122.23205488	38.68170609	-122.27225347
	Eastern Meadowlark	43.28427652	-118.75358658	43.54944163	-119.51432379	43.15478426	-118.74637671	43.22137857	-118.64498483
	Sandhill Crane	49.63906924	-116.14160212	49.91025992	-116.83502693	49.76430064	-116.1807947	50.2214571	-116.51920765
	Hoary Redpoll	41.26282421	-120.65999477	43.16361944	-120.10107519	41.28616828	-120.5915158	41.22212551	-120.32518772
	chickadee sp.	44.22158573	-107.20103947	44.26303284	-108.96773234	44.25005314	-107.17995668	44.37392992	-107.16066405
	Black-capped Chickadee	35.24723181	-118.18026932	34.90398422	-117.84202467	35.29830503	-118.1985748	35.36242131	-118.18903071
	House Wren	40.04424645	-116.93718909	40.56144336	-116.39742313	40.12412967	-116.84286625	40.576802	-116.77162221
	Swamp Sparrow	31.71108276	-104.24248182	31.70856786	-105.07952452	31.73173984	-104.30538178	32.3706525	-103.10490124
	Wrentit	41.81789378	-123.18757085	43.15944399	-124.41071566	41.81927709	-123.19038541	41.4027197	-123.21189373
	Bohemian Waxwing	42.96987356	-118.83113876	44.18787631	-118.82757164	42.80757061	-118.80708789	42.83251839	-118.78461543
	Bullock's Oriole	45.95287045	-115.9131922	45.76440569	-115.44764567	45.9458175	-115.90477236	46.03877566	-115.6627825
	Sharp-shinned Hawk	33.71096429	-111.89775223	33.82771172	-111.70804939	33.72854339	-111.89014144	33.86108164	-113.0229191
	Mute Swan	38.50314124	-109.41483078	38.55169927	-110.53567534	38.50902337	-109.41089005	38.53475006	-109.28181964
	Least Sandpiper	38.049842	-122.2373319	38.27543535	-122.31566129	38.06147646	-122.22561117	38.08103239	-122.25545779
	Horned Grebe	49.15072132	-109.80143165	48.78655848	-109.40626243	49.4811337	-109.76300661	49.37490693	-110.00701565
	Killdeer	39.89660948	-121.3379981	39.67648995	-121.20786	39.90767988	-121.32860767	40.18991264	-121.33893299
	Common Loon	36.97389359	-119.33822803	37.26195159	-119.68150301	36.96675695	-119.34554117	36.99353256	-119.39048047
	Hooded Merganser	37.57213722	-117.02263487	37.70138362	-117.12099449	37.60152472	-117.02030079	37.38177989	-117.02473159
	White-faced Ibis	55.7203593	-160.92715826	56.4839091	-158.04363998	55.61672272	-160.92122405	55.73057699	-160.92608784
	Gray Jay	32.12476058	-109.50378342	32.02598553	-109.52765616	32.20962092	-109.33639851	32.55812623	-109.23509293
	Marbled Murrelet	37.21370266	-121.67811527	36.60508867	-121.07198577	37.19917248	-121.68451872	36.96774136	-121.26163447
	Hairy Woodpecker	46.79424724	-113.97262829	47.97335997	-113.84778203	46.84130736	-114.84049682	46.67513871	-114.27552434
	White-winged Dove	36.28341313	-118.21831082	35.28345242	-117.88732207	36.31920663	-118.21838625	36.39573814	-118.37190939
	Lesser Goldfinch	34.11745988	-117.98045103	33.89986825	-117.25494571	34.1607823	-117.97547277	34.24665471	-117.35009154
	Western Grebe	42.02629844	-117.11275819	42.03709363	-117.33557686	42.00405376	-117.08194693	42.22744523	-116.84687588
	Short-billed/Long-billed Dowitcher	47.94246268	-124.7398278	47.69140216	-126.53541513	47.93839439	-124.75710635	47.7872983	-124.45926324
	Dark-eyed Junco (Pink-sided)	33.45242823	-112.56611442	33.52273943	-114.15384331	33.47988035	-112.56965114	33.31762586	-112.5757731
	blackbird sp.	38.43222953	-121.90445255	38.15678827	-121.64702532	38.48138841	-121.86609031	38.40877353	-121.82280349
	Yellow-rumped Warbler (Myrtle)	58.73931987	-148.20918456	58.90663173	-150.61472864	58.73931903	-148.20917236	58.73935572	-148.20943318
	Western Bluebird	40.52957148	-121.7656639	40.52352189	-121.75916199	40.53465822	-121.75063956	40.40292713	-121.75345173
	Common Grackle	36.49345961	-117.48595624	36.36726776	-116.53591858	36.4974453	-117.51214864	36.33354059	-117.66322716
	Ruffed Grouse	46.15326008	-124.89006358	43.97576125	-125.01295819	46.15389329	-124.88969837	46.13127758	-124.89095353
	Boreal Chickadee	40.79170671	-119.70965836	42.99693746	-120.56170824	40.87351121	-119.75248967	40.83772448	-119.91203115
	Vermilion Flycatcher	38.00549099	-119.58568806	38.45334108	-119.75557638	38.00377304	-119.60847755	38.10105164	-119.67355162
	Canyon Towhee	40.93096096	-112.6970234	40.71941727	-110.98577566	40.92947063	-112.73911035	40.82299804	-112.86628552
	Emperor Goose	63.34697644	-127.7682772	63.27045992	-127.78468668	64.06897066	-127.61017817	64.5096396	-129.00807328
	Snowy Plover	38.65152645	-121.4420414	39.93380495	-121.3742737	38.71592272	-121.38572961	38.93851453	-121.5221867
	American Tree Sparrow	43.26709631	-122.42523228	40.98285961	-122.17748079	43.27363574	-122.42914038	42.49613436	-122.05564011
	Red-shouldered Hawk	42.92918619	-109.73179758	41.77020161	-108.9505853	43.03747879	-109.7540792	43.36632926	-110.26972082
	Pacific/Winter Wren	41.57543457	-105.59139795	42.24544649	-106.24619682	41.56857353	-105.60482798	41.12615629	-105.09442507
	Red Crossbill	36.8164051	-121.05070921	36.86019603	-120.96992939	36.78048589	-121.25606051	37.21640666	-120.93310268
	Rock Wren	36.51533418	-120.60671159	36.15805038	-120.03900634	36.58342404	-120.85989694	36.50985553	-121.0273237
	Rough-legged Hawk	44.42523124	-112.29595789	44.85936061	-111.74532819	44.44229248	-112.26377785	44.25858528	-111.43247117
	Great Egret	50.86515249	-127.23147243	51.50004346	-128.89834843	51.22485235	-126.96208309	50.80832928	-126.77602094
	swan sp.	33.88608637	-117.79243137	34.2297144	-118.36250191	33.93051262	-117.78017242	33.64039112	-118.08512882
	McCown's Longspur	47.86121168	-128.96490471	49.21075899	-134.42790459	47.86121587	-128.96490407	47.86121872	-128.96492614
	Pygmy Nuthatch	41.36083667	-112.04981651	41.99044642	-112.37588995	41.35933766	-112.07735535	41.539894	-112.11299682
	Mallard	47.70663101	-122.83444762	47.98610425	-123.1009353	47.72596278	-122.86623812	47.11517862	-122.32116242
	peep sp.	60.20044664	-133.90748748	60.51217328	-134.24531159	60.41724593	-133.8377237	60.394526	-132.6948342
	Inca Dove	33.35026775	-106.30039377	34.44761877	-109.483402	33.39240689	-106.29267396	32.92276264	-106.66912944
	Pacific Loon	43.2852607	-110.37759559	44.49378889	-111.06634158	43.33161236	-110.18142349	43.35083831	-110.18264797
	Buteo sp.	44.69426947	-111.56988654	45.74503012	-112.34266429	44.73032524	-111.21473459	44.65722987	-110.84318892
	House Sparrow	34.60106455	-115.16580949	34.80084916	-115.84432276	34.66176728	-115.17645336	33.79981795	-115.573261
	Brandt's Cormorant	36.00956559	-119.11981421	36.26275934	-119.49737785	36.03545054	-119.08970029	35.98345103	-119.22124892
	Black Turnstone	47.29881413	-113.22572814	48.28624723	-114.29106149	47.44703851	-113.23089849	47.76721405	-113.01968625
	sparrow sp.	32.27745562	-105.2470927	32.21136298	-105.33971005	32.32632139	-105.22828492	32.11897078	-104.87704612
	Dark-eyed Junco (Slate-colored)	48.78230151	-123.90210973	48.85062897	-124.19426593	48.88234533	-123.93005574	48.90778787	-124.24755788
	Black-billed Magpie	43.07836673	-116.79317134	43.48032019	-117.50130194	43.05968896	-116.80470563	42.58878179	-117.24666236
	Blue Jay	36.50833576	-119.33049132	35.82675583	-117.7898463	36.52564876	-119.30746649	36.57535955	-119.2884686
	Herring Gull	34.27121339	-119.27655524	34.06929842	-118.83095359	34.24872373	-119.252637	34.28284117	-119.27549229
	Brown Pelican	50.12694903	-126.74795613	50.58529775	-126.86334817	50.15250607	-126.67026007	50.25455798	-126.47860315
	Cedar Waxwing	35.74997677	-120.59777297	35.63279628	-120.33855621	35.80161446	-120.57269457	35.22358594	-120.0985921
	Western/Clark's Grebe	46.98588376	-122.72432897	47.51774423	-123.31438823	46.96118735	-122.71795471	46.37808816	-123.01266041
	American Bittern	39.03652542	-116.18166586	41.35325356	-117.98247745	39.19002762	-116.09940219	39.46797478	-115.89210821
	Brant	37.42356439	-120.07665822	37.35681724	-120.04735006	37.42872537	-120.0732648	37.88606709	-120.26233629
	Pine Siskin	34.28128487	-102.19279697	35.05511086	-102.18554158	34.45042441	-102.15154124	34.74964469	-102.66135359
	hummingbird sp.	38.56452567	-113.94837187	38.41393059	-112.79523678	38.56818879	-113.97304612	38.8285755	-113.87027332
	Harlequin Duck	49.21593809	-109.85728835	48.42162141	-109.82667199	49.49503919	-109.81937948	49.27430627	-109.98208678
	Yellow-rumped Warbler	51.72141559	-116.50532597	54.12286944	-120.73908231	51.578975	-116.27584856	51.92847802	-116.43050532
	Dark-eyed Junco (Oregon)	52.14637945	-118.63570706	52.8926728	-119.54555431	52.29956296	-118.46039482	52.39087909	-117.84378424
	Ancient Murrelet	31.84916705	-109.43446009	31.79116545	-109.50231466	31.88907935	-109.32817325	32.44555534	-109.1908197
	Common Yellowthroat	43.10413004	-122.87129815	43.68295145	-123.07691735	43.10222646	-122.87254479	42.65125734	-122.88584123
	Yellow-rumped Warbler (Audubon's)	34.21586248	-115.10467393	34.41624347	-115.33620068	34.27654959	-115.17149158	34.10649036	-115.16197576
	Ring-billed Gull	35.89064584	-120.15706924	36.01708259	-120.03847444	36.02110995	-120.10097943	35.71957969	-120.20185633
	Chestnut-backed Chickadee	34.24530709	-116.51199066	34.22111195	-116.47806471	34.20759077	-116.64318627	34.37802112	-116.51214402
	Black-bellied Plover	34.40493682	-117.6693375	34.48357666	-117.9604023	34.40076289	-117.64855749	34.35103228	-117.0877444
	Acorn Woodpecker	43.59296591	-121.39574318	43.70384521	-121.62697556	43.60831935	-121.39666531	43.45381406	-120.79305989
	White-crowned Sparrow	38.53948861	-119.14187269	38.65209403	-118.97740267	38.41900192	-119.2848843	37.97033559	-118.98868424
	Red-breasted Sapsucker	33.45954746	-111.13880714	33.55636199	-110.49320572	33.47797008	-111.12516339	33.41293463	-110.91705294
	Canada Goose	32.0757973	-104.68719002	32.71036496	-105.51745095	32.19199923	-104.78658376	33.19566528	-104.52134662
	Snow Bunting	48.04976758	-122.05658606	46.22299665	-122.16641571	48.06117757	-122.01393388	47.32872366	-121.78284467
	Yellow-billed Magpie	36.16951661	-108.69081222	36.49346112	-109.51043005	36.14755239	-108.78447151	36.19642181	-108.93494364
	cormorant sp.	52.97398587	-133.4084702	50.69603377	-131.04693381	52.98259888	-133.40452236	52.96632967	-133.39692381
	American White Pelican	34.148688	-118.8837571	34.16627732	-118.81363834	34.11073806	-118.9160825	34.08154979	-118.96440286
	Virginia Rail	50.85364113	-127.17973406	50.57529575	-126.28078665	51.19413332	-126.91500199	50.81807827	-126.7501916
	Lark Sparrow	31.82427503	-109.14887765	32.01069948	-109.27517357	31.95594255	-109.04661703	32.7624097	-108.91235559
	Northwestern Crow	42.07095727	-119.48616086	42.09235444	-119.17989845	41.98468485	-119.48272539	41.869425	-119.61484272
	Common Goldeneye	36.64521292	-117.34832928	37.34646406	-116.93384731	36.6534414	-117.37274969	36.45915762	-117.45251886
	Black Scoter	39.61763716	-115.44268992	41.10865882	-117.03950925	39.78709764	-115.39376487	40.55265034	-115.97045744
	Pinyon Jay	37.52617732	-119.26728148	37.48478758	-119.13732903	37.57368321	-119.21026791	37.2643416	-119.04771973
	Mallard (Mexican)	31.7044832	-108.10993924	32.08824239	-108.71589399	31.7737814	-108.12850086	31.83025921	-108.33647026
	Northern Pintail	51.50833032	-126.74169916	51.49285598	-126.66526578	51.54147227	-126.71065944	51.28114442	-126.35728861
	Golden-fronted Woodpecker	45.84280393	-123.50111571	46.68569535	-123.18918153	45.86749292	-123.48617226	45.24052825	-122.60006196
	Gila Woodpecker	37.01441782	-120.1814057	36.41411409	-119.40181609	37.0998129	-120.12278168	36.98402244	-120.6610157
	Brown-capped Rosy-Finch	34.74715346	-116.67665195	34.51355638	-116.29977647	34.69652708	-116.68585984	34.49612435	-116.48303427
	Golden Eagle	40.34156625	-115.28369559	41.46822713	-114.47251251	41.00664635	-115.32692722	41.37782602	-115.54015927
	Royal Tern	39.2500878	-120.18852375	38.23918841	-119.75285858	39.24719863	-120.17508269	39.63215899	-119.94273764
	Canyon Wren	48.75463704	-127.13796093	49.26031121	-127.18282545	48.75470073	-127.13868312	48.75405287	-127.13782415
	Thayer's Gull	32.45783524	-111.25818241	32.4747843	-111.36378082	32.45271537	-111.23323866	33.16085037	-111.71640723
	Heermann's Gull	36.10697837	-118.39863191	36.69625125	-118.88931435	36.14086079	-118.39019375	36.37180133	-118.34554008
	Black-throated Sparrow	35.02725927	-117.89349155	35.78396536	-118.6489398	35.01772324	-117.95645238	35.07205178	-117.76522759
	Black Rosy-Finch	32.49634064	-104.25906432	34.5799989	-104.71241459	32.58131681	-104.32510233	32.69119988	-104.06033849
	Short-billed Dowitcher	37.9310869	-119.70240858	37.93294765	-119.64649296	37.94656429	-119.6933894	38.29002974	-120.00946671
	Cooper's Hawk	36.55249706	-120.54857625	37.080108	-120.87241957	36.62879734	-120.78963868	36.40400535	-121.00378374
	Western x Glaucous-winged Gull (hybrid)	33.18860946	-112.83029404	33.2768465	-113.06623435	33.20885664	-112.82401442	33.3643241	-112.87074413
	Curve-billed Thrasher	46.61350249	-111.41049701	46.14415746	-110.02938182	46.63963677	-111.37927856	46.554982	-111.25271197
	Mourning Dove	47.86485506	-127.16732666	48.39952781	-126.16360617	47.86476651	-127.16729147	47.86532631	-127.16680254
	Bufflehead	33.62873478	-115.61023456	33.76291872	-115.87878366	33.67844691	-115.61500542	33.79422364	-115.57532229
	White-winged Scoter	31.88169595	-110.11238317	31.83722083	-108.53470989	32.07416435	-109.72590949	31.94071354	-109.81309416
	Surfbird	31.37992927	-104.8244573	31.34125067	-105.83343814	31.44683392	-104.82842453	31.37411197	-104.21468274
	American Coot	45.84371229	-123.24002567	46.8711463	-123.39928742	45.894184	-123.17759493	45.2924837	-122.49538302
	Turkey Vulture	34.74629152	-119.71203668	34.96144398	-119.85437879	34.76227843	-119.68954362	34.89154797	-119.68139017
	Western/Eastern Meadowlark	36.78202076	-115.62678399	36.76093345	-115.24107857	36.8054043	-115.59960126	36.96055888	-115.73252016
	Rock Sandpiper	43.86346033	-116.28568853	44.44248687	-116.30545848	43.88083945	-116.25354618	43.8020135	-116.11381787
	Cattle Egret	35.70256202	-114.42233627	36.44948804	-114.28351131	35.71681283	-114.39760419	35.48612718	-114.19591514
	Long-billed Dowitcher	31.33139927	-108.29030879	31.53089263	-108.78617067	31.4259931	-108.337467	31.15395449	-108.70877284
	Evening Grosbeak	33.43220677	-116.1275227	33.43428555	-115.93849115	33.44159535	-116.16749182	33.23030421	-115.86870553
	American Avocet	46.3694381	-124.58260229	46.23877728	-124.31351648	46.36795886	-124.5862659	46.51042835	-124.54836933
	Loggerhead Shrike	36.64385428	-115.86967773	37.14354506	-115.67325792	36.67346352	-115.83830166	36.84231865	-115.91322423
	Yellow-headed Blackbird	42.87935041	-122.18292645	41.73161621	-121.29787624	42.87760092	-122.1926588	42.69585253	-122.03305481
	Brewer's Sparrow	34.06376087	-118.71170669	33.93829634	-118.57763059	34.04130837	-118.68295252	34.08087546	-118.6834277
	Golden-crowned Kinglet	51.90492608	-110.84697855	52.44950981	-111.53062305	52.67368613	-110.64092985	52.91363943	-109.49805919
	Lawrence's Goldfinch	32.71998	-111.5172993	32.7767148	-111.56879165	32.75707816	-111.46187976	33.1874886	-112.12471955
	Great Horned Owl	33.16039343	-110.02306434	33.33372348	-109.66871163	33.18933669	-109.97143231	32.899175	-109.43422836
	Greater White-fronted Goose	45.43348359	-124.10526033	46.77673115	-125.44023893	45.4330404	-124.10361737	45.34712587	-124.0142722
	Canvasback	56.36636755	-138.23478065	56.58364777	-138.09608789	56.3664134	-138.23474156	56.36631964	-138.23472099
	Harris's Hawk	41.78841714	-109.96627683	41.9252016	-108.93701504	42.52773195	-110.41753087	42.52833746	-110.06905486
	Common Murre	47.26774665	-116.87940655	48.05327107	-118.4273598	47.28270293	-116.87232875	47.16179569	-116.78433177
	American Crow	38.73977694	-121.56950712	38.55146998	-121.51081322	38.84578939	-121.53332006	38.79252676	-121.78089711
	Bewick's Wren	38.29563539	-118.88001647	38.45961016	-118.7207414	38.24046664	-119.02882074	37.73953074	-118.63597307
	Mountain Quail	32.54797651	-110.84721032	32.89704294	-111.1259187	32.56078236	-110.82666592	32.00506592	-110.97923833
	California Quail	58.75798471	-133.93777351	56.16871316	-125.2400815	58.84961488	-133.9271832	58.89279221	-133.86532045
	Osprey	37.51697158	-119.94308559	36.98707561	-118.34449217	37.51751688	-119.94411518	37.9375424	-120.08451457
	Black-crowned Night-Heron	56.38742076	-143.87795998	56.74248722	-145.48971759	56.38741949	-143.8779594	56.38742611	-143.87795443
	American Pipit	34.17960707	-101.70477047	34.53991254	-104.15833859	34.35543552	-101.6939966	34.69901327	-101.82939183
	Black-throated Gray Warbler	48.71353083	-128.51535132	45.69567999	-125.89269221	48.71359058	-128.51531186	48.7136471	-128.51563086
	Bonaparte's Gull	31.7327549	-111.03704692	31.83759843	-111.44130421	31.65762942	-111.05034513	31.80264632	-110.41292261
	Ruby-crowned Kinglet	52.02767842	-134.26619258	53.13570392	-136.49505282	52.02770296	-134.26617292	52.02769533	-134.2661936
	Western Screech-Owl	34.53703107	-118.46466666	34.49869338	-118.38357563	34.57183596	-118.49666943	35.09364917	-118.03151896
	Northern Rough-winged Swallow	44.56404442	-122.92840663	44.23345371	-123.15341132	44.56787968	-122.8995768	44.46901785	-122.85934283
	Common Ground-Dove	31.92921886	-107.43908971	32.21286126	-106.75612703	31.99099922	-107.44908595	32.03898278	-107.76899564
	Ring-necked Duck	31.82403506	-101.4191864	31.7634514	-101.33548391	31.92238868	-101.4041966	31.99862303	-101.02367247
	Common/Barrow's Goldeneye	50.73305193	-123.1377323	50.92798285	-123.90084663	50.79942562	-123.14990337	51.50113201	-124.0673185
	Peregrine Falcon	33.5291677	-113.93038586	33.66365903	-115.17518071	33.55968774	-113.91477643	33.47053418	-113.82997353
	Varied Thrush	32.25192179	-110.06523745	32.45548911	-110.41464213	32.34389404	-110.01203477	32.29563739	-109.20973633
	Clark's Grebe	35.05477228	-115.38995923	35.78356909	-116.22072819	35.09944144	-115.40105506	35.15511122	-115.6850875
	Burrowing Owl	31.900943	-109.136449	31.900943	-109.136449	32.02440218	-109.00997887	32.78565136	-108.94103929
	Greater Sage-Grouse	49.83492752	-122.40539888	48.86695622	-121.41327518	49.86642312	-122.40318742	49.92109462	-122.09949911
	Pelagic Cormorant	48.6311082	-115.55119002	48.93555261	-115.37222428	48.95119392	-115.43376793	49.07300119	-114.79408121
	Barrow's Goldeneye	36.25903733	-120.74979075	36.24611875	-120.71662202	36.3592263	-120.76474994	36.49642491	-120.9153097
	White-breasted Nuthatch	36.18400847	-120.61094261	35.87469017	-119.98378858	36.29651653	-120.58124706	36.2122939	-120.91883246
	Green Heron	48.12740763	-119.37746566	48.9268633	-119.99224559	48.14388946	-119.37231684	48.23961137	-119.3224075
	Cassin's Finch	42.82305272	-118.67370912	43.15624442	-118.61252496	42.64127021	-118.64025442	42.75961765	-118.58234148
	Black Oystercatcher	36.7813256	-119.53561104	37.63739905	-120.61412928	36.78997326	-119.53271578	37.14909746	-120.08570417
	Black-chinned Sparrow	36.90090473	-119.60734383	37.22474353	-119.56199064	36.90508917	-119.60395982	37.19343683	-120.18568734
	Western Meadowlark	44.71473435	-114.81076896	44.58397782	-113.92313481	44.60545807	-114.80429064	44.53737336	-114.86008906
	Horned Lark	37.15965008	-106.68330733	37.72513473	-105.84593595	37.1988172	-106.66949822	37.38344626	-106.79424877
	Greater/Lesser Scaup	56.94891885	-156.21579109	56.83075545	-156.78827185	56.94522906	-156.22123513	56.90982636	-156.2450144
	Black-crested Titmouse	36.16251698	-120.87635676	36.37215764	-121.08298477	36.24819644	-120.83900579	36.44838949	-120.79817573
	raven sp.	35.14089046	-118.14410526	35.06275758	-117.61943359	35.18783558	-118.17513905	35.25406664	-118.19749153
	Brewer's Blackbird	34.41866183	-114.48954339	34.24799312	-113.79536836	34.49305578	-114.46671559	34.45824547	-114.91663164
	Palm Warbler	43.74432119	-123.63597346	45.29673615	-124.07809367	43.7443835	-123.66651376	43.42000323	-123.67164847
	Black-tailed Gnatcatcher	38.75876289	-117.67082493	39.38878987	-117.83499033	38.83829642	-117.53125548	38.73627513	-117.29213344
	Marsh Wren	29.90418388	-102.35411998	30.54930906	-103.51737283	29.91273114	-102.36678825	29.74687322	-101.97386514
	Steller's Jay	39.92026622	-117.80803118	37.78830714	-116.54633927	39.43558354	-117.57379679	40.57412128	-118.19939528
	Dark-eyed Junco (White-winged)	39.27970193	-120.81662471	39.12857241	-120.0480736	39.28296173	-120.81065886	38.28097584	-120.40985294
	Mountain Chickadee	48.38292864	-116.70633461	50.4191807	-118.27384454	48.44824005	-116.69946584	48.55173517	-116.45443985
	Willow Ptarmigan	42.71997899	-114.48703566	43.45836902	-113.58330852	42.72414066	-114.4769013	42.62990601	-114.69724178
	Accipiter sp.	37.88966343	-120.52382017	38.11375365	-120.42136425	37.89353878	-120.52509891	37.33815008	-120.50896964
	Belted Kingfisher	38.77982467	-115.56440451	39.51946478	-114.91239222	38.86495803	-115.47387769	38.97254126	-115.54046508
	Prairie Falcon	44.19551421	-119.7531769	45.69390972	-118.87229649	44.08362253	-119.69764326	44.3843047	-119.11054353
	Western Tanager	40.79143603	-114.75925813	41.18659212	-114.45287905	40.83421907	-114.8497318	39.51009718	-114.5961336
	Rhinoceros Auklet	41.88310902	-122.37140167	41.57110337	-122.2030511	41.88844209	-122.35733349	41.48769487	-122.33837545
