# Supplementary material for: Comparing ecological relevance of climate velocity indices
Source: Sci Rep. 2026 Feb 13;16:8797. doi: 10.1038/s41598-025-32377-0 (PMC12982492; doi:10.1038/s41598-025-32377-0)
Supplement: Supplementary file 1 — Supplementary Information 1. [file 41598_2025_32377_MOESM1_ESM.zip › MATCH_SUPP_MAT/DATA_BIRDS/WEST_80_00.csv]

	NAC WEST 1980-1990 --> 1990-2000
	Species name	Species start latitude (°)	Species start longitude (°)	Species end latitude (°)	Species end longitude (°)	Gradient end latitude (°)	Gradient end longitude (°)	MATCH end latitude (°)	MATCH end longitude (°)
	Common Merganser	36.65499106	-121.37422643	36.26716382	-120.71407927	36.58191212	-121.25324202	37.03777005	-121.46907367
	Scolopacidae sp.	33.77966643	-118.33819117	33.7919645	-118.25420358	33.77712818	-118.33449316	33.60447886	-117.78255423
	Whimbrel	39.2840206	-119.32840067	40.48778771	-119.78476838	39.26511312	-119.4012093	39.14639205	-119.31239184
	Double-crested Cormorant	32.99552533	-104.81380593	33.17896814	-106.10544924	33.00062321	-104.94143041	33.85033984	-104.39155463
	Bridled Titmouse	52.73577959	-120.74727119	55.42728146	-123.27628257	52.70278381	-120.95952402	51.80957046	-120.86671573
	Anna's Hummingbird	41.27167662	-115.58669786	41.28479167	-115.09057794	41.99553558	-115.86153596	41.67910634	-115.48309493
	Black Phoebe	36.16521473	-118.7513928	36.12118282	-118.57788889	36.16823079	-118.75016387	36.23030536	-118.68430106
	Chihuahuan Raven	39.02978228	-114.35494354	38.23505407	-112.64296123	39.23986535	-114.35736356	39.28459781	-114.68061463
	Sora	33.33877016	-116.28458447	33.28428446	-116.21683263	33.33724172	-116.27390369	33.48238618	-116.19660901
	Dark-eyed Junco (Gray-headed)	41.50801065	-111.09561743	41.42390295	-110.84801342	41.46549472	-110.83237201	42.75499481	-111.26465221
	Eastern Bluebird	38.61025902	-111.93345249	37.95283735	-115.67033024	38.47084562	-111.91777268	39.31716756	-111.37050158
	Ladder-backed Woodpecker	40.8127529	-112.66469396	42.34744924	-112.49688875	39.78996814	-112.39788758	39.98052065	-112.44839704
	Northern Pygmy-Owl	35.76478177	-119.38830808	35.96913202	-119.34644886	35.79895847	-119.36610446	35.59351512	-119.20142215
	Costa's Hummingbird	41.08458753	-115.31388725	40.56859061	-115.13728968	42.30313023	-115.99321955	41.72637711	-115.48499381
	gull sp.	37.75280254	-116.58551008	38.90733341	-118.88958129	37.77458849	-116.56530088	37.64718944	-116.58416699
	Red-breasted Merganser	34.62961727	-109.70034605	34.71222937	-109.49769984	34.58337592	-109.69701921	34.29688596	-110.21075066
	Northern Cardinal	38.75676037	-115.85309261	38.91965854	-115.18212882	38.90722531	-115.77523867	38.49693272	-115.33319255
	Gadwall	37.04810389	-115.96006501	36.41919438	-113.46806012	37.05682215	-115.95480347	37.48493904	-116.46584664
	American Wigeon	39.74797642	-111.34386294	39.85938421	-110.88737579	39.81909292	-111.13110761	40.57798949	-111.10647539
	Gray-crowned Rosy-Finch	39.3322699	-117.46103223	39.01282671	-118.9145178	39.16548927	-117.23241297	39.45265994	-117.30830825
	Orange-crowned Warbler	45.4822789	-118.24859656	44.95212992	-119.00746896	45.31564698	-118.23119362	44.90764742	-118.36091484
	Northern Harrier	32.01292222	-110.08633881	31.96066374	-109.97471654	32.06355736	-109.99081414	32.44997362	-110.50410105
	Glaucous-winged Gull	40.18978735	-115.44704294	40.77194077	-115.43628474	40.36135777	-115.32769092	40.98971546	-115.53331862
	Greater Roadrunner	40.27038434	-110.33745347	38.43893065	-108.98732561	40.52906201	-110.33631723	40.46713352	-109.82805812
	Ross's Goose	36.63878724	-120.13423802	37.17347786	-120.51756364	36.75422037	-120.06947326	36.71613637	-120.82280642
	Tundra Swan	49.42588642	-119.5845739	50.70807734	-122.06667451	49.31341492	-119.83916214	49.36231912	-119.10909266
	Brown-headed Cowbird	42.81829512	-122.87186644	44.12819399	-122.91015629	42.80894181	-122.81970199	42.1032834	-122.90096722
	Eared Grebe	47.29915772	-114.3389766	45.26342033	-116.13599799	46.96686117	-114.09611224	45.97470902	-113.80991299
	Western Gull	45.40691107	-123.18078182	45.75373088	-123.87354718	45.60981039	-122.99691444	45.7274736	-123.20352128
	Ridgway's/Mangrove/Clapper Rail	52.98764666	-132.02088242	55.2636619	-137.69064412	52.91263652	-132.06480188	53.22293364	-132.09366742
	Northern Mockingbird	37.40341947	-118.49840952	38.21406795	-119.29033429	37.40852117	-118.50400176	37.69097633	-118.41094976
	Scaled Quail	44.54389482	-123.26466666	45.04332273	-123.42852138	44.58407043	-123.05353082	44.77302404	-122.71157953
	Red-throated Loon	45.41999507	-124.26868075	45.05944837	-123.66165229	45.44091166	-124.27315533	45.39294304	-124.26959254
	Long-billed Curlew	32.24497762	-109.23387845	32.29007951	-106.74789334	32.27238194	-109.11073908	32.52665603	-109.11409694
	Northern Flicker (Yellow-shafted)	43.76803986	-110.20048447	44.75889469	-111.75674644	43.41067985	-109.85442134	43.23500207	-110.03354573
	loon sp.	36.35388834	-119.8519477	35.99251649	-119.42038743	36.46265878	-119.82587017	36.68187834	-119.532192
	Lincoln's Sparrow	41.07960871	-118.27935156	41.92440878	-118.4258892	41.30245674	-118.17597172	41.12264787	-118.89096736
	Cinnamon Teal	40.33341956	-102.8303986	42.56059767	-102.22117766	40.33697176	-103.04871804	39.80409402	-103.3037684
	California Gull	36.56723565	-118.95905303	36.75197012	-119.45935859	36.56151637	-118.95527026	36.65845882	-119.18221272
	Lark Bunting	32.21273695	-110.88309266	32.21912315	-110.84447768	32.20523622	-110.86520211	32.5075969	-110.83846152
	Clark's Nutcracker	38.43678768	-117.26744077	35.80423839	-110.67575656	38.4860187	-117.21431371	38.42779979	-117.27464356
	Ferruginous Hawk	33.89994235	-118.08618034	33.79770532	-118.17186063	33.88776646	-118.08580654	33.7741161	-117.60664589
	Lesser Scaup	39.72819077	-108.85482277	40.27748622	-109.01833301	39.81246329	-108.85425966	40.50871347	-109.12249137
	Cactus Wren	41.43745261	-121.43315772	40.85059771	-120.91474563	41.49729994	-121.38982051	41.10684704	-121.230888
	Tricolored Blackbird	41.57638775	-115.05675418	42.53202726	-115.10132081	41.74277815	-115.58376028	41.68535336	-115.50306733
	Wilson's/Common Snipe	34.68485785	-118.61011933	35.15471286	-118.99721556	34.69200988	-118.62174474	34.61241025	-118.56877032
	Bald Eagle	37.64149122	-121.21500389	37.38995388	-120.97401305	35.36226407	-120.90807206	37.28213406	-121.40440714
	Nuttall's Woodpecker	39.79395124	-119.1724651	40.1912057	-118.90916963	39.88331058	-119.18979296	40.71658896	-118.68330889
	Western Sandpiper	46.28232185	-111.17565805	46.06739993	-112.52201103	46.72230561	-110.92545382	46.61740707	-111.02229079
	Willet	48.20285266	-127.24036582	48.08106369	-126.61332513	48.20287323	-127.24033785	48.20320548	-127.2399618
	Mexican Jay	48.17963692	-115.50665791	52.09230484	-119.64374585	48.3754859	-115.44582496	48.84927596	-115.49837328
	White-throated Sparrow	43.7061942	-123.86162833	45.41627523	-124.05381888	43.71173224	-123.78840518	44.5815953	-123.38861834
	Pigeon Guillemot	43.03894888	-116.56948152	43.94368772	-117.32678169	42.120814	-116.57537474	41.96314167	-115.83497371
	Northern Flicker (Red-shafted)	42.71345057	-121.59579341	42.52946781	-121.02209948	42.80171055	-121.55451541	43.00912241	-121.67877686
	Northern Shrike	35.69231377	-113.44957287	34.55743322	-114.92940446	35.7091312	-113.43228457	35.6894882	-113.77919079
	White-throated Swift	32.28571844	-106.81471037	32.29455921	-107.52800741	32.38858277	-106.82190828	32.51457554	-107.62013067
	Merlin	46.47060912	-123.65383529	46.90534298	-124.15476781	46.44346787	-123.50614093	47.32440983	-123.31984726
	Common Redpoll	50.53230319	-123.94512051	50.51975134	-123.4448811	50.54161791	-123.9442365	50.55802211	-124.04082367
	Northern Shoveler	33.54604899	-112.48627196	33.85545351	-112.85139806	33.5498567	-112.48670936	33.40217753	-112.77391189
	Savannah Sparrow	38.98099054	-109.91417956	39.85121067	-107.76905251	39.0160918	-109.87769473	39.15646328	-109.91516765
	White-winged Crossbill	35.67778501	-119.42407221	36.3113035	-120.32229746	35.70357186	-119.40487649	35.52981165	-119.3325451
	Wood Duck	33.84069762	-118.30907319	33.96723623	-118.513592	33.83405275	-118.30649352	33.70318095	-117.78030017
	Lapland Longspur	41.46799839	-117.90934702	41.10617266	-117.43690959	41.72873924	-117.83372413	42.59899055	-117.52356555
	Band-tailed Pigeon	35.54146486	-119.71967542	35.25975596	-119.41809832	35.56567782	-119.70736958	35.25666913	-119.92301113
	Verdin	48.84671003	-124.99287233	49.05022246	-124.61882478	48.84882963	-124.89102339	48.69120251	-125.19337823
	American Kestrel	36.06471496	-120.28815435	36.06154741	-120.14047936	36.15143893	-120.2528709	36.03572805	-119.44246902
	Allen's Hummingbird	38.8612546	-117.11452204	39.35904068	-117.41072454	38.87197536	-116.99436029	39.2068671	-116.69988517
	crow sp.	45.69821613	-122.80212392	44.03179427	-122.47727402	45.80449504	-122.63101978	45.82258522	-122.58660043
	Rock Pigeon (Feral Pigeon)	32.44030044	-112.18478517	31.76153284	-109.56454658	32.44222444	-112.16077384	32.1295712	-112.26293455
	Greater Scaup	41.09788463	-118.55155836	41.59132559	-118.15165505	41.35484642	-118.52753726	40.86436467	-119.08678151
	Blue-winged Teal	42.38648948	-119.95177318	43.06503447	-119.53143627	42.29052124	-119.5231924	41.61987848	-119.50994237
	Gambel's Quail	46.19594454	-123.66995166	46.94551386	-123.27545916	46.18545802	-123.57710969	47.15704176	-123.06608065
	Snow Goose	38.32393884	-118.77691101	38.66411664	-118.14542525	38.31632159	-118.81831685	38.29461092	-118.82398679
	Snowy Egret	37.28291223	-120.02894093	37.08249399	-119.4166228	37.292288	-120.00197763	37.63925587	-120.2253489
	Eurasian Wigeon	38.17464707	-120.02934968	38.63593963	-120.36830059	38.18086238	-120.01051292	38.04231575	-119.905034
	Downy Woodpecker	36.1687079	-118.8765617	36.38375854	-118.33134814	36.16459662	-118.87600676	36.10517712	-118.81679752
	Brown Creeper	31.99210598	-108.82759747	32.27052206	-109.45288596	32.11539979	-108.79179835	32.25460047	-108.50017934
	Lesser Yellowlegs	36.05838183	-120.30047251	36.16239091	-120.42768606	36.14285923	-120.26421809	36.03517171	-119.47035832
	Gilded Flicker	38.56857084	-119.66143647	38.49403263	-119.87705441	38.55493831	-119.58937641	38.41331597	-119.38018686
	Sanderling	32.13825604	-109.28933858	32.09682495	-109.18012095	32.17066235	-109.16661161	32.5526708	-109.19462591
	Sagebrush/Bell's Sparrow (Sage Sparrow)	38.17101722	-120.6249022	38.14448246	-120.62448588	38.22912402	-120.60179705	37.84931651	-120.33892017
	Marbled Godwit	33.434758	-110.07157431	33.58593055	-110.44180396	33.44752485	-110.05023946	33.14083171	-110.06741328
	Short-eared Owl	33.17444431	-117.40199239	33.16642695	-115.92287492	33.1707328	-117.41071578	33.06488433	-117.46502965
	Steller's Eider	42.62651852	-104.28536338	42.96622052	-104.5765195	42.77129104	-104.44781875	43.28412835	-105.32652195
	Common Gallinule	37.63422503	-121.2839734	37.77834043	-121.29839157	35.38447259	-120.98391633	37.42494233	-121.57602234
	Black-legged Kittiwake	40.68109468	-122.6513206	39.04476089	-122.52264714	40.69463086	-122.65720306	40.69870988	-123.13517333
	Bushtit	32.70277239	-107.80874443	32.67448536	-107.96256149	32.77039504	-107.82105901	33.20694646	-107.40806057
	Cassin's Kingbird	35.63911574	-118.90088588	34.87757653	-116.73600498	35.63918302	-118.88704436	35.44709743	-118.32283873
	American Robin	37.19486438	-120.46924308	36.59247176	-119.97049674	37.26042162	-120.49418729	37.42142958	-120.90789793
	Green-tailed Towhee	32.14697281	-110.71979474	32.30935204	-110.76426264	32.14044387	-110.69630186	32.54270788	-110.67218417
	Rufous-crowned Sparrow	47.74521167	-120.53651231	48.87923715	-119.23096021	47.85291907	-120.54035896	48.07541112	-121.20473552
	Say's Phoebe	34.45292153	-119.17340073	34.85328666	-119.44032925	34.4710637	-119.16919746	34.49151667	-119.14054933
	Purple Finch	32.34749583	-105.39795124	32.54000388	-103.93704507	32.37903076	-105.34761736	32.71857721	-105.93830135
	Field Sparrow	43.34933089	-116.42369156	41.03323427	-118.35198078	42.56520549	-116.74775686	42.24722611	-116.28823015
	Mew Gull	64.12420856	-144.52694824	64.21748357	-146.02179711	63.83853671	-144.91698803	64.06189043	-145.54358199
	Yellow-eyed Junco	37.33737296	-119.73661948	37.4292153	-119.92682873	37.34649147	-119.72908784	37.64098569	-119.90260457
	Pileated Woodpecker	47.8910155	-127.59525276	48.65230638	-128.12790031	47.89105014	-127.59518653	47.8913046	-127.59527304
	American Goldfinch	51.15477414	-115.76132013	55.59156767	-122.75152254	51.10121014	-115.6678829	50.37229256	-114.99248543
	Mountain Bluebird	48.73407731	-105.26288608	48.47918318	-105.15803105	48.57520922	-105.28817002	48.72183916	-105.83187071
	Common Raven	33.7710479	-118.49368706	34.08074845	-118.69829763	33.77041179	-118.49099144	33.66317999	-118.15267336
	Red-tailed Hawk	57.0975811	-127.35551573	55.91448325	-125.05614794	56.87565952	-127.43512939	56.84500199	-127.60208119
	White-headed Woodpecker	39.06996907	-122.01473369	42.95158988	-122.22898841	39.36905354	-122.05715535	39.09117824	-122.27851723
	Great Blue Heron (Blue form)	31.57686208	-106.7907856	32.12670441	-106.33373102	31.67638346	-106.77304735	31.95689192	-106.0820647
	Townsend's Solitaire	57.00232659	-127.17894348	58.13035846	-128.28493911	56.82645724	-127.25088411	56.65328591	-127.32756996
	Dunlin	37.28828088	-106.67925848	38.02465147	-107.6727672	37.27367029	-106.6843028	37.43534111	-106.47425535
	European Starling	37.13747097	-120.49022092	36.77036799	-120.00266181	37.21160936	-120.55173404	37.3285179	-121.04096138
	Red-winged Blackbird	42.08939243	-104.14692657	46.65996205	-107.02453701	42.24833916	-103.97574296	42.29779035	-103.4628141
	Spotted Dove	37.31670279	-121.56500654	37.36831885	-121.41145143	37.31975288	-121.53793255	38.38375313	-121.94333807
	Great-tailed Grackle	38.53317877	-121.79402173	38.74501519	-121.86227683	39.03606633	-121.62721749	38.94219594	-121.91053273
	Vesper Sparrow	39.52307895	-116.66110025	39.91947077	-117.23279334	39.53168767	-116.50838496	40.06413103	-116.52085168
	Hermit Thrush	30.03689088	-102.56554402	30.25844862	-102.24771569	30.29403027	-102.63332095	30.25469876	-103.34880178
	White-tailed Kite	58.79775476	-134.85066736	58.62651096	-133.8910723	58.7419394	-134.87504694	58.64970704	-134.75565603
	Hutton's Vireo	39.80789819	-115.07505055	40.0523239	-115.47827549	39.79922446	-114.74689765	40.45657715	-115.41597257
	Crissal Thrasher	36.45983227	-118.35547982	36.95673473	-118.89345743	36.46420402	-118.36248563	36.95046596	-118.71674069
	Redhead	34.96424181	-117.91489425	35.26993876	-118.12518747	34.96948444	-117.91428469	34.74832326	-117.80684245
	Song Sparrow	33.89304964	-104.19034932	34.41154898	-105.2422294	34.14674307	-104.22813444	34.3835853	-103.72462899
	Lewis's Woodpecker	35.24563801	-115.53118701	35.08460367	-114.6934502	35.25218387	-115.52989408	35.36902546	-115.72516414
	Red Knot	36.76509899	-121.21236039	36.77879331	-121.36578389	36.84433021	-121.18942847	37.07070827	-121.66692531
	Greater Yellowlegs	38.7452935	-119.17476345	38.50185332	-118.43749779	38.70045978	-119.20443629	38.26920281	-119.13440619
	Dark-eyed Junco	35.80572475	-103.47295455	32.46540167	-101.32163584	35.94626445	-103.54187332	36.2479917	-102.93171711
	Golden-crowned Sparrow	55.74768183	-140.4476694	55.53071349	-139.13360456	55.74768181	-140.4476694	55.74768185	-140.44766944
	Spotted Sandpiper	44.10496597	-113.38059637	44.96340823	-113.75486178	44.57418463	-113.57089843	43.95587665	-115.2965643
	Ring-necked Pheasant	52.74490069	-125.51660251	49.49629285	-122.93296684	52.72710141	-125.64203177	52.62737143	-125.67953051
	Tree Swallow	32.27684612	-109.30846966	32.31383522	-108.72197848	32.30907783	-109.1887168	32.52425633	-109.17660749
	Pine Grosbeak	39.82500611	-117.12193336	40.53643427	-116.86507229	40.01025497	-117.08373043	40.18081971	-117.04362723
	House Finch	46.53404438	-113.70772106	45.74264483	-113.284038	46.08312034	-114.27219632	46.82040993	-113.1338025
	Blue-gray Gnatcatcher	38.1243437	-119.47330859	41.11058174	-119.7913884	38.12113641	-119.5070417	38.2879646	-119.58763298
	Abert's Towhee	35.58362347	-119.61529998	35.60089511	-119.60168331	35.60959444	-119.60049404	35.31279083	-119.76029599
	Sharp-tailed Grouse	40.49008503	-108.23190781	40.53385233	-108.38244544	40.89893015	-108.10682642	40.33460755	-107.45442433
	Chipping Sparrow	36.32312935	-106.90907522	36.25505382	-107.08038984	36.34709642	-106.89968304	36.44042975	-106.916135
	Ruddy Duck	37.84937498	-121.80322283	37.76225573	-121.55553291	37.99285838	-121.67193928	38.93868609	-122.3813124
	Northern Flicker	38.53501688	-106.50817075	38.83530206	-106.53412455	38.52358887	-106.45426283	38.57268955	-106.40718042
	Pyrrhuloxia	39.57442081	-122.09431566	39.83271488	-122.12703092	39.52115906	-122.17907465	39.12822549	-121.36021432
	Northern Bobwhite	53.2394731	-133.72067881	52.62703787	-132.99612771	53.23869906	-133.72111094	53.24240127	-133.72098925
	Red-breasted Nuthatch	33.51022142	-117.66413275	33.52035487	-117.6642966	33.50682062	-117.66818791	33.22917514	-117.43149286
	Ruddy Turnstone	34.38988128	-106.28865627	36.03249433	-111.27363952	34.47858106	-106.28739488	34.66680582	-106.22220048
	Long-tailed Duck	34.84104428	-114.41575129	34.96338071	-113.98082693	34.85997135	-114.40438081	34.63495393	-114.34415399
	Semipalmated Plover	57.08069285	-125.20016827	58.20926654	-128.041602	56.70542307	-124.38868319	55.93308328	-124.48582913
	California Thrasher	35.37273632	-119.21573312	36.44377253	-120.09486397	35.33928812	-119.21070562	35.61958258	-119.12628178
	Caspian Tern	42.11158936	-123.61124444	40.21259482	-122.66521834	42.10361749	-123.57455704	42.28846371	-123.44116872
	Pied-billed Grebe	44.79613948	-112.56745302	45.37492086	-110.75622207	44.52973398	-112.49990887	44.41834516	-110.9304355
	Black-necked Stilt	31.63395873	-109.4214184	31.79963995	-108.94339054	31.66102176	-109.38742644	31.99033525	-109.0481177
	Mountain Plover	42.04616051	-109.9673245	41.99115717	-110.20951632	41.1120217	-111.44478134	43.07968594	-109.76278857
	Violet-green Swallow	39.34420489	-120.91805556	39.13433573	-119.71834502	39.35526097	-120.91761876	38.60126188	-120.57782332
	scoter sp.	41.70591966	-112.92173404	42.27763452	-113.1679247	42.04913958	-112.94938769	43.07870103	-112.77228021
	Phainopepla	40.72933272	-121.44715371	40.10958087	-120.99977584	40.71894864	-121.40201364	40.64194099	-121.25414259
	Gray Partridge	33.09836165	-110.94935715	33.20591652	-110.32615092	33.10583462	-110.94512264	33.33831959	-111.11491742
	Surf Scoter	36.6614524	-120.66775367	36.49686133	-120.47706793	36.88927935	-121.02669796	36.56048059	-120.91840216
	Trumpeter Swan	31.99260753	-110.644148	32.10459293	-110.18221086	31.98709547	-110.60387079	32.575689	-110.56945098
	Fox Sparrow	36.20131654	-120.55770956	36.59124221	-120.72591768	36.26406267	-120.53019276	36.15873173	-119.63136166
	Townsend's Warbler	37.55435216	-121.13652139	38.01763184	-121.58330825	35.96788804	-120.92437591	37.15171754	-121.23002677
	duck sp.	46.43877348	-120.78211811	44.96065402	-119.49169255	46.47367317	-121.02282243	46.97941241	-120.76428119
	Red-necked Grebe	34.66077587	-108.46771718	34.54675707	-108.01751754	34.71592375	-108.42443119	34.96793761	-108.47322991
	Wild Turkey	31.35234649	-101.54904554	31.76846054	-101.27278845	31.74831146	-101.6005993	32.40334951	-101.46634636
	redpoll sp.	47.12002362	-114.47262785	45.92649571	-114.46738017	46.45703015	-114.62035941	46.37303969	-113.76430571
	American Dipper	36.97344909	-120.76700348	37.37882037	-120.49699375	37.21564057	-121.07524326	36.93834763	-121.47038384
	Chukar	41.72115136	-116.16369781	41.87544039	-116.05427908	41.6757076	-115.98361542	41.88804917	-115.56635832
	Forster's Tern	44.61875949	-109.80750995	44.79650358	-110.3688689	44.55663752	-109.89930637	43.95953379	-109.62707457
	Northern Goshawk	40.81247534	-123.74623039	39.02549209	-122.5771919	40.81655256	-123.73604219	40.91368396	-123.76753377
	Eastern Meadowlark	32.42345697	-110.13540571	32.40204413	-110.35221332	32.45401083	-110.11616272	32.55649033	-109.84091533
	Sandhill Crane	37.064236	-116.99451659	37.41523253	-115.60904001	37.07998854	-116.99691097	37.21415753	-117.11880534
	chickadee sp.	38.7669873	-122.41608331	37.82669144	-122.04307102	38.83656778	-122.39289145	39.07524264	-122.89987336
	Black-capped Chickadee	41.53756923	-117.37100994	42.86801224	-118.42476858	41.96044107	-117.40039803	41.67227724	-116.55368815
	House Wren	46.96089496	-113.640199	49.3440791	-116.27803441	46.82730141	-114.13919854	48.01124597	-113.02587033
	Swamp Sparrow	40.1563828	-121.06829472	40.14677976	-120.90858444	40.18177694	-121.05214924	40.30516239	-121.02549857
	Wrentit	42.88068996	-105.02872146	42.6033676	-106.91599953	43.49819635	-105.47487277	42.78287404	-105.41865515
	Bohemian Waxwing	35.02256138	-118.47877929	35.39548587	-118.41764018	35.02952191	-118.47347496	35.03359159	-118.45539219
	Bullock's Oriole	39.3914132	-117.25248169	40.15560352	-116.83994827	39.29302827	-117.1574302	39.95530297	-117.22503892
	Sharp-shinned Hawk	31.74236184	-104.93325129	31.65949811	-103.63935793	32.03592185	-104.90223647	32.43367107	-104.91918704
	Mute Swan	40.209006	-122.11734556	39.2543492	-121.94599432	40.22825318	-122.06897824	39.2269449	-121.24032556
	Least Sandpiper	41.37567496	-120.2659703	41.96141837	-119.54510175	41.43011053	-120.1621195	41.44604216	-119.76123667
	Horned Grebe	47.02248372	-118.42655849	45.26751301	-116.60720409	47.27225616	-118.5017228	46.93459632	-117.81569332
	Killdeer	33.54986696	-110.81859363	34.18190271	-111.62485987	33.55404828	-110.81610609	33.60693746	-110.99368744
	Common Loon	38.66426921	-107.97593225	38.54148799	-108.51730833	38.66392088	-107.98477285	38.97655173	-108.60084192
	Hooded Merganser	37.13010899	-121.45581742	37.20265631	-121.56033081	37.56480003	-121.45661241	37.8415725	-121.77865837
	White-faced Ibis	41.81683689	-121.82001862	39.9641756	-121.7259776	41.87573929	-121.75573872	41.90684191	-120.91619698
	Gray Jay	48.21223917	-108.28767816	48.83932081	-109.51111864	48.16924097	-108.29302868	48.18131343	-108.68363552
	Marbled Murrelet	36.84373858	-119.78915344	36.69702653	-119.40134241	36.87079933	-119.75981784	37.21876736	-121.01139484
	Hairy Woodpecker	37.85211682	-117.43551991	37.85158565	-117.21096457	37.87913115	-117.45971198	38.07819314	-117.07502256
	White-winged Dove	32.24661905	-109.64652259	32.01177912	-108.80728158	32.32174603	-109.57340345	32.55139853	-109.61660283
	Lesser Goldfinch	35.25539878	-119.62263797	34.47350586	-118.98860597	35.2103764	-119.64690913	35.27545714	-119.69215291
	Western Grebe	31.77926218	-110.33409702	31.7975728	-110.26887421	31.83070253	-110.1919156	32.37822762	-110.47558011
	Short-billed/Long-billed Dowitcher	46.95829121	-114.3047558	46.46782015	-113.03110619	46.73000971	-115.02861481	45.81265234	-113.52125145
	blackbird sp.	40.84878219	-105.62471614	41.41480093	-106.01744313	40.83475573	-105.6440204	40.26246389	-105.99215271
	Yellow-rumped Warbler (Myrtle)	33.75374648	-115.71742154	33.83367901	-117.49895191	33.73641058	-115.7175968	33.90345086	-115.24686499
	Western Bluebird	42.70919638	-119.832875	42.72694714	-117.16517483	42.62794755	-118.80237505	41.66084291	-119.62966435
	Common Grackle	46.00873274	-124.00402254	44.66551249	-123.08919552	45.98512589	-124.03047987	46.59716533	-123.75532425
	Ruffed Grouse	35.30287685	-117.09267527	34.6222209	-115.34066508	35.29864565	-117.09554491	35.41357482	-117.44145599
	Boreal Chickadee	38.62137278	-121.47044029	37.54228422	-121.01438907	39.10651917	-121.34291634	38.95090721	-121.35320353
	Harris's Sparrow	58.83844903	-150.24837083	59.23080863	-148.55773876	58.85159704	-150.25216669	58.84633023	-150.21933666
	Snowy Plover	36.41189511	-117.07319934	36.83486814	-117.93070473	36.42167985	-117.08776524	36.38020005	-117.12069369
	American Tree Sparrow	45.98372071	-125.56949736	44.60378935	-124.6406958	45.9834881	-125.56930268	45.97623453	-125.57226658
	Red-shouldered Hawk	37.45947776	-118.76380615	37.97671567	-119.55606573	37.46655326	-118.7561023	37.73200334	-118.94145944
	Pacific/Winter Wren	37.84624301	-121.2277369	37.53637032	-121.17936969	35.41060887	-120.85200077	37.57931522	-121.36422789
	Red Crossbill	44.38070184	-122.54273232	42.54267172	-121.93392014	44.37459073	-122.50337612	45.14322533	-121.96009923
	Rock Wren	41.61250704	-108.41115072	42.89380922	-109.40936431	41.97890319	-109.08037662	41.42039408	-108.10620821
	Rough-legged Hawk	41.8390085	-105.71134253	41.06380433	-105.12741541	41.74083998	-105.97950497	41.26320156	-105.60871553
	Great Egret	36.63166587	-120.92595856	36.45128899	-120.79297844	36.73497845	-121.18011536	36.72640931	-120.93855938
	Pygmy Nuthatch	36.02462102	-120.18148985	36.13984512	-120.27836822	36.12856166	-120.14794824	36.00535641	-119.40145705
	Mallard	43.52179981	-111.98937344	43.94050178	-111.42086598	43.49278132	-111.54566051	43.90079348	-111.14181652
	peep sp.	49.42127986	-125.25737148	49.48441943	-125.70910637	49.45255006	-125.28240407	49.36806283	-125.10833638
	Inca Dove	33.61029461	-117.63424709	33.82838573	-117.72757011	33.60454433	-117.63888334	33.2222006	-117.35602825
	Chestnut-collared Longspur	40.24237326	-111.27975003	40.38537646	-110.57988531	40.24006788	-111.12333778	40.9188442	-111.01353389
	Pacific Loon	48.23321111	-122.54564328	47.83916577	-122.53411851	48.33210725	-122.65111099	47.68322983	-122.7788609
	Buteo sp.	60.44845701	-135.55710665	60.88501585	-138.30871189	60.26753559	-135.57170454	60.00954153	-134.80779147
	House Sparrow	33.45616406	-107.92429141	33.3847261	-105.53525086	33.52242282	-107.96247258	33.63403848	-107.96178961
	Brandt's Cormorant	43.09786804	-112.29559334	43.59457342	-110.99088111	43.06251485	-111.91335761	43.8022763	-111.64222686
	Black Turnstone	43.66602771	-110.8913346	44.01574964	-110.45045429	43.67836563	-110.68250344	43.8596952	-110.02433705
	sparrow sp.	34.96338202	-114.05762562	35.10902487	-114.2577774	34.97186766	-114.04681846	35.01011102	-114.01231375
	Dark-eyed Junco (Slate-colored)	35.87634338	-119.32403738	35.74515424	-119.04325958	35.90652708	-119.30531304	35.6850678	-119.03822673
	Black-billed Magpie	46.34223393	-111.87049663	47.41599887	-112.81849324	46.23820774	-111.96378678	45.42891458	-111.1509516
	Blue Jay	32.08175921	-105.7245327	31.96278306	-104.042448	32.21714581	-105.70342941	32.50217745	-106.0687138
	Herring Gull	47.50860826	-123.10975917	47.79822083	-123.05840981	47.65805147	-123.22206984	48.00256055	-123.2796031
	Brown Pelican	41.21183289	-115.26862747	42.41273449	-116.00234664	42.43222478	-116.19400993	41.70859628	-115.47477601
	Cedar Waxwing	35.69118119	-118.81136937	36.76770958	-119.91260772	35.69516945	-118.80155526	35.45129388	-118.13343435
	Rusty Blackbird	33.47936677	-118.18636134	33.60746997	-118.33185574	33.51331663	-118.17370603	33.3070859	-117.83661346
	American Bittern	46.27865094	-123.49975065	46.82840142	-123.52885056	46.2481171	-123.37076278	46.94748976	-122.93346856
	Pine Siskin	35.90213202	-120.40924209	35.51947851	-120.10063706	35.96725792	-120.36773347	36.03084287	-120.03009562
	Harlequin Duck	46.85496775	-123.01610636	46.69712304	-122.55085595	46.79195101	-122.89678572	46.94874545	-123.06516233
	Strickland's Woodpecker	39.17692197	-113.38039792	40.85826976	-117.61957393	38.5361243	-112.41512195	39.53092821	-114.37150542
	Yellow-rumped Warbler	37.02527927	-119.4154392	37.29715463	-119.88144811	37.0218614	-119.41975041	37.53131253	-120.1168374
	Dark-eyed Junco (Oregon)	34.40052818	-101.54875271	34.29131513	-101.82639784	34.64825934	-101.65000814	34.93595128	-101.84375587
	Ancient Murrelet	37.9658426	-113.89308927	38.47811668	-113.75647574	38.06883778	-113.77232054	38.40188429	-113.95526531
	Common Yellowthroat	49.49572406	-110.49129079	49.23529036	-109.66459519	49.50595124	-110.62289221	49.95551645	-110.26337126
	Yellow-rumped Warbler (Audubon's)	50.59080972	-114.08156876	52.30618184	-116.75964429	50.51329414	-113.91904697	50.26266253	-114.0264893
	Ring-billed Gull	51.36925481	-118.51839872	52.55913913	-119.79592079	51.34570469	-118.51790433	51.12316128	-118.12216244
	Chestnut-backed Chickadee	31.48223053	-108.03770639	31.8939639	-108.46322597	31.60970504	-108.11101892	31.81358654	-106.96315907
	Black-bellied Plover	42.62373127	-122.63189614	43.06037455	-122.72759814	42.63412425	-122.60116454	42.11518945	-122.62766677
	Acorn Woodpecker	34.64145723	-115.96305601	34.54006242	-115.76488984	34.63700152	-115.95804171	34.8839893	-115.90497943
	White-crowned Sparrow	35.94943355	-120.34082654	35.18437788	-119.54116734	36.02598962	-120.29991512	36.01894993	-119.78018921
	Canada Goose	34.07838518	-116.68143634	34.24123885	-116.87960602	34.08364964	-116.62464542	34.24703059	-116.61508905
	Snow Bunting	33.65268251	-116.41185345	33.80488196	-116.56907099	33.63947238	-116.40590276	33.73591644	-115.9172954
	Yellow-billed Magpie	42.79571016	-121.2169635	42.19125248	-121.19034718	42.8550575	-121.05469864	42.72590254	-121.14203507
	cormorant sp.	38.29686601	-119.35436318	38.67474098	-119.25597957	38.25574418	-119.41355068	38.19789714	-119.36660937
	American White Pelican	33.49283708	-111.61284983	33.66039037	-111.11344401	33.4995799	-111.60883824	33.70633152	-112.207951
	Virginia Rail	32.60551609	-107.22317348	32.46330126	-104.9796306	32.75742379	-107.23680248	32.70129391	-107.16248288
	Lark Sparrow	46.35062198	-113.04696131	48.05326667	-122.00746625	45.89266119	-113.19820284	45.24277313	-111.37655952
	Northwestern Crow	35.74331268	-107.89223829	36.09769581	-106.63922375	35.67690726	-107.88202875	35.45714716	-107.98200813
	Common Goldeneye	48.59374717	-129.05318794	53.37566804	-133.47380309	48.59375374	-129.05319212	48.5937605	-129.05329502
	Black Scoter	50.05932084	-112.46671992	51.18922795	-113.73224271	50.00882079	-112.52226578	50.13289577	-112.75873448
	Pinyon Jay	35.57184063	-115.09460455	36.84878041	-117.89474968	35.62020661	-115.09589232	35.96594403	-115.03875672
	Mallard (Mexican)	37.00056893	-114.70055641	36.41586428	-113.18903637	37.02064666	-114.70672855	37.13002721	-114.93534805
	Northern Pintail	37.23720572	-119.58303092	37.23295062	-119.4210314	37.24163439	-119.58172128	37.56008798	-119.89468829
	Golden-fronted Woodpecker	31.40728984	-107.93830096	31.49593305	-108.14343278	31.55082568	-108.02210438	31.75054439	-106.87830988
	Gila Woodpecker	50.42553333	-124.93568165	50.49809215	-125.05543651	50.4387961	-124.91531326	50.28923294	-124.67990941
	Brown-capped Rosy-Finch	36.65975012	-119.98764711	37.12932689	-120.00391212	36.74239986	-119.91658094	36.88923666	-120.89015474
	Golden Eagle	34.24137551	-117.3659384	34.62408542	-117.02814943	34.23014778	-117.38293434	34.75622733	-117.07276802
	Royal Tern	38.97577002	-116.22014465	40.35795526	-114.94191784	39.13926425	-116.15862227	39.15355742	-115.51963956
	Canyon Wren	38.22120498	-119.44445675	38.55994945	-120.165691	38.20004961	-119.4868638	38.28904864	-119.51157913
	Thayer's Gull	42.79935354	-123.00824965	42.42645619	-123.20464263	42.77389441	-122.94585253	42.22964818	-122.97781873
	Heermann's Gull	32.30527364	-110.89635817	32.28553554	-110.87321455	32.30250956	-110.87815243	32.49881186	-110.91408006
	Black-throated Sparrow	35.99144474	-117.32093862	36.03666108	-118.47564464	35.99649875	-117.32285347	36.10384428	-117.10818138
	Black Rosy-Finch	33.19629855	-114.56237946	33.59916936	-116.31667686	33.18470406	-114.56445046	33.2331469	-115.10560261
	Short-billed Dowitcher	32.46573945	-106.04674711	32.55079113	-104.60710498	32.57602994	-106.06324755	32.47023408	-106.6370625
	Cooper's Hawk	37.14186622	-119.13443859	37.73859885	-119.5919518	37.14625964	-119.13256938	37.39708514	-119.4587966
	Curve-billed Thrasher	36.09960531	-120.16259465	36.63638683	-120.59609337	36.20708967	-120.1331386	36.06638847	-119.26662798
	Mourning Dove	33.43319916	-112.69617539	33.42287589	-112.78313559	33.43531305	-112.69639507	33.47087395	-112.79172814
	Bufflehead	41.75555574	-106.59828079	46.23655989	-110.40967937	41.60338751	-106.63137381	41.50536629	-106.32161089
	White-winged Scoter	45.95732861	-124.80901381	47.52664378	-127.30413801	45.95805134	-124.80996959	45.97902312	-124.80105856
	Surfbird	33.84166618	-117.14199129	33.81753827	-116.62002436	33.83381576	-117.14624968	33.57815738	-117.05382072
	American Coot	31.79473129	-109.81366424	32.02496529	-109.97552736	31.81371729	-109.73299643	32.30957038	-110.32462448
	Turkey Vulture	31.46878213	-104.85331239	31.59122672	-104.4442487	31.70329326	-104.83857466	32.16814983	-104.70162826
	Western/Eastern Meadowlark	43.79947329	-122.8622076	43.09736682	-122.80627273	43.78842626	-122.79992782	43.44159715	-122.87749651
	Rock Sandpiper	34.63217731	-119.39045916	34.52624969	-119.26150823	34.65964501	-119.37664144	34.63941915	-119.28131328
	Cattle Egret	36.57366303	-115.61001826	36.96378534	-115.67219451	36.58140829	-115.60508405	36.80480746	-115.3843564
	Long-billed Dowitcher	44.17975921	-115.90424666	43.7616588	-116.50307581	44.26026189	-115.74088347	44.74420037	-115.57029884
	Evening Grosbeak	35.770477	-115.64160848	35.6539037	-114.29154643	35.78257442	-115.63990884	35.98455561	-115.59947229
	American Avocet	41.56319428	-118.56207677	41.00437892	-117.56393918	41.71552772	-118.61882246	41.71249764	-117.84648068
	Loggerhead Shrike	31.36650892	-109.19606411	31.30709813	-108.91804421	31.42245477	-109.17798729	31.08435341	-107.78556429
	Yellow-headed Blackbird	33.48795172	-116.50795086	33.31650796	-115.88531842	33.46726121	-116.51323802	33.86949377	-116.29622818
	Brewer's Sparrow	45.1404698	-124.50875915	44.34785379	-123.63913693	45.15866487	-124.53848758	44.93116861	-124.54115466
	Golden-crowned Kinglet	37.29983623	-117.31474307	37.53748879	-117.21814601	37.31911915	-117.31785006	37.60053882	-117.11438254
	Great Horned Owl	51.63549441	-108.91488111	50.9203353	-107.26753838	51.45333599	-108.98532443	51.56907641	-109.53072988
	Greater White-fronted Goose	32.52923414	-111.17550139	32.61798461	-111.01422484	32.52901216	-111.16123542	32.39046168	-111.06585449
	Canvasback	32.99430096	-110.0397882	33.20331028	-109.86451411	33.01466077	-109.99984726	32.90714689	-109.57675277
	Harris's Hawk	43.69919481	-122.55130833	43.20730885	-122.53078601	43.68226266	-122.52225011	43.38142864	-122.56211751
	Common Murre	56.94743116	-145.14087838	56.25834321	-141.98473722	56.94743465	-145.14088225	56.94743487	-145.14090091
	American Crow	42.13969582	-106.87986066	41.93986736	-108.0354536	41.93330601	-106.95318472	42.05056304	-107.12810792
	Bewick's Wren	45.72605641	-114.36892773	45.9248613	-114.50219271	45.27765008	-114.05519489	44.40731779	-113.59671228
	Mountain Quail	38.97355302	-121.69857792	38.79997796	-121.62053606	39.57608083	-121.6939058	39.05677352	-121.80764744
	California Quail	38.12988232	-119.38808079	38.28899165	-119.21056621	38.11490234	-119.43483089	38.20092136	-119.46135505
	Black-crowned Night-Heron	33.00064281	-109.85059841	32.18400024	-110.22042373	33.02200403	-109.83304431	32.92006188	-109.44481226
	American Pipit	37.63297724	-120.49794136	37.75191173	-120.409852	37.96979966	-120.4927022	37.62681993	-120.24903776
	Black-throated Gray Warbler	55.81164707	-142.5551813	57.06041088	-145.06977387	55.81164708	-142.55518137	55.81164728	-142.55518126
	Bonaparte's Gull	47.71049344	-130.49393725	46.6146934	-127.05626074	47.71049346	-130.49393728	47.71049341	-130.49393718
	Ruby-crowned Kinglet	50.10269787	-133.28398956	51.10726464	-134.2252043	50.1026956	-133.28399087	50.10270082	-133.28398772
	Common Ground-Dove	34.48832086	-118.7400655	34.39456861	-118.45932245	34.49497903	-118.74848787	34.46926274	-118.7129763
	Ring-necked Duck	41.67748445	-122.20383283	42.76289462	-122.05326701	41.70345134	-122.17439568	41.31328461	-121.23305579
	Common/Barrow's Goldeneye	32.14932892	-108.55092181	32.30720807	-108.18944781	32.23211574	-108.52481662	32.40158117	-108.57027759
	Varied Thrush	31.84065099	-100.80696572	31.74093551	-100.80168468	32.18832922	-100.95723849	32.54769728	-100.61779062
	Burrowing Owl	49.88477219	-121.6102983	49.59841222	-121.42610937	49.92148808	-121.59626457	49.78629043	-121.3319894
	Greater Sage-Grouse	31.89294295	-109.93289559	31.97427425	-110.14614681	31.9317788	-109.83156693	32.38330665	-110.43980845
	Pelagic Cormorant	36.23891838	-118.74385668	35.58678231	-117.27266968	36.24093617	-118.74203168	36.36110993	-118.7920845
	Barrow's Goldeneye	48.09607667	-119.65545817	48.25816045	-119.39184147	48.20782747	-119.6637695	47.8421686	-118.95108208
	White-breasted Nuthatch	46.61143805	-114.20265708	48.53351715	-115.98705188	46.49603365	-115.32422044	45.52884152	-113.23617759
	Green Heron	34.9199038	-119.40379327	35.09961116	-119.56410292	34.91837175	-119.40103577	35.04647393	-119.30764031
	Cassin's Finch	35.35878464	-119.88846049	35.0958027	-119.60012321	35.34958585	-119.89229459	35.34309562	-120.0026607
	Black Oystercatcher	45.20320527	-116.09899816	47.77341314	-119.27905156	45.04403059	-115.79817688	45.22592885	-115.10450341
	Black-chinned Sparrow	42.12209435	-118.4278609	42.52902992	-118.54322594	42.74789999	-118.3349904	42.66147766	-118.12410484
	Western Meadowlark	37.10921729	-119.93582312	36.77161976	-119.52536849	37.14256144	-119.89848429	37.4326765	-120.54125849
	Horned Lark	44.98120945	-114.65699617	44.70142116	-114.98824646	44.75133892	-114.76939192	44.26430476	-114.82145568
	Greater/Lesser Scaup	57.92644668	-152.39483619	57.94755547	-152.38419164	57.78446841	-152.37063851	58.0324963	-152.59558132
	Black-crested Titmouse	35.83554941	-120.44746267	35.36382886	-120.1411317	35.8953792	-120.41079217	36.01439182	-120.27296568
	raven sp.	35.32494494	-118.50117663	35.51127938	-118.92752795	35.3294385	-118.48255945	35.56032263	-118.26918825
	Brewer's Blackbird	34.78218738	-115.54862443	34.80143528	-114.78306804	34.7878435	-115.54546039	34.74124774	-115.60256164
	Black-tailed Gnatcatcher	41.94825728	-122.42703407	42.43335724	-122.71077744	41.9491061	-122.39181352	41.65596986	-122.12605242
	Marsh Wren	38.65773501	-118.21132712	39.09755315	-118.09053591	38.5096386	-118.2477108	38.72776123	-117.93450532
	Steller's Jay	58.27875216	-152.21546115	58.70710516	-151.99231869	58.45988304	-152.3464595	58.27867625	-152.21799538
	Dark-eyed Junco (White-winged)	37.42649	-120.16220235	37.43394283	-119.60244349	37.40805775	-120.13649685	37.74054016	-120.20293944
	Mountain Chickadee	45.4453433	-115.04162932	48.20154342	-116.91130311	45.11695529	-114.84479687	44.75529854	-114.42574771
	Common Eider	40.99175708	-112.8906993	43.17571803	-113.93907912	40.56107334	-113.24980849	41.30637527	-112.68899861
	Accipiter sp.	37.95999413	-120.98583378	38.11936203	-120.87310955	36.94036745	-120.79378666	37.72702311	-120.79320411
	Belted Kingfisher	39.11166694	-116.46563235	39.07033997	-115.64306983	39.2369752	-116.34057829	39.64810081	-115.96795459
	Prairie Falcon	41.89395366	-119.30941538	42.82431735	-119.56880163	41.92435638	-119.33695391	42.64153552	-118.68897381
	Western Tanager	40.03580044	-115.8446538	40.95705349	-114.94458483	40.16744751	-115.7242469	40.93037099	-116.06438216
	Rhinoceros Auklet	40.57707831	-121.51254155	40.2362673	-121.60723571	40.57350155	-121.4830223	40.4501453	-121.24884109
