# Supplementary material for: Comparing ecological relevance of climate velocity indices
Source: Sci Rep. 2026 Feb 13;16:8797. doi: 10.1038/s41598-025-32377-0 (PMC12982492; doi:10.1038/s41598-025-32377-0)
Supplement: Supplementary file 1 — Supplementary Information 1. [file 41598_2025_32377_MOESM1_ESM.zip › MATCH_SUPP_MAT/DATA_BIRDS/EAST_50_70.csv]

	NAC EAST 1950-1960 --> 1960-1970
	Species name	Species start latitude (°)	Species start longitude (°)	Species end latitude (°)	Species end longitude (°)	Gradient end latitude (°)	Gradient end longitude (°)	MATCH end latitude (°)	MATCH end longitude (°)
	Common Merganser	42.05831485	-82.49540633	42.09336153	-82.14483094	40.85411534	-82.56256179	40.41531946	-81.35528956
	Black-bellied Plover	34.96172823	-78.82215991	33.98705648	-79.45169379	34.64395744	-78.6403602	34.29847432	-78.40492051
	Northern Gannet	39.00077004	-74.5657421	36.29274282	-76.39923491	39.31131432	-74.55110754	39.01643261	-74.59016795
	White-crowned Sparrow	37.74935285	-85.06066853	38.7074148	-83.288397	37.24441322	-85.0291169	36.75193528	-86.16703414
	Canada Goose	38.64102191	-78.21590605	38.78501851	-78.72923256	38.41326265	-77.97043433	37.72477902	-78.2057635
	Snow Bunting	43.39383312	-79.35801879	43.48049832	-79.31681527	43.04862376	-79.25260952	40.7024998	-79.62266997
	Double-crested Cormorant	31.46361324	-84.22896107	29.85896574	-83.40415949	30.88971661	-84.2660517	30.75352403	-83.89262863
	Black-capped Chickadee	42.22894987	-78.8751415	42.22056627	-78.12766015	42.35720473	-79.07484537	42.15060228	-79.46557194
	House Wren	30.79490383	-84.61084711	30.62224067	-85.7978787	30.42696623	-84.63223571	30.23811582	-83.88721362
	Anhinga	29.68068266	-84.39664114	28.73647299	-83.25807948	29.73953728	-84.3993473	29.68252225	-84.40207647
	Swamp Sparrow	37.83921663	-79.51479576	37.33656579	-80.69832497	37.65266464	-79.45804421	36.44868858	-80.59357303
	Eastern Phoebe	32.29046517	-84.44103566	31.07200964	-87.29009866	31.51515793	-84.48716516	31.14825984	-83.46854925
	American White Pelican	29.80279248	-93.75590436	29.75231744	-94.63092622	29.82721268	-93.75487298	29.79377337	-93.72198321
	Common Gallinule	29.1565027	-82.51365792	29.25259903	-82.83044814	28.90636364	-82.48756297	28.82234847	-81.96331222
	Seaside Sparrow	35.1209423	-79.70841252	33.86126618	-82.48857676	34.74687451	-79.78413542	34.57300874	-78.89681354
	Brown-headed Nuthatch	35.41318971	-79.44209811	35.99891344	-79.77889076	35.02854419	-79.422951	34.76857818	-79.28020895
	Purple Sandpiper	41.30395928	-72.39872863	40.95983092	-72.80801011	41.02511945	-72.25975378	40.79150732	-73.33436063
	Eastern Bluebird	37.542415	-81.96752768	37.55371944	-83.67397478	37.59519803	-82.77878984	35.99180555	-83.70861366
	American Robin	36.53998297	-83.94593154	35.61258149	-83.80258458	35.81374819	-84.09259063	35.04380275	-84.74821031
	Common Goldeneye	42.7463972	-79.8119506	42.57390803	-80.66132393	42.42305038	-79.32702375	41.01845872	-79.39939977
	Yellow-throated Warbler	29.4447499	-83.40953106	29.56663558	-82.84227134	29.34467232	-83.41771942	29.47138101	-83.35699075
	Sharp-shinned Hawk	38.75841934	-77.76020516	39.35530592	-80.7427238	38.47418276	-77.46989219	37.42118974	-77.13556215
	Purple Finch	40.35455503	-80.40424358	40.03475683	-80.45671546	40.04072507	-80.28039924	39.30061823	-78.16721238
	Field Sparrow	37.35267284	-80.90714684	37.40740354	-81.31804235	36.88009488	-81.09886543	37.45835343	-83.27114957
	Red-breasted Merganser	40.77984276	-75.55052108	39.88305403	-75.59042498	40.40406531	-75.55513559	40.12847777	-76.39186755
	Northern Cardinal	39.24134819	-83.5406161	39.40473612	-82.58339682	38.87585211	-83.51998155	38.37554135	-83.5022368
	Mute Swan	40.8459917	-73.013506	40.91183754	-72.89018205	40.73699856	-73.53758167	40.78702695	-73.11460738
	Gadwall	35.52286004	-85.87396671	36.62523765	-87.74373045	34.47498499	-87.17208028	34.00429494	-86.14593701
	American Wigeon	37.96004471	-76.10019192	38.13244658	-81.01803473	37.0243095	-75.8340242	37.09997625	-76.00547555
	Least Sandpiper	30.82204826	-86.66476478	30.4224211	-88.31772587	30.26207726	-86.68627289	30.44926839	-87.30695885
	Horned Grebe	39.79838013	-74.85747059	39.2321659	-75.49168481	39.32103863	-74.80110349	39.2475206	-74.43631536
	Killdeer	35.98059841	-82.71557397	34.71010048	-85.12259584	36.4741057	-83.22961327	35.40057207	-83.65449378
	Northern Pintail	39.18214449	-76.74173489	38.21695431	-79.76320063	38.87812616	-76.7060864	38.18491781	-77.12899847
	Common Loon	36.99453364	-77.90999388	36.72058359	-77.84579048	35.90997103	-76.46986278	36.09993074	-77.62486474
	Hooded Merganser	39.19733334	-80.70388108	38.25672593	-80.85004003	38.42243824	-80.36668718	38.430096	-81.6221175
	Pileated Woodpecker	37.47507366	-82.65456049	37.78024525	-82.24736955	40.5823552	-83.0169177	36.00029775	-84.34660203
	Pine Warbler	32.6414802	-84.1808118	31.88115548	-86.29933068	32.05732898	-84.14857874	31.2766836	-84.54822637
	American Goldfinch	39.38510157	-81.29734592	39.62024936	-81.23286947	38.52008318	-81.30648111	38.55099976	-81.97672328
	Hairy Woodpecker	41.30435118	-80.71467582	41.49103715	-79.90858361	40.21154274	-81.99432257	40.26506002	-80.48417611
	Orange-crowned Warbler	30.58510672	-88.48495172	30.22729372	-90.93463055	30.31945318	-88.41111159	30.42369317	-88.03089044
	Northern Harrier	38.87162884	-82.02877348	38.45415278	-82.81915171	38.54594694	-82.11235102	36.45876162	-82.6968983
	Royal Tern	29.27208558	-83.23427828	29.53947107	-83.57710939	29.2659064	-83.22016109	29.25297654	-83.21349153
	Red-tailed Hawk	40.16522949	-83.77852751	40.45531964	-84.06904372	39.89131831	-83.87712613	39.5839788	-83.59924576
	Carolina Chickadee	38.40390775	-82.7412771	38.23658854	-82.55094387	37.22881174	-82.45474086	35.95234864	-84.03025209
	Brown-headed Cowbird	34.68650579	-90.05755926	37.9850193	-82.59881174	33.94515311	-89.53054701	33.01469409	-90.76711139
	Tricolored Heron	29.902804	-84.371715	29.94644079	-86.7689319	29.8511752	-84.36865723	29.87067119	-84.27542399
	Yellow-rumped Warbler (Myrtle)	37.59488526	-76.69979564	35.76494003	-78.70616447	37.03199658	-76.6902237	36.52717083	-76.93175661
	Wilson's Plover	27.97771881	-82.79536862	27.88831211	-82.83506241	27.97810006	-82.78155952	28.04117994	-82.07107448
	Great Blue Heron (Blue form)	37.07256247	-80.32571558	36.06546736	-81.10915958	36.8790977	-80.14473133	36.36936595	-82.1758234
	Cooper's Hawk	39.48072914	-81.3174315	39.93916512	-82.77663756	38.66528683	-81.30427942	38.60432556	-82.20237221
	Dunlin	38.52980338	-75.35583665	37.14913947	-76.71844632	38.41579184	-75.56841488	38.39029046	-75.37064633
	European Starling	38.8046221	-82.66571826	39.07010017	-81.45799269	38.48085274	-82.60343867	36.46370656	-83.44562464
	Great Cormorant	42.04073598	-71.23692856	41.90427259	-71.4265362	41.87532877	-70.88474394	41.43647662	-71.36744519
	Ridgway's/Mangrove/Clapper Rail	35.96543077	-77.68074628	31.91025427	-81.10557752	35.68204195	-77.49235687	35.26541913	-77.94712817
	Long-eared Owl	41.6983681	-83.18981067	41.2614247	-80.47999675	41.06127379	-82.35682394	39.98712884	-82.65647468
	Northern Mockingbird	34.90068262	-83.90427338	36.70148075	-81.8546817	34.69720043	-83.9654232	34.54747073	-84.10493932
	Tufted Titmouse	39.40926722	-82.59306217	39.49991344	-81.18722097	38.89237998	-82.5316496	38.48311988	-83.04852696
	Red-throated Loon	39.94114653	-74.20609928	38.37405636	-75.03953707	39.6029656	-74.28679601	39.83211946	-74.26047826
	Nelson's/Saltmarsh Sparrow (Sharp-tailed Sparrow)	36.71569634	-77.55145783	34.51970197	-79.82393723	36.44037914	-77.24982635	35.68859756	-77.45176957
	Ruffed Grouse	42.80411998	-78.00816422	42.61146096	-77.1834702	43.02003397	-78.03570782	42.81605628	-79.10533526
	Semipalmated Sandpiper	30.86185103	-83.71775404	30.12457347	-85.20463402	30.59401268	-83.63460089	30.39579992	-83.40398364
	Northern Flicker (Yellow-shafted)	38.33570337	-83.41427288	37.78599358	-84.0017484	37.81858311	-83.30998392	36.10656506	-84.41794052
	Mourning Dove	38.9659692	-81.3259788	39.78143993	-80.12801488	38.31433288	-81.45520679	38.23285452	-81.82704521
	Bufflehead	40.77235314	-76.20033471	40.26733999	-75.77999825	40.43346222	-76.24981431	40.0798597	-76.66045733
	Harris's Sparrow	37.55544755	-96.6437996	37.10971465	-96.84960766	37.27314119	-96.6598582	37.07651857	-96.8509381
	Lincoln's Sparrow	31.55789497	-95.73414546	31.41828649	-95.77108697	31.22564827	-95.68322693	30.81893932	-95.4489706
	Carolina Wren	37.81372611	-82.94788554	37.0942603	-83.34035774	40.13146851	-82.26209848	35.96685445	-84.15152332
	Black Vulture	33.79605797	-83.24252015	34.01533089	-82.90097924	33.12360272	-83.0209635	32.71271484	-82.81183352
	White-winged Scoter	40.89398687	-73.1298078	40.74273075	-73.21017869	40.71773052	-73.5901808	40.82353669	-73.24335447
	American Coot	35.91727274	-80.83543144	35.40755143	-86.20656013	35.64508393	-80.87714185	35.02704845	-81.28656619
	Red-winged Blackbird	36.12734713	-89.51103068	36.32941166	-86.92658289	35.5494064	-89.703023	34.49311243	-89.92073546
	Turkey Vulture	37.69678959	-78.359059	36.53660726	-80.64066621	36.68919055	-77.88587911	36.38991004	-77.12787004
	American Tree Sparrow	41.31028768	-81.37147814	41.62058526	-81.28923256	39.88491789	-81.18322078	40.02385932	-81.14095483
	Red-shouldered Hawk	38.20368138	-82.30179579	36.77324732	-82.82949444	37.14572896	-82.51041532	35.99184646	-84.25863603
	Pacific/Winter Wren	38.82540112	-80.12518565	38.54915938	-80.63153787	38.69824361	-80.34231027	38.31245053	-81.12201048
	Vesper Sparrow	33.77633218	-83.23559509	33.31303329	-83.77090597	33.09199269	-83.01595382	32.70851816	-82.80706132
	screech-owl sp.	41.26968719	-78.50764288	40.28440024	-79.12943567	40.97596795	-78.54733216	40.6596804	-79.00159392
	Hermit Thrush	36.08391147	-81.30565954	35.27572047	-82.8891442	36.00707501	-81.25373433	35.3945796	-81.81021493
	Lesser Scaup	37.02950264	-84.39847728	33.6660708	-86.13531227	36.01665323	-84.60812165	35.96032735	-84.90093059
	Evening Grosbeak	44.3281528	-79.66012632	44.53980825	-82.48403861	43.99194362	-79.66171268	43.34723934	-80.47208118
	Red-cockaded Woodpecker	33.17680255	-82.55457135	33.27283238	-83.23247026	32.81811021	-82.38821971	32.30612095	-82.7100382
	Sedge Wren	34.86538892	-80.50409841	31.91433521	-83.97045475	34.15509353	-81.00430578	34.46769783	-79.47024258
	Rough-legged Hawk	41.82387573	-83.11796371	42.15974	-81.17203391	41.07883343	-82.57187566	40.03877391	-82.46951669
	Fish Crow	32.54425807	-80.27868495	33.51420608	-80.14873788	32.36895087	-80.30418879	32.60772515	-80.00893723
	Loggerhead Shrike	32.86129405	-87.59399498	32.98493391	-88.23655381	32.23887074	-87.68979948	31.60944033	-87.32408133
	Red-headed Woodpecker	38.60866644	-88.1962523	38.78155722	-87.97065195	38.13230538	-88.12029591	38.11158183	-87.08183959
	Wilson's/Common Snipe	36.61537323	-83.54654259	36.3940065	-83.10413891	35.91055575	-83.953076	35.33310266	-84.39571806
	Redhead	38.43958897	-78.9014094	37.39650664	-80.50376101	38.31808983	-78.71590278	37.95501291	-78.90574315
	Bald Eagle	38.88846646	-83.56929577	39.23547986	-88.05568541	38.46249884	-83.51141075	37.28369244	-84.4463996
	Song Sparrow	39.40832668	-79.83525686	39.53452969	-79.36522123	39.79328006	-80.42165549	38.3718839	-81.46189218
	Western Sandpiper	30.09525015	-89.62856843	30.68618074	-86.03177343	29.71831794	-89.64956562	29.75602234	-89.78359021
	Golden-crowned Kinglet	39.92341884	-81.0737388	39.48755317	-80.56542253	39.366449	-80.99794117	38.8254502	-81.33789198
	Willet	28.81714716	-83.27020647	29.25089123	-83.42149813	28.83346048	-83.26632652	28.82743847	-83.29045138
	Great Egret	30.08472116	-86.37370606	30.1748659	-85.55051226	30.18524155	-86.36391124	30.11192812	-86.31207483
	Great Horned Owl	40.7458728	-81.1016744	40.46567224	-81.38129663	40.14209812	-81.11805038	39.86856394	-80.66268281
	Red Knot	32.58480267	-79.52733189	31.76884515	-80.52996333	32.63374319	-79.55208246	32.54906145	-79.61215806
	Red-bellied Woodpecker	37.92774047	-86.14682937	38.04006917	-84.60023168	37.30389312	-86.29311188	36.61188578	-86.925481
	Canvasback	40.66587245	-78.20023479	40.5314941	-78.27736433	40.17301932	-78.24881271	39.76889562	-77.96520461
	Greater Yellowlegs	33.82668303	-81.05866171	32.94039335	-83.84864666	33.52252387	-81.12175611	33.03277418	-81.13000317
	Mallard	39.50803787	-87.24995652	38.80614444	-86.0215681	39.01463554	-87.27915868	38.3763935	-88.29550458
	White-throated Sparrow	38.1186798	-78.84545589	37.55625608	-80.16921108	37.93800926	-78.67467006	37.5917845	-78.54869247
	Gray Catbird	35.43200447	-78.06360707	32.88272005	-80.49866339	35.14259754	-78.04794299	34.7345853	-78.10432889
	Spotted Sandpiper	28.04010152	-83.86774132	29.06121646	-87.33967224	28.03925496	-83.86736799	28.0414937	-83.84404552
	Ring-necked Pheasant	42.20121299	-79.75956362	41.47086805	-78.61068086	42.01254192	-80.76017321	40.4812218	-80.26954522
	American Black Duck	40.73526805	-76.40521911	40.60083093	-76.6107314	40.39491115	-76.45802616	39.97658528	-76.73449231
	Laughing Gull	29.76539485	-85.82024811	29.30396637	-86.95165315	29.76962203	-85.82258673	29.76826831	-85.81892573
	American Crow	40.5945294	-80.60860255	40.40766082	-78.83984688	40.22475432	-80.42811551	39.80716786	-78.77527532
	Bewick's Wren	34.76460491	-90.97382518	34.7675394	-91.55044214	34.16896839	-90.78007237	33.6312028	-91.42539571
	Black Skimmer	29.32830459	-82.26025587	29.51946527	-82.36353005	29.10690143	-82.1910081	29.21875214	-81.85104566
	Black-and-white Warbler	29.72359381	-83.45057305	29.39925805	-83.09163761	29.42272603	-83.48081397	29.59320394	-83.16922119
	Tree Swallow	32.32122884	-81.06858061	30.58760574	-82.02186291	32.02898631	-80.93290497	32.10945374	-81.2346772
	Black-crowned Night-Heron	38.87216318	-76.6987373	35.99329172	-81.00541475	38.51607083	-76.72196412	37.72915141	-76.90662925
	American Pipit	35.04071897	-82.21393134	33.08081791	-85.89863549	34.86800674	-82.14611416	34.32099457	-82.2845268
	House Sparrow	41.26775288	-81.82732305	41.21679604	-81.98098738	39.86648769	-80.57310967	40.044501	-81.62887661
	Yellow-bellied Sapsucker	35.63414229	-85.19311718	35.26972761	-85.71812705	35.05841212	-85.45873327	34.33751932	-85.81681553
	Brown Thrasher	33.02434432	-86.10945737	33.06867062	-86.90752749	32.26243825	-86.39449357	32.03708484	-85.40072087
	House Finch	40.67681459	-73.64000646	40.57921643	-74.07090225	40.43184836	-73.58558437	40.7297266	-73.38579152
	Blue-gray Gnatcatcher	29.89367155	-88.21679025	29.72067621	-91.05653846	29.94324685	-88.22148022	29.90288518	-88.24240197
	Bonaparte's Gull	40.79766705	-78.24533258	40.84853011	-77.22037389	40.33476341	-78.33004596	39.86290839	-78.15257699
	Ruby-crowned Kinglet	33.1329273	-84.80796287	33.08690653	-85.90760048	32.72187747	-84.71580044	32.00761015	-84.55413315
	Chipping Sparrow	33.58950123	-82.64203152	33.34057207	-83.31256994	32.99934624	-82.42477596	32.64300736	-82.80154862
	Ruddy Duck	38.87551042	-77.04784331	38.20659308	-78.72522306	38.44934864	-77.18410131	37.66392011	-77.03508077
	Red-breasted Nuthatch	41.50662401	-80.4200973	41.60728766	-79.86791922	40.5462333	-81.452735	40.03071874	-79.64743931
	Northern Bobwhite	38.98982095	-84.24591711	38.81581273	-82.10648924	38.4301205	-84.31756846	37.64097763	-84.63845965
	Common Ground-Dove	28.63959141	-82.75300073	29.05185045	-82.96912051	28.66194841	-82.73397299	28.4299721	-82.17504284
	Common Redpoll	44.93300123	-77.18005013	45.32588472	-80.84591012	44.77645324	-77.20408726	44.88684968	-78.95887545
	Ring-necked Duck	37.0464087	-82.81605224	36.19719012	-86.95633718	36.78655522	-83.75792843	35.82280763	-84.03821688
	Ruddy Turnstone	29.14971789	-82.31551818	31.37782066	-80.96868727	28.94522626	-82.26262346	28.96896853	-81.97732842
	Dark-eyed Junco (Slate-colored)	40.20117139	-81.45912673	40.25219717	-81.47218801	39.68481741	-81.3919911	38.97560724	-81.25502226
	Savannah Sparrow (Ipswich)	39.2928837	-74.35610163	39.06742444	-74.59282884	39.53688407	-74.52573989	39.31190528	-74.33799871
	Long-tailed Duck	41.55714468	-77.61856349	42.2449296	-81.51554189	41.12680909	-77.67916935	41.28691084	-78.11676333
	Blue Jay	40.32597335	-80.25593479	40.44791906	-79.26494749	39.94186705	-80.1375115	39.18129696	-78.23825958
	Herring Gull	41.57903011	-74.86051118	41.2725064	-75.2052305	41.33311112	-74.76993321	40.98819894	-74.85572483
	Northern Shoveler	36.45407515	-85.23364445	35.28058624	-88.031226	35.94988189	-85.65132778	34.51448974	-85.20729114
	Brown Pelican	29.00410793	-83.43138773	28.69943038	-82.27766762	29.06247505	-83.41722668	29.05615856	-83.5216784
	Cedar Waxwing	38.30239129	-82.57520457	38.92559598	-82.72152078	37.16745564	-82.32481045	35.94533884	-84.22130154
	Savannah Sparrow	36.36114378	-80.45506061	35.71373488	-81.07532547	36.2013104	-80.42649438	35.73990177	-80.84387127
	Semipalmated Plover	29.17775823	-82.28441979	29.83714748	-82.17142277	28.97616564	-82.22594734	29.02308637	-81.95462022
	Rusty Blackbird	36.03638537	-87.27490373	37.27390732	-83.96692383	35.30862226	-85.96207769	34.44945683	-86.82390838
	Caspian Tern	30.24459418	-87.25581077	29.86575952	-89.84224812	30.31679047	-87.25661418	30.24593505	-87.25453073
	Pied-billed Grebe	35.62505812	-82.21113359	34.18566834	-83.70575448	35.52991393	-82.05111694	35.401125	-82.1610078
	Wood Duck	33.27729426	-81.99223971	35.41686966	-86.38927159	33.02091087	-81.76314595	32.53379131	-81.84057139
	White Ibis	27.89559107	-82.92470456	28.17629787	-82.84071396	27.91102123	-82.91589581	28.04135143	-82.49826438
	Lapland Longspur	40.07060536	-87.7780297	41.22245588	-86.72220141	39.60541692	-87.60102719	38.90444605	-87.85287809
	Pine Siskin	41.44469977	-79.09360589	41.58607959	-81.59392891	41.0696486	-79.32798306	40.55485277	-78.88602813
	Little Blue Heron	30.58737381	-82.68515233	30.19118499	-83.65870091	30.27830553	-82.73255663	30.16434511	-81.7996377
	American Kestrel	39.16982721	-80.90270563	39.08650774	-81.41682003	38.23425394	-80.56109168	38.57698178	-81.57283835
	White-breasted Nuthatch	41.32708827	-80.73294435	41.35528512	-79.88591872	40.18296496	-82.00441013	40.28286562	-80.50408384
	Western Meadowlark	39.15480924	-94.15067264	38.8622034	-95.51364544	38.9286849	-94.19202592	38.71182843	-94.90407988
	Horned Lark	40.1499675	-81.80195068	40.41176152	-81.4825968	39.67065664	-81.74719582	39.03451726	-82.18817842
	Greater Scaup	41.4729203	-74.54299483	41.48600901	-75.30686397	41.26763113	-74.39589057	40.72369108	-74.79252118
	Blue-winged Teal	34.65186089	-83.67446876	32.56737259	-84.89399034	34.49971328	-83.56338507	34.35072339	-83.25899384
	Gray Partridge	43.63093884	-84.39736989	43.96655617	-81.43672015	43.23002613	-84.32243829	43.12444422	-83.09091875
	Surf Scoter	39.43011679	-74.38732796	39.35129628	-74.40357111	39.58268978	-74.56282112	39.45585193	-74.32503298
	Fox Sparrow	37.68458339	-81.35414198	38.62688843	-78.70282236	38.11348686	-81.73224542	37.76589739	-82.8208835
	Yellow-crowned Night-Heron	27.94605586	-83.05151665	28.12036246	-83.59990425	27.96017668	-83.04632413	28.02218777	-82.77578514
	Barred Owl	38.45466532	-85.62007815	38.118569	-84.17853809	38.10013124	-85.70886202	37.13725662	-86.49726615
	Brewer's Blackbird	30.88100825	-94.0749256	31.37850481	-94.16473843	30.44859306	-94.06761174	30.20177322	-93.93715047
	Snow Goose	37.47862038	-82.72367416	36.85939687	-82.5679756	40.70160395	-83.0740613	35.99667354	-84.37929109
	Palm Warbler	30.38168861	-82.59648165	30.21240161	-81.76904779	30.07523357	-82.62749095	30.32463742	-81.62128274
	Marsh Wren	35.54608602	-80.10729486	34.18250578	-80.79476108	35.11376591	-80.26423321	34.58567661	-80.31716724
	Snowy Egret	29.58388115	-85.98246206	29.66333712	-87.67884317	29.5518959	-85.98694699	29.56769388	-85.98524548
	Downy Woodpecker	40.64536563	-81.50142109	40.76570485	-80.46767293	40.17865843	-81.3759204	39.56497841	-81.0467422
	Piping Plover	31.08093304	-81.63097781	30.50955993	-82.18760444	30.90817211	-81.52573822	30.56603055	-81.72322607
	Brown Creeper	40.71527743	-82.33277738	40.46886363	-82.08996721	40.16951139	-82.23554663	40.05122558	-82.15156131
	Lesser Yellowlegs	31.53592559	-83.1846623	31.51829471	-87.85459361	31.11375253	-83.0812798	30.90966685	-82.89062613
	Sanderling	37.28107321	-76.39788043	38.31418819	-75.53640392	36.88861222	-76.38780741	36.65959618	-76.47998241
	Belted Kingfisher	37.43464324	-82.10224664	37.07306915	-81.78551428	37.60226739	-83.14493304	35.95896385	-83.89454231
	Great Black-backed Gull	41.28150182	-73.35119457	41.06595166	-73.51311578	41.12922669	-73.31629155	40.99453598	-73.65107204
	Forster's Tern	30.02703245	-83.98611566	30.24174177	-88.18459794	29.9370818	-83.93327521	29.93458878	-83.891816
	Eastern Meadowlark	37.67277602	-80.95678128	36.780066	-82.95369081	37.10842069	-81.28722155	37.46611997	-82.3935497
		38.15526786	-81.24814225	38.2824984	-80.50961346	38.16374476	-81.55458556	37.92779178	-82.61349685
