# Supplementary material for: Comparing ecological relevance of climate velocity indices
Source: Sci Rep. 2026 Feb 13;16:8797. doi: 10.1038/s41598-025-32377-0 (PMC12982492; doi:10.1038/s41598-025-32377-0)
Supplement: Supplementary file 1 — Supplementary Information 1. [file 41598_2025_32377_MOESM1_ESM.zip › MATCH_SUPP_MAT/DATA_BIRDS/EAST_TOTAL.csv]

	NAC EAST 1950-1960 --> 2000-2010
	Species name	Species start latitude (°)	Species start longitude (°)	Species end latitude (°)	Species end longitude (°)	Gradient end latitude (°)	Gradient end longitude (°)	MATCH end latitude (°)	MATCH end longitude (°)
	Common Merganser	41.99918967	-83.06267959	42.47449933	-80.5630882	41.77029928	-82.98755192	41.09183002	-82.33073032
	Black-bellied Plover	35.19891883	-78.48238196	36.26087208	-77.50596425	35.12006795	-78.44791043	35.10936944	-77.79536582
	Northern Gannet	38.81325502	-74.77570615	38.23707488	-74.84711468	38.82397384	-74.77466062	38.81904324	-74.7571894
	White-crowned Sparrow	37.8502695	-85.48314904	39.21397444	-83.81303721	37.6119178	-85.68563254	37.07081682	-85.02696354
	Canada Goose	39.02103519	-79.0181284	41.38526034	-81.25606992	38.93593124	-78.9950137	39.13293872	-78.77649087
	Snow Bunting	42.59223064	-77.90753171	43.07841822	-80.31036064	42.63666249	-77.90920076	42.23198788	-79.00998982
	Double-crested Cormorant	31.62435656	-84.07950338	33.28536551	-84.47029314	31.19411385	-84.06838078	31.01274807	-84.35790037
	Short-eared Owl	41.02503046	-81.689004	40.23890282	-78.79875315	40.84804167	-81.59946574	40.96489031	-81.07807491
	Black-capped Chickadee	42.31485984	-80.80970595	43.01249495	-79.21263593	42.28332595	-80.80643314	41.52213727	-80.37392992
	House Wren	31.16242068	-84.20732466	31.35358312	-83.26229517	30.88200153	-84.22317893	30.51451951	-84.6247394
	Anhinga	29.67147166	-84.38642311	28.83734425	-83.15414235	29.71326224	-84.38857516	29.67409563	-84.30913227
	Swamp Sparrow	38.04727991	-79.04234607	37.96938484	-79.82634604	37.99243201	-79.00049842	38.15769904	-78.89943003
	Eastern Phoebe	31.72021764	-84.88804777	32.72098059	-85.43652163	31.28511016	-84.92178539	31.09123173	-84.65010821
	American White Pelican	29.80196118	-93.77024408	31.24479301	-91.21268535	29.81714402	-93.76971982	29.79460526	-93.81783133
	Common Gallinule	29.29685586	-82.41670705	29.02260632	-82.74902012	29.19288552	-82.40144936	29.23990903	-81.95022149
	Seaside Sparrow	35.35998624	-79.04615834	32.40423812	-82.83307	35.28324185	-79.00439691	35.52672303	-78.15190591
	Brown-headed Nuthatch	35.79867069	-78.69066476	34.93845334	-80.67796812	35.72772781	-78.68098045	35.60889532	-78.2473765
	Purple Sandpiper	41.34088915	-72.29847964	40.30768178	-73.41115383	41.3798243	-72.3254274	41.67938553	-71.84286597
	Eastern Bluebird	37.88224241	-82.08946536	39.59828914	-81.01108589	37.7019502	-82.56060429	36.75561763	-82.81937721
	American Robin	36.67340057	-83.63645821	39.49198829	-80.31191544	36.39903306	-83.81837966	36.06795709	-84.34474745
	Common Goldeneye	42.69223245	-80.65990409	42.86483136	-82.81627542	42.67513455	-80.65566809	42.71505279	-80.36076278
	American Oystercatcher	32.72938256	-79.72106176	34.88857609	-78.17164042	32.73242496	-79.72178084	32.72136891	-79.70492105
	Sharp-shinned Hawk	38.76073356	-77.93578058	40.62921598	-78.32314791	38.72699988	-77.884762	38.62296604	-77.23102832
	Purple Finch	41.0876033	-80.57529813	41.13458814	-82.22944016	41.018406	-80.64222031	40.9028231	-80.02962306
	Field Sparrow	37.81098651	-80.79844593	38.04045911	-81.84189394	37.63174949	-80.84649748	37.58960729	-81.28727745
	Red-breasted Merganser	40.58049769	-75.43618736	41.27789399	-79.17474206	40.54792446	-75.43178216	40.48419738	-75.88582814
	Northern Cardinal	39.45974425	-84.28460047	40.50408454	-81.9940359	39.29439004	-84.28395652	38.95274005	-84.06209721
	Mute Swan	40.85110335	-73.59123216	41.6023139	-78.25763339	40.87668879	-73.58962657	40.74430713	-73.5303643
	Gadwall	35.55639347	-85.99004112	38.60824787	-84.62446756	34.96519678	-86.4095269	34.18867404	-85.953357
	American Wigeon	37.97636642	-76.09312916	37.24783867	-80.65460797	37.88611469	-76.07088883	37.75548616	-76.4059253
	Least Sandpiper	30.91808344	-86.57101662	31.78525982	-85.56416139	30.52811488	-86.58661977	30.53216443	-86.29192098
	Horned Grebe	39.62371427	-74.9726335	39.13676998	-76.382917	39.54403231	-74.96043585	39.42978441	-75.37742985
	Killdeer	35.77050351	-83.31823346	35.59725986	-84.81921502	35.78578678	-83.42312957	35.44716844	-83.90629232
	Northern Pintail	39.09656057	-76.87881923	38.9161406	-80.22861385	39.04584635	-76.88357262	39.02506143	-76.90355417
	Common Loon	37.98060504	-76.65582898	37.71293665	-76.73922755	37.89843289	-76.63472349	37.33379127	-77.44956761
	Hooded Merganser	38.94400495	-81.40871713	39.30582638	-78.28933431	38.76132542	-81.44909521	38.9230046	-81.0387767
	Pileated Woodpecker	37.41580312	-82.53710661	39.19090075	-81.380482	38.4928751	-82.78461188	36.12505165	-82.76313191
	Pine Warbler	32.40957332	-84.571339	31.58571391	-84.49633823	32.0318088	-84.52518995	31.38788465	-83.82723074
	American Goldfinch	39.68649935	-81.7443876	41.24462532	-81.46144441	39.43051868	-81.75777424	39.0025874	-81.23592818
	Hairy Woodpecker	41.55024894	-81.79023652	41.96323403	-80.70026816	41.3020855	-81.67060984	41.35971824	-81.03290207
	Orange-crowned Warbler	30.78482899	-88.29917101	31.96074742	-87.9367227	30.44953298	-88.2519156	30.42279496	-89.02438605
	Northern Harrier	38.86658011	-81.37326836	39.33676096	-79.62050537	38.6994657	-81.41772665	38.83456216	-81.12729406
	Royal Tern	29.24973506	-83.17385186	29.20199708	-83.15638792	29.24312237	-83.16700598	29.23099625	-83.16077044
	Red-tailed Hawk	40.28677688	-84.09425499	41.03668663	-81.74567642	40.16561524	-84.08997301	40.09264213	-83.69761231
	Carolina Chickadee	38.36815061	-83.02697975	38.56741564	-81.76730326	37.97814855	-82.91085319	36.86146385	-83.70849924
	Brown-headed Cowbird	36.52941161	-86.42884762	39.17422857	-81.80253607	36.18541711	-86.63240643	35.12153176	-86.66167963
	Tricolored Heron	30.29134163	-83.84105722	30.53395774	-81.82838396	30.0970729	-83.76677375	30.09127097	-84.63581268
	Yellow-rumped Warbler (Myrtle)	37.63992295	-76.59219729	34.78429112	-79.82256605	37.57553213	-76.58978479	37.32304015	-76.80918673
	Great Blue Heron (Blue form)	36.65438499	-80.23563316	38.39835266	-81.02298877	36.61557189	-80.21567374	37.24813115	-79.96710089
	Cooper's Hawk	39.49859153	-81.65626903	40.65787928	-80.77955564	39.25549135	-81.6864513	38.95921303	-81.1250573
	Dunlin	38.80079255	-74.99936368	37.98576547	-75.61811558	38.8055131	-75.00591704	38.81289901	-74.98721757
	European Starling	39.04229777	-82.26670444	40.70358406	-81.35465305	38.83736201	-82.2902591	36.62635001	-82.03351852
	Great Cormorant	42.06114191	-71.18872759	41.48134711	-72.19788152	42.09550051	-71.22703397	42.17907174	-71.20245554
	Ridgway's/Mangrove/Clapper Rail	35.86750841	-77.66685377	31.94836383	-80.83840987	35.7975988	-77.63193227	36.06418053	-77.23081644
	Long-eared Owl	41.58966384	-83.66084128	41.5152509	-79.37317261	41.29411048	-83.24857371	40.56062571	-82.82434654
	Northern Mockingbird	34.59737692	-84.82879571	38.60649781	-79.09850337	34.29361475	-84.9539756	34.02432113	-85.09704464
	Tufted Titmouse	39.54199802	-83.00622159	40.34707403	-78.8249253	39.33732408	-82.96342765	39.24833822	-82.76702116
	Red-throated Loon	39.88628637	-74.28123377	38.58376483	-74.83325474	39.85226106	-74.29565974	39.8718049	-74.37311322
	Nelson's/Saltmarsh Sparrow (Sharp-tailed Sparrow)	36.6930293	-77.43807653	36.13348408	-76.77884373	36.65801853	-77.39705017	36.78599849	-77.25052454
	Ruffed Grouse	42.84902874	-77.0453269	43.47742733	-75.36369945	42.87480328	-77.04503431	42.82653451	-76.80200883
	Northern Flicker (Yellow-shafted)	38.5676545	-83.96130969	39.41244969	-80.77603342	38.32311588	-83.93559762	37.72636206	-83.55367088
	Mourning Dove	39.05271488	-81.8337375	40.70664835	-80.32097508	38.89607723	-81.86943251	38.22138756	-81.37947757
	Bufflehead	40.69910194	-76.15765875	40.29919046	-77.22558768	40.63022126	-76.16649926	40.51845971	-75.99142181
	Harris's Sparrow	38.26709358	-96.55971461	37.55813279	-96.63881301	38.29078214	-96.5604197	38.24769993	-96.40701266
	Lincoln's Sparrow	32.16008008	-95.44600158	32.81911131	-96.01265623	31.97670947	-95.43829316	31.73760253	-95.81704245
	Carolina Wren	37.91343439	-83.47032708	38.94112205	-80.16937925	37.12875009	-83.05438761	36.45764587	-83.82582344
	Black Vulture	33.35852143	-84.206545	37.11263243	-82.08726357	33.16927666	-84.19307719	32.96408551	-83.40209248
	White-winged Scoter	40.89982104	-73.14008419	42.19257217	-73.11395376	40.91942363	-73.09420798	40.89352858	-73.1789782
	American Coot	35.87607201	-80.91948929	39.00346024	-84.58871202	35.77041372	-80.93036259	35.61351746	-81.36684667
	Red-winged Blackbird	36.43154387	-88.88482434	37.40683688	-83.27475717	36.16563053	-89.06277298	35.41532812	-89.18316066
	Turkey Vulture	37.60805382	-78.38336204	37.59187924	-79.17994405	37.27829293	-78.14916245	36.66230398	-78.057518
	American Tree Sparrow	41.3889212	-81.83265256	41.96850842	-82.48258432	41.09934159	-81.61702172	41.29530264	-81.05422854
	Western/Eastern Meadowlark	38.31139101	-96.02311816	36.60120666	-96.43700686	38.3075515	-96.02212717	38.66827123	-95.72293856
	Red-shouldered Hawk	38.25901777	-82.41631543	36.82301385	-81.96191919	37.66638982	-82.39578452	36.1248335	-83.19986075
	Pacific/Winter Wren	39.14174845	-80.16814941	39.60407795	-78.8317029	39.19652997	-80.32905121	38.89252029	-80.52182547
	Vesper Sparrow	34.02778551	-82.80625928	32.77563194	-95.36437957	33.67895747	-82.82249263	33.24914655	-83.14717769
	Hermit Thrush	36.2201599	-80.90863347	38.2911703	-78.7549285	36.17172593	-80.89706585	36.09748971	-80.94028798
	Lesser Scaup	37.29389656	-84.39162411	37.34645824	-84.40781922	36.92031168	-84.43681806	36.74459633	-85.23103038
	Red-cockaded Woodpecker	33.49304045	-81.92772124	32.933309	-79.700001	33.35774744	-81.82442236	33.47463115	-81.43691057
	Sedge Wren	35.06013826	-80.34586842	32.03161683	-84.18296135	34.85057589	-80.42549604	34.75429685	-81.34672602
	Rough-legged Hawk	41.61262478	-83.71379348	42.48333967	-81.44363674	41.33647929	-83.32449609	40.58053847	-82.90527862
	Fish Crow	32.45224882	-80.08780405	36.16100355	-77.91252486	32.43261397	-80.09219924	32.59593844	-79.83132942
	Loggerhead Shrike	32.61529232	-87.97644028	30.86854259	-87.80055507	32.13946529	-87.90589533	31.79603025	-87.15154131
	Red-headed Woodpecker	39.14942349	-87.15682517	37.62081629	-86.76117691	39.03696823	-87.1632927	38.92684538	-88.58768048
	Redhead	39.2031968	-78.32174837	36.97898623	-82.74088872	39.17672515	-78.29963853	38.92364794	-78.51231715
	Bald Eagle	38.53144406	-84.63323084	40.91007424	-86.85736134	38.23190822	-84.51824418	37.95752055	-84.11994571
	Song Sparrow	39.59651844	-80.06249099	39.74516742	-78.63256879	39.54727889	-80.26161105	39.39169576	-80.28321886
	Western Sandpiper	30.21562178	-89.48952117	31.22733426	-83.51740165	29.96956923	-89.49713423	29.71942664	-89.92666486
	Golden-crowned Kinglet	40.45042463	-81.77844302	40.16232943	-79.90591461	40.36832666	-81.76200388	40.29346137	-81.71513949
	Willet	28.66654065	-82.7940671	29.35326137	-82.79625353	28.67373845	-82.79229003	28.68596258	-81.99743954
	Great Egret	30.10777284	-86.36889096	30.87217543	-83.38878796	30.17539418	-86.36236663	30.13079544	-86.29793842
	Great Horned Owl	41.13259404	-83.22204648	40.72275908	-80.00105948	40.65685107	-82.91162883	40.33641517	-82.76948758
	Red-bellied Woodpecker	38.04777327	-86.58566724	39.99364617	-81.82090877	37.92701633	-86.5731535	37.64956821	-86.70070197
	Canvasback	38.88155347	-78.09999138	39.0705289	-79.23289544	38.85929325	-78.06773136	38.71830027	-77.89915621
	Greater Yellowlegs	33.98477592	-80.52525848	34.87432411	-79.91669348	33.8826977	-80.47413129	33.78100968	-80.63439031
	Mallard	39.48394299	-88.20649199	41.00560398	-85.54436265	39.39210925	-88.2100358	39.4187121	-89.00526491
	White-throated Sparrow	38.08399848	-78.95647712	39.73712424	-77.71187836	38.03361729	-78.913048	38.26109074	-78.71930086
	Gray Catbird	35.61388967	-77.73037515	35.73027388	-78.21099534	35.53703784	-77.71013066	35.91236055	-77.01719011
	Spotted Sandpiper	28.15377627	-83.72840638	29.73549755	-88.41816256	28.15333191	-83.7282915	28.15102457	-83.73474467
	Ring-necked Pheasant	42.47183772	-82.73996191	42.65138273	-89.89057418	42.37924145	-82.7557365	42.31957958	-82.6718207
	American Black Duck	40.61726934	-76.63201026	40.86677095	-74.77588335	40.50330944	-76.64449466	40.35774795	-76.91553875
	Laughing Gull	29.66442916	-85.89598626	29.91121313	-89.46710997	29.6478779	-85.89929903	29.65417681	-85.90999436
	American Crow	40.66253172	-80.9336213	41.65191329	-81.69422763	40.5737955	-80.9269614	40.63499573	-80.19113097
	Black Skimmer	29.35905658	-82.19335287	29.10106327	-83.27451324	29.27732535	-82.16202239	29.61292809	-81.66298135
	Black-and-white Warbler	29.67940483	-83.37986347	29.4447371	-82.47386031	29.4179334	-83.40954674	29.5905433	-83.11233187
	Tree Swallow	32.50956816	-80.80379196	31.93163803	-82.60859175	32.45852612	-80.79819187	32.46141988	-80.66466468
	Black-crowned Night-Heron	38.60997934	-77.45726171	34.70807402	-82.30226895	38.45598994	-77.41846812	38.15247086	-76.78976919
	American Pipit	34.80103087	-82.17160045	37.62841128	-80.49069442	34.67954873	-82.12570379	34.56810954	-82.51720608
	House Sparrow	41.40977558	-82.66463524	42.13366908	-81.73364786	41.99836015	-82.39690091	41.09079872	-81.66188043
	Yellow-bellied Sapsucker	35.53200894	-85.5174731	37.44846584	-81.94879265	35.18465121	-86.04068795	34.33629733	-85.35347595
	Brown Thrasher	33.03167735	-86.72576824	35.00766762	-83.91712981	32.48743331	-86.7402211	32.44933323	-86.21442354
	House Finch	40.65998241	-73.62756412	41.49891703	-80.08770322	40.67661618	-73.62631048	40.56987381	-73.45596664
	Blue-gray Gnatcatcher	29.8981953	-88.30647987	29.14322832	-85.71980109	29.93086143	-88.30958444	29.9199261	-88.22868661
	Bonaparte's Gull	40.58418101	-78.21414683	40.67191754	-80.37908378	40.4096682	-78.22667712	40.13956633	-78.09513951
	Ruby-crowned Kinglet	33.07168431	-85.10927531	34.30149625	-84.91649152	32.75223233	-84.99753557	32.38080736	-85.40948366
	Chipping Sparrow	33.30536881	-83.30797167	33.73447027	-84.15221961	33.07928339	-83.33327735	32.93378309	-82.91687692
	Ruddy Duck	38.76965156	-77.22436538	38.58061011	-80.89499077	38.65049465	-77.23660724	38.27872542	-76.73262082
	Red-breasted Nuthatch	42.52960205	-82.06764596	42.22454342	-80.45471427	42.44806701	-82.05262419	42.41073287	-82.16868693
	Northern Bobwhite	39.34659131	-84.08338184	38.69859727	-87.20527696	39.15841411	-84.10156508	38.93955448	-83.91283353
	Common Ground-Dove	28.60020414	-82.51605098	29.8172952	-82.21139461	28.59490419	-82.51258011	28.70799404	-81.79993864
	Ring-necked Duck	37.0464727	-82.83936765	38.51939102	-82.83118415	36.91265576	-83.38437857	36.17851708	-82.6752877
	Ruddy Turnstone	29.3504964	-82.07748455	34.86148971	-78.47998188	29.27918657	-82.04270172	29.87762785	-81.56229592
	Dark-eyed Junco (Slate-colored)	40.55065903	-82.69385177	41.0074011	-80.73159518	40.23578629	-82.69563151	40.54803431	-82.38691456
	Savannah Sparrow (Ipswich)	39.2928837	-74.35610163	39.03615191	-74.50147339	39.32568303	-74.37517692	39.30239073	-74.36507839
	Long-tailed Duck	41.69995409	-79.18451661	42.48269672	-78.2687442	41.63310517	-79.24876758	42.576529	-79.6363861
	Blue Jay	40.50565821	-80.93439559	40.93330006	-79.9779732	40.40977416	-80.91508872	40.41055611	-80.57158448
	Herring Gull	41.54872241	-74.88732538	41.40116552	-76.7737007	41.54589228	-74.88322173	41.64707067	-74.4400439
	Northern Shoveler	35.86458576	-84.68900167	37.76391682	-83.40977273	35.60270959	-84.64615564	35.26023481	-85.06532799
	Brown Pelican	28.98694177	-83.42470086	30.78834517	-83.1177566	29.02161672	-83.41645068	29.01363669	-83.54291663
	Cedar Waxwing	38.81436537	-82.99912237	40.16086699	-82.05994525	38.58492785	-82.92444738	38.0989579	-83.27065805
	Savannah Sparrow	36.36935037	-80.35627671	36.47094107	-81.06224764	36.31542896	-80.34809479	36.40872105	-80.7291624
	Semipalmated Plover	29.66178986	-81.9032058	30.81777431	-81.27890322	29.57409843	-81.85679596	30.13899283	-81.65484263
	Rusty Blackbird	36.44393987	-86.99293768	38.23281789	-82.76442328	36.0661617	-87.17650051	35.03216297	-87.12845331
	Caspian Tern	30.44035862	-86.90259013	29.37613423	-85.69546877	30.33341646	-86.90038302	30.3668961	-87.01249346
	Pied-billed Grebe	35.57021631	-82.1272131	35.49662729	-83.55484775	35.53232728	-82.05386067	35.37270434	-82.07853735
	Wood Duck	33.87858799	-81.34961338	36.86487427	-84.12590454	33.71237486	-81.35285339	33.47844594	-81.62782405
	White Ibis	27.89728033	-82.91713288	29.94295915	-82.2390789	27.89572682	-82.9155023	28.00633008	-82.29465324
	Brant	39.44071004	-74.38722569	40.4089236	-73.81279513	39.45356585	-74.40613358	39.44183483	-74.43181408
	Lapland Longspur	39.58014662	-89.44839206	39.11952117	-88.93123522	39.50542496	-89.43762827	39.41957774	-89.75561757
	Pine Siskin	41.95967973	-79.85437213	42.73959986	-83.28828421	41.95825174	-79.99227742	41.21868998	-80.19877582
	Little Blue Heron	30.76597402	-82.45494476	30.06602869	-82.5812449	30.62361597	-82.46799862	30.5005747	-82.92545714
	American Kestrel	38.84503895	-81.79504346	39.60157616	-84.41433645	38.69604381	-81.84697102	38.24470339	-81.55115549
	White-breasted Nuthatch	41.53462991	-81.40682178	41.5852792	-80.94535749	41.36940443	-81.36141398	41.03097281	-81.09015551
	Horned Lark	40.32653321	-81.42141189	40.90760995	-81.44540847	40.20729941	-81.40547854	39.98188092	-81.68337882
	Greater/Lesser Scaup	39.06938549	-80.00433643	40.33253522	-81.50184762	39.08767303	-80.12184134	38.89255271	-80.39726834
	Greater Scaup	41.3030798	-74.46943326	42.49348615	-80.84088963	41.29749266	-74.46568107	41.38958989	-74.28707398
	Blue-winged Teal	34.66025036	-82.56314499	31.39921162	-83.05197865	34.55572874	-82.56358952	33.98867302	-83.37507014
	Surf Scoter	39.42581388	-74.39059107	40.01370715	-74.29092435	39.44210224	-74.40909265	39.42820518	-74.43377015
	Fox Sparrow	37.60205122	-81.00443788	39.04700649	-79.2814516	37.51336213	-81.12068974	37.33976646	-81.1983322
	Yellow-crowned Night-Heron	27.94605586	-83.05151665	28.42824211	-83.54168791	27.94643909	-83.05006571	28.02146196	-82.73504322
	Barred Owl	38.51772815	-85.39660279	38.50642071	-84.932083	38.36829096	-85.43039379	38.00663853	-84.55745491
	Brewer's Blackbird	30.51981554	-93.76748037	33.99387665	-93.09031195	30.26426774	-93.75373794	30.25365161	-94.61020517
	Snow Goose	37.47689734	-82.72572838	38.94085486	-77.47167803	39.06894012	-82.90199248	36.20468318	-82.85981698
	Palm Warbler	30.34865449	-82.50785747	29.70912023	-82.10061421	30.19493852	-82.51359739	29.97817082	-82.95715996
	Marsh Wren	35.87823352	-79.85161824	33.31937855	-81.97774392	35.72912408	-79.88199564	35.65636112	-80.22434286
	Snowy Egret	29.75214164	-85.64975689	30.21811421	-83.36968717	29.75446175	-85.6450723	29.75216768	-85.64964983
	Downy Woodpecker	40.85661086	-82.32291113	41.21249846	-81.35797042	40.80480849	-82.14480344	41.4432974	-81.43332867
	Piping Plover	31.82998585	-80.21473988	30.94263086	-80.98265844	31.83327069	-80.21593024	31.81834617	-80.2390072
	Brown Creeper	40.98427399	-82.90201571	40.72021803	-82.87792283	41.11378201	-82.82574664	40.36238614	-82.62805381
	Lesser Yellowlegs	31.48448744	-83.10868416	32.79222095	-81.68895596	31.22911814	-83.06310619	30.74409647	-83.67713538
	Sanderling	37.36749772	-76.24847341	38.22820913	-75.48929442	37.35710715	-76.24196936	37.50271297	-76.04255607
	Boat-tailed Grackle	30.7472048	-87.92511007	33.36533232	-79.25264852	30.42870175	-87.91311932	30.59993255	-88.50164724
	Belted Kingfisher	37.35525998	-82.21511274	38.51332529	-80.95189744	37.53502388	-82.71259911	36.2482176	-82.69856238
	Great Black-backed Gull	41.17065393	-73.2041234	41.18767269	-73.46084831	41.18904712	-73.1983535	41.17367057	-73.23151518
	Forster's Tern	30.06034577	-83.97817179	31.90858381	-83.70923483	29.97907059	-83.93593334	29.94377052	-84.68274299
	Eastern Meadowlark	37.80833503	-80.80802054	37.35047689	-83.5230249	37.63085508	-80.85789722	37.58358584	-81.28871399
	Ring-billed Gull	37.91450406	-81.61332467	40.32144088	-80.314093	37.9884622	-81.77796219	38.24818262	-82.50583532
